# Supplementary material for: Single cell analysis of M. tuberculosis phenotype and macrophage lineages in the infected lung
Source: J Exp Med. 2021 Jul 22;218(9):e20210615. doi: 10.1084/jem.20210615 (PMC8302446; doi:10.1084/jem.20210615)
Supplement: Table S2 — is a DGE results table comparing infected IM_2 versus IM_3 clusters. [file JEM_20210615_TableS2.xlsx]

## Sheet: Table S2
Table S2. DGE results table comparing infected IM_2 versus IM_3 clusters
	p_val	avg_logFC	pct.1	pct.2	p_val_adj
C1qa	1.44798e-225	1.39591	0.859	0.508	3.2762e-221
C1qc	6.8912e-211	1.18809	0.854	0.524	1.5592e-206
C1qb	2.97086e-190	0.987244	0.917	0.681	6.72187e-186
Clec4e	8.91289e-177	-0.902135	0.623	0.909	2.01663e-172
Nos2	1.54226e-173	-0.871857	0.646	0.916	3.48953e-169
Ly6i	2.64018e-160	-0.557566	0.897	0.989	5.97367e-156
Aif1	7.2295e-149	0.872902	0.824	0.555	1.63575e-144
Slc7a2	2.22473e-145	-0.803816	0.694	0.922	5.03368e-141
Saa3	2.70014e-140	-0.824579	0.881	0.988	6.10935e-136
Fosb	1.14498e-138	0.87098	0.752	0.396	2.59063e-134
Clmp	1.79145e-130	-0.797745	0.235	0.636	4.05334e-126
Lgmn	1.43896e-122	0.861163	0.798	0.564	3.25579e-118
Zfp36	1.05099e-108	0.637652	0.908	0.667	2.37796e-104
AA467197	3.22339e-99	-0.515295	0.912	0.989	7.29325e-95
Acsl1	4.00213e-98	-0.51645	0.807	0.941	9.05522e-94
Junb	2.68665e-94	0.519828	0.939	0.849	6.07882e-90
Sdc1	4.90288e-90	-0.589468	0.433	0.739	1.10932e-85
Sod2	1.48892e-87	-0.359634	0.941	0.989	3.36883e-83
Cfb	6.90865e-84	-0.515506	0.649	0.852	1.56315e-79
Apoe	1.53361e-79	0.886231	0.834	0.661	3.46995e-75
Ptges	1.44887e-78	-0.886166	0.168	0.455	3.27821e-74
Fam162a	7.94822e-76	-0.646868	0.316	0.599	1.79836e-71
F10	2.4151e-75	-0.499139	0.602	0.837	5.46442e-71
Tmsb4x	5.09043e-74	0.297497	1	0.999	1.15176e-69
Cd52	9.10362e-74	-0.281719	0.991	0.998	2.05979e-69
Ifrd1	1.02247e-71	0.56636	0.769	0.552	2.31345e-67
Pld4	1.47923e-70	0.591653	0.545	0.288	3.34691e-66
Hp	2.37453e-70	-0.667768	0.454	0.72	5.37261e-66
Cxcl2	5.43745e-68	0.605784	0.809	0.561	1.23028e-63
Fpr2	9.56466e-68	-0.489334	0.458	0.723	2.1641e-63
Fos	2.92334e-67	0.466805	0.9	0.679	6.61435e-63
Orm1	1.20074e-66	-0.664606	0.205	0.475	2.71679e-62
Mif	4.67789e-65	-0.299882	0.929	0.992	1.05842e-60
Ccl5	1.1563e-64	-0.503126	0.921	0.982	2.61624e-60
Esd	5.05429e-64	-0.400422	0.722	0.882	1.14358e-59
Cst7	5.63802e-64	-0.615217	0.348	0.612	1.27566e-59
Smpdl3b	3.08082e-63	-0.435728	0.526	0.761	6.97066e-59
C1s1	7.68309e-62	-0.54735	0.271	0.534	1.73838e-57
Dusp1	3.26569e-58	0.44652	0.919	0.736	7.38894e-54
Pla2g7	3.28464e-58	-0.339748	0.847	0.954	7.43182e-54
Rgs2	4.99995e-57	0.582938	0.56	0.326	1.13129e-52
Serf1	2.1267e-54	-0.535391	0.206	0.447	4.81188e-50
Klf6	6.40724e-54	0.44952	0.874	0.724	1.4497e-49
Grina	9.93065e-54	-0.273349	0.941	0.988	2.24691e-49
Rpl24	3.37028e-52	-0.279667	0.964	0.986	7.6256e-48
Gbp2	1.61076e-51	-0.319874	0.896	0.961	3.64451e-47
Klf2	2.2404e-51	0.526784	0.665	0.437	5.06912e-47
Pgk1	2.89771e-51	-0.314873	0.801	0.925	6.55636e-47
Mafb	6.49354e-50	0.537141	0.659	0.446	1.46923e-45
Tmsb10	1.35401e-48	-0.315506	0.973	0.992	3.06359e-44
Cybb	4.94526e-48	-0.271467	0.976	0.991	1.11891e-43
Nfe2l2	9.1356e-47	0.431053	0.63	0.434	2.06702e-42
H2-Q7	2.64941e-45	-0.303686	0.861	0.945	5.99455e-41
Gadd45b	3.90881e-45	0.494199	0.598	0.401	8.84407e-41
Inhba	4.05743e-45	-0.353343	0.47	0.729	9.18033e-41
Mgst1	7.29833e-45	-0.329373	0.792	0.898	1.65132e-40
Gbp5	1.04088e-44	-0.453408	0.365	0.579	2.35509e-40
Actb	1.72068e-44	0.303875	0.999	0.997	3.89322e-40
Bst1	1.86102e-43	-0.337925	0.662	0.826	4.21074e-39
Fgl2	8.47311e-42	0.438892	0.664	0.498	1.91713e-37
Osm	8.9259e-42	0.581706	0.473	0.279	2.01957e-37
Trib1	2.17667e-41	0.453292	0.496	0.298	4.92494e-37
Lmna	7.36989e-41	0.535205	0.438	0.261	1.66751e-36
Cxcl9	6.20754e-40	-0.359629	0.852	0.94	1.40452e-35
H2-Oa	4.41606e-39	-0.382629	0.221	0.428	9.99178e-35
Tgfbi	4.46047e-39	0.271431	0.966	0.952	1.00923e-34
Rgs1	9.08405e-39	0.413667	0.792	0.592	2.05536e-34
Ldha	9.53317e-39	-0.252724	0.875	0.961	2.15698e-34
Ctsb	9.53734e-39	0.262823	0.994	0.998	2.15792e-34
Ubd	1.68823e-38	-0.613175	0.383	0.573	3.81978e-34
Hmox1	2.84057e-38	-0.27569	0.778	0.91	6.42707e-34
Coro1a	7.00971e-38	0.432987	0.611	0.441	1.58602e-33
Fabp5	1.1084e-37	0.423174	0.922	0.917	2.50788e-33
Ms4a7	1.94317e-37	0.460131	0.675	0.532	4.39663e-33
Procr	2.25869e-37	-0.40689	0.611	0.779	5.11051e-33
Bnip3	2.92602e-37	-0.363222	0.203	0.401	6.62042e-33
Cyp4f18	2.66724e-36	0.44476	0.469	0.287	6.0349e-32
Ccl6	3.30064e-36	0.596109	0.475	0.288	7.46803e-32
H2-M2	1.17719e-34	-0.539849	0.525	0.674	2.66352e-30
Fbxl5	1.55327e-34	-0.321618	0.582	0.773	3.51443e-30
Csrnp1	2.55028e-34	0.363036	0.428	0.245	5.77027e-30
Slpi	2.65615e-34	-0.331178	0.489	0.704	6.0098e-30
Socs3	3.29127e-34	0.344488	0.724	0.567	7.44682e-30
Klf4	5.25303e-34	0.40203	0.703	0.524	1.18855e-29
Itgb5	1.55892e-33	0.406944	0.385	0.221	3.52721e-29
Ptpn18	2.30349e-33	0.37961	0.68	0.555	5.21188e-29
Adgre1	1.1581e-32	0.368099	0.376	0.213	2.62032e-28
Itgb2	1.61638e-32	-0.255096	0.804	0.897	3.65722e-28
Lrrk2	2.14611e-32	-0.348007	0.268	0.458	4.85579e-28
mt-Nd1	2.21576e-32	0.317149	0.972	0.94	5.01337e-28
Clec4d	4.53935e-32	-0.260888	0.814	0.93	1.02707e-27
Ero1l	6.89424e-32	-0.380739	0.323	0.512	1.55989e-27
Atp2b1	7.39812e-32	0.426417	0.509	0.352	1.6739e-27
mt-Nd2	4.76976e-31	0.293715	0.97	0.933	1.07921e-26
Nfkbiz	2.00513e-30	0.390346	0.502	0.341	4.53681e-26
S100a11	3.83937e-30	-0.264014	0.762	0.874	8.68696e-26
Ccnl1	9.74551e-29	0.367989	0.603	0.456	2.20502e-24
Cotl1	1.61978e-28	0.337764	0.742	0.657	3.66491e-24
Efhd2	4.14803e-28	0.302627	0.73	0.631	9.38532e-24
Pim1	5.63841e-28	0.334632	0.749	0.64	1.27575e-23
Cd1d1	4.9539e-27	-0.31375	0.317	0.491	1.12087e-22
Zeb2	4.95766e-27	0.324276	0.764	0.679	1.12172e-22
Man2a1	5.4339e-27	-0.311821	0.489	0.645	1.22947e-22
Tnfaip3	7.35938e-27	0.330931	0.668	0.527	1.66513e-22
Jak2	9.53006e-27	-0.305539	0.239	0.408	2.15627e-22
Ppp2ca	2.04334e-26	0.332692	0.482	0.329	4.62326e-22
Lst1	2.70203e-26	0.335587	0.63	0.496	6.11361e-22
Fcgr1	5.91457e-26	0.326203	0.393	0.241	1.33823e-21
S100a8	7.36935e-26	-0.338297	0.44	0.608	1.66739e-21
Lpl	1.05568e-25	-0.274386	0.233	0.402	2.38859e-21
Itgb1	1.93441e-25	-0.296658	0.5	0.652	4.37679e-21
Adam8	2.83779e-25	0.376463	0.378	0.229	6.42077e-21
Cnn3	5.79697e-25	-0.292413	0.267	0.432	1.31162e-20
Cyb5a	2.03099e-24	-0.255081	0.506	0.665	4.59533e-20
Clcn7	2.55427e-24	-0.250385	0.639	0.774	5.77928e-20
Higd1a	2.70996e-24	-0.260986	0.575	0.716	6.13155e-20
Mrpl38	3.80326e-24	-0.286834	0.355	0.52	8.60524e-20
Chchd10	5.25777e-24	-0.278758	0.493	0.648	1.18962e-19
Egln1	8.60602e-24	-0.280279	0.214	0.367	1.9472e-19
Sat1	9.89312e-24	0.33052	0.719	0.613	2.23842e-19
Lgals1	3.92531e-23	0.369393	0.527	0.404	8.8814e-19
Igsf6	4.20852e-23	-0.268952	0.383	0.54	9.52219e-19
Alas1	5.75809e-23	-0.265124	0.524	0.667	1.30283e-18
Hebp1	7.27656e-23	0.313244	0.38	0.247	1.64639e-18
Cd38	8.0061e-23	-0.279561	0.493	0.643	1.81146e-18
Abcc5	9.19721e-23	-0.279877	0.373	0.531	2.08096e-18
Slc43a2	2.66482e-22	0.340629	0.464	0.335	6.02942e-18
Crip1	2.97022e-22	0.461551	0.784	0.736	6.72042e-18
Ptms	1.30694e-21	0.293547	0.637	0.539	2.95709e-17
Ccrl2	5.22291e-21	0.291911	0.771	0.69	1.18174e-16
Atf3	7.3974e-21	0.307467	0.685	0.548	1.67374e-16
Ccr5	7.74219e-21	0.345219	0.425	0.296	1.75175e-16
Nrp2	8.23104e-21	-0.264038	0.615	0.727	1.86236e-16
Kcnn4	2.02211e-20	0.317102	0.381	0.258	4.57522e-16
Cd300c2	8.44767e-20	0.274506	0.618	0.509	1.91137e-15
Tent5c	1.81058e-19	0.298862	0.44	0.31	4.09661e-15
Cyth4	2.28525e-18	0.286315	0.48	0.365	5.17061e-14
Ly86	2.44633e-18	0.281956	0.37	0.253	5.53508e-14
Ier5	3.55757e-18	0.272471	0.615	0.494	8.04936e-14
Nfil3	2.45927e-17	0.280227	0.423	0.307	5.56435e-13
Marcks	2.94417e-17	0.275211	0.435	0.321	6.66148e-13
Nlrp3	4.27382e-17	0.304492	0.423	0.306	9.66996e-13
Hexb	1.14197e-16	0.277818	0.601	0.517	2.58381e-12
Skil	2.5375e-16	0.270841	0.415	0.302	5.74134e-12
Mt1	3.03676e-16	-0.318526	0.672	0.785	6.87098e-12
Nme1	8.65643e-16	0.265042	0.523	0.432	1.9586e-11
Ccl4	1.12585e-15	0.296313	0.487	0.36	2.54736e-11
Odc1	1.4561e-15	0.33209	0.372	0.267	3.29457e-11
Pde4b	2.45257e-15	0.276679	0.385	0.279	5.54919e-11
Ier2	3.96911e-15	0.286637	0.547	0.433	8.98051e-11
Mbnl2	6.37093e-15	0.28056	0.354	0.252	1.44149e-10
Abcg1	7.68602e-15	0.273621	0.391	0.287	1.73904e-10
Egr1	7.94606e-15	0.294486	0.605	0.492	1.79788e-10
Lipa	2.1296e-14	0.265603	0.422	0.319	4.81844e-10
Btg2	6.24495e-14	0.292604	0.542	0.431	1.41298e-09
Eif4e	1.80309e-12	0.310325	0.485	0.404	4.07968e-08
Ly6c2	1.1291e-09	-0.278119	0.423	0.518	2.55469e-05
Selenom	2.46011e-08	0.255412	0.508	0.435	0.000556626
S100a6	0.138086	0.328717	0.4	0.401	1
