# Supplementary material for: Single cell analysis of M. tuberculosis phenotype and macrophage lineages in the infected lung
Source: J Exp Med. 2021 Jul 22;218(9):e20210615. doi: 10.1084/jem.20210615 (PMC8302446; doi:10.1084/jem.20210615)
Supplement: Table S3 — shows marker genes that define the infected IM_2 subpopulation when compared with the rest of the infected cells in the dataset. [file JEM_20210615_TableS3.xlsx]

## Sheet: Table S3
Table S3. Marker genes that define the infected IM_2 subpopulation when compared with the rest of the infected cells in the dataset
	p_val	avg_logFC	pct.1	pct.2	p_val_adj
C1qa	0	1.63702	0.859	0.323	0
C1qc	0	1.46551	0.854	0.315	0
C1qb	0	1.3946	0.917	0.428	0
Aif1	6.03582e-304	0.978596	0.824	0.372	1.36566e-299
Apoe	5.10945e-285	1.38169	0.834	0.409	1.15606e-280
Ms4a7	3.91063e-185	0.745185	0.675	0.313	8.8482e-181
Selenom	1.3669e-151	0.621962	0.508	0.187	3.09276e-147
Tgfbi	3.50427e-131	0.471241	0.966	0.814	7.92877e-127
Mafb	4.69609e-130	0.435995	0.659	0.311	1.06254e-125
Lgmn	5.92853e-128	0.644317	0.798	0.517	1.34139e-123
Fabp5	8.47588e-128	0.679647	0.922	0.787	1.91775e-123
Ly6a	5.90398e-119	0.445635	0.924	0.602	1.33584e-114
Kcnn4	2.07719e-115	0.438105	0.381	0.135	4.69985e-111
Itm2b	3.44921e-113	0.414936	0.966	0.793	7.80418e-109
Lat2	7.94134e-106	0.381419	0.454	0.185	1.79681e-101
Chil3	2.11262e-104	-1.89501	0.153	0.424	4.78001e-100
Adam8	2.67841e-104	0.414188	0.378	0.138	6.06016e-100
Ctsb	6.16607e-97	0.368088	0.994	0.934	1.39513e-92
Fosb	2.0282e-94	0.35049	0.752	0.44	4.589e-90
Cd74	6.71714e-94	0.298422	1	0.973	1.51982e-89
Lst1	1.3202e-92	0.352055	0.63	0.34	2.98709e-88
H2-Aa	1.19304e-91	0.29863	0.999	0.949	2.69936e-87
Ptpn18	8.58418e-86	0.393791	0.68	0.411	1.94226e-81
Fgl2	3.54333e-85	0.417482	0.664	0.398	8.01714e-81
Hexb	7.59763e-84	0.415471	0.601	0.348	1.71904e-79
Ctsk	1.14752e-82	-1.36743	0.129	0.367	2.59637e-78
Ly86	1.6347e-81	0.359473	0.37	0.159	3.69867e-77
H2-Eb1	2.05248e-80	0.326053	0.999	0.944	4.64394e-76
H2-Ab1	1.00193e-77	0.251366	0.999	0.959	2.26696e-73
Fos	3.69473e-77	0.330751	0.9	0.65	8.35969e-73
Trem2	7.74269e-76	0.39145	0.742	0.505	1.75186e-71
Lpl	4.36889e-75	-0.909705	0.233	0.451	9.88505e-71
Grn	8.46126e-72	0.324455	0.956	0.781	1.91445e-67
Ctss	8.56536e-72	0.258682	0.999	0.949	1.938e-67
Cyp4f18	3.6214e-70	0.263049	0.469	0.235	8.19378e-66
Slc43a2	5.8008e-70	0.340599	0.464	0.24	1.31249e-65
Adgre1	2.13956e-68	0.360941	0.376	0.181	4.84098e-64
Fcgr1	3.84351e-68	0.341946	0.393	0.188	8.69633e-64
Dusp1	6.64321e-67	0.255376	0.919	0.688	1.50309e-62
Itgb5	2.42929e-66	0.359649	0.385	0.188	5.49651e-62
Ccr5	7.95593e-65	0.33119	0.425	0.213	1.80011e-60
Clec4e	6.66678e-60	-0.689812	0.623	0.714	1.50842e-55
Cd300c2	1.4436e-59	0.289759	0.618	0.386	3.26629e-55
Il18bp	3.11092e-59	0.339767	0.694	0.469	7.03876e-55
Osm	5.86576e-59	0.288136	0.473	0.252	1.32719e-54
Hexa	2.13265e-58	0.321973	0.865	0.678	4.82534e-54
Rgs2	8.68564e-58	0.325438	0.56	0.333	1.96521e-53
Lgals1	1.94889e-57	0.37296	0.527	0.316	4.40956e-53
Ccl5	2.37585e-57	0.254364	0.921	0.684	5.3756e-53
Gng2	7.39213e-57	0.281412	0.402	0.21	1.67254e-52
Klf2	2.33327e-54	0.265659	0.665	0.423	5.27925e-50
Rgs1	1.55981e-51	0.262562	0.792	0.549	3.52922e-47
Pld4	9.42473e-51	0.254677	0.545	0.325	2.13244e-46
Ucp2	2.32709e-45	0.253843	0.787	0.559	5.26526e-41
Smpdl3a	2.96659e-44	0.266076	0.525	0.334	6.71221e-40
mt-Co1	4.66199e-44	-0.375122	1	0.996	1.05482e-39
Lgals3	7.72811e-44	0.273603	0.979	0.869	1.74856e-39
Ecm1	9.21789e-44	0.261582	0.381	0.205	2.08564e-39
F7	4.67918e-40	-0.55222	0.268	0.425	1.05871e-35
S100a8	2.93329e-39	-0.988175	0.44	0.548	6.63685e-35
Glrx	2.37349e-38	0.277931	0.572	0.391	5.37026e-34
Atp6v0d2	7.69165e-36	-0.597061	0.215	0.357	1.74031e-31
Mcemp1	4.22228e-35	-0.536633	0.58	0.627	9.55334e-31
Slc7a2	3.56071e-33	-0.490582	0.694	0.726	8.05646e-29
mt-Atp6	6.0568e-32	-0.326617	1	0.996	1.37041e-27
H2-M2	5.90669e-31	-0.639281	0.525	0.592	1.33645e-26
Gpnmb	2.85882e-29	0.300017	0.783	0.644	6.46837e-25
Cybb	4.16856e-27	-0.272693	0.976	0.92	9.43177e-23
Rgcc	6.66682e-27	0.278842	0.475	0.333	1.50843e-22
Inhba	9.19015e-26	-0.497006	0.47	0.594	2.07936e-21
Cd9	4.34461e-22	-0.45956	0.719	0.692	9.8301e-18
Gbp5	1.24874e-21	-0.468589	0.365	0.458	2.82541e-17
mt-Co2	4.59984e-21	-0.278018	1	0.993	1.04076e-16
mt-Co3	5.37167e-20	-0.282914	1	0.996	1.21539e-15
Klhdc4	4.15685e-19	-0.409499	0.288	0.385	9.40528e-15
Clec4n	8.86841e-19	-0.344793	0.507	0.565	2.00657e-14
mt-Nd4	5.18385e-18	-0.289826	0.995	0.965	1.1729e-13
Lars2	1.69815e-17	-0.284839	0.93	0.88	3.84223e-13
Slfn2	2.45422e-17	-0.318857	0.77	0.731	5.55293e-13
mt-Cytb	7.86219e-17	-0.269019	0.997	0.968	1.7789e-12
Cebpb	1.24386e-16	-0.321661	0.846	0.821	2.81436e-12
Samhd1	6.16935e-16	-0.392518	0.767	0.723	1.39588e-11
Abcc5	8.51361e-16	-0.387721	0.373	0.447	1.92629e-11
Ubd	8.68322e-16	-0.470094	0.383	0.46	1.96467e-11
Fbxl5	5.56861e-15	-0.379612	0.582	0.625	1.25995e-10
Fpr2	4.04129e-14	-0.325223	0.458	0.515	9.14381e-10
Anxa2	5.82113e-13	-0.353249	0.5	0.534	1.31709e-08
Slpi	1.3676e-12	-0.262036	0.489	0.564	3.09434e-08
Serpina3g	2.45526e-11	-0.342328	0.533	0.558	5.55528e-07
mt-Nd1	8.86327e-11	-0.303967	0.972	0.913	2.0054e-06
Acod1	1.22412e-09	-0.534407	0.477	0.503	2.76969e-05
Cd1d1	1.92645e-09	-0.2948	0.317	0.374	4.35878e-05
Slc7a11	2.82107e-09	-0.383427	0.648	0.667	6.38295e-05
Alas1	1.4316e-07	-0.284793	0.524	0.529	0.00323913
Laptm5	1.45924e-07	-0.256336	0.961	0.892	0.00330168
mt-Nd4l	1.50693e-07	-0.343516	0.565	0.563	0.00340958
Cfb	2.25894e-07	-0.254328	0.649	0.596	0.00511107
Gsr	7.53918e-07	-0.318829	0.444	0.464	0.0170581
Aplp2	9.02251e-07	-0.28374	0.343	0.381	0.0204143
Cd82	5.24573e-06	-0.253788	0.328	0.37	0.11869
Iigp1	8.04517e-06	-0.303337	0.445	0.467	0.18203
Isg15	8.84134e-06	-0.479818	0.465	0.483	0.200044
Nos2	1.14953e-05	-0.378909	0.646	0.577	0.260092
Hcar2	3.38226e-05	-0.567023	0.414	0.435	0.76527
Il1b	0.000216295	-0.319392	0.604	0.54	1
Ccl6	0.000219511	-0.306606	0.475	0.473	1
mt-Nd5	0.000709927	-0.287792	0.632	0.597	1
Btg2	0.00138827	-0.253594	0.542	0.442	1
Mt1	0.00657076	-0.275209	0.672	0.631	1
Cflar	0.010616	-0.275883	0.507	0.486	1
Icam1	0.0505088	-0.279735	0.544	0.511	1
Malt1	0.951123	-0.256322	0.687	0.617	1
