# Supplementary material for: Single cell analysis of M. tuberculosis phenotype and macrophage lineages in the infected lung
Source: J Exp Med. 2021 Jul 22;218(9):e20210615. doi: 10.1084/jem.20210615 (PMC8302446; doi:10.1084/jem.20210615)
Supplement: Table S4 — shows marker genes that define the infected IM_3 subpopulation when compared with the rest of the infected cells in the dataset. [file JEM_20210615_TableS4.xlsx]

## Sheet: Table S4
Table S4. Marker genes that define the infected IM_3 subpopulation when compared with the rest of the infected cells in the dataset
	p_val	avg_logFC	pct.1	pct.2	p_val_adj
Saa3	0	1.22571	0.988	0.682	0
Ccl5	0	1.10024	0.982	0.635	0
Cst7	0	0.828568	0.612	0.191	0
Nos2	0	0.775046	0.916	0.487	0
Clmp	0	0.692958	0.636	0.193	0
Ly6a	0	0.692563	0.96	0.551	0
Sdc1	0	0.687584	0.739	0.266	0
Ly6i	0	0.679553	0.989	0.786	0
Mif	0	0.609571	0.992	0.735	0
Ctss	0	0.465812	1	0.942	0
Fth1	0	0.449401	1	1	0
Orm1	2.7714e-305	0.745111	0.475	0.126	6.27056e-301
Fam162a	9.7766e-300	0.702254	0.599	0.212	2.21205e-295
Pla2g7	1.35232e-282	0.55701	0.954	0.636	3.05975e-278
Fcer1g	2.38072e-281	0.407281	0.999	0.915	5.38662e-277
Pgk1	2.94486e-272	0.550638	0.925	0.576	6.66304e-268
Cd52	2.07827e-260	0.424734	0.998	0.902	4.7023e-256
Hp	1.44133e-233	0.648908	0.72	0.344	3.26116e-229
C1s1	2.1953e-231	0.567457	0.534	0.197	4.9671e-227
Sod2	3.69758e-223	0.42234	0.989	0.812	8.36614e-219
Bnip3	2.50332e-220	0.451742	0.401	0.114	5.664e-216
Chil3	2.10811e-216	-2.22089	0.149	0.46	4.76981e-212
Grina	1.21629e-215	0.402435	0.988	0.79	2.75198e-211
Ctsh	3.16011e-211	0.466789	0.93	0.638	7.15006e-207
F10	4.25987e-206	0.505361	0.837	0.495	9.63838e-202
Clec4d	7.73026e-205	0.42284	0.93	0.607	1.74905e-200
Chchd10	1.52177e-202	0.508081	0.648	0.307	3.44316e-198
Sdc4	1.5266e-201	0.462466	0.601	0.241	3.45409e-197
Cnn3	2.82284e-201	0.421773	0.432	0.138	6.38695e-197
Cox8a	8.54304e-201	0.388927	0.983	0.81	1.93295e-196
Ifitm3	1.39475e-199	0.346473	0.777	0.382	3.15577e-195
Lrpap1	3.3241e-197	0.469249	0.762	0.408	7.5211e-193
Ptges	1.58054e-196	0.670002	0.455	0.163	3.57612e-192
mt-Atp6	1.44495e-193	-0.573442	1	0.995	3.26934e-189
Rpl23	1.3409e-192	0.319766	0.997	0.926	3.03392e-188
Rpl24	9.18639e-192	0.401166	0.986	0.798	2.07851e-187
Pgam1	1.82863e-188	0.432056	0.929	0.63	4.13747e-184
Fcgr2b	7.78617e-188	0.432952	0.724	0.37	1.7617e-183
Ly6c2	1.11335e-187	0.689681	0.518	0.205	2.51906e-183
Slc7a2	2.48145e-186	0.508549	0.922	0.661	5.61453e-182
Prdx6	1.34832e-185	0.402313	0.846	0.503	3.05071e-181
Mgst1	4.12785e-183	0.467968	0.898	0.593	9.33966e-179
Acsl1	3.78735e-181	0.409899	0.941	0.678	8.56927e-177
Cd38	1.47097e-180	0.390525	0.643	0.297	3.32821e-176
Cxcl16	2.39776e-180	0.406663	0.966	0.709	5.42518e-176
Hmox1	3.02495e-178	0.466955	0.91	0.614	6.84426e-174
Pdpn	5.48751e-174	0.467671	0.762	0.421	1.24161e-169
Tpi1	1.45341e-171	0.394218	0.944	0.657	3.28849e-167
Serf1	3.05794e-171	0.504688	0.447	0.175	6.91891e-167
mt-Nd1	5.96076e-168	-0.71065	0.94	0.915	1.34868e-163
Ldha	8.0242e-167	0.385271	0.961	0.704	1.81556e-162
Clec4e	8.22377e-166	0.383229	0.909	0.639	1.86071e-161
Ero1l	2.44986e-158	0.423658	0.512	0.222	5.54306e-154
AA467197	1.7546e-157	0.43533	0.989	0.829	3.96995e-153
mt-Co3	4.69485e-157	-0.541934	1	0.996	1.06226e-152
Npc2	1.68715e-155	0.316618	0.997	0.883	3.81734e-151
B2m	6.74043e-155	0.250325	1	0.979	1.52509e-150
Esd	8.36286e-155	0.404301	0.882	0.578	1.89218e-150
Bsg	3.41386e-153	0.386714	0.832	0.522	7.72421e-149
Ecm1	2.55157e-152	0.412449	0.434	0.167	5.77317e-148
Gapdh	3.21159e-148	0.391413	0.846	0.537	7.26655e-144
Itgam	1.78974e-146	0.361015	0.64	0.33	4.04946e-142
mt-Nd2	1.16445e-144	-0.627514	0.933	0.908	2.63468e-140
Higd1a	1.50115e-144	0.375091	0.716	0.406	3.39651e-140
Cfb	7.0688e-144	0.398614	0.852	0.529	1.59939e-139
Igsf6	1.65033e-143	0.346766	0.54	0.256	3.73405e-139
Selenom	7.55847e-143	0.350659	0.435	0.168	1.71018e-138
Bst1	1.83246e-140	0.378093	0.826	0.519	4.14613e-136
Tpt1	1.90933e-140	0.275879	0.995	0.921	4.32005e-136
Emb	4.74397e-139	0.363413	0.585	0.294	1.07337e-134
Procr	6.52801e-139	0.416187	0.779	0.471	1.47703e-134
Ccl6	5.61725e-136	-1.02752	0.288	0.529	1.27096e-131
Ctsk	7.31537e-135	-1.49783	0.159	0.389	1.65517e-130
Lgals3bp	1.13246e-131	0.363884	0.875	0.575	2.56229e-127
Pkm	4.18166e-131	0.287587	0.992	0.846	9.46143e-127
Slc16a3	4.83937e-126	0.309943	0.727	0.42	1.09495e-121
mt-Nd4	1.0511e-122	-0.530037	0.993	0.962	2.37821e-118
Smpdl3b	1.28592e-122	0.31398	0.761	0.457	2.90952e-118
Gpi1	8.71476e-121	0.330069	0.833	0.547	1.9718e-116
Prdx5	2.63411e-118	0.257685	0.997	0.928	5.95993e-114
Gpnmb	1.6008e-116	0.452078	0.847	0.607	3.62198e-112
Eno1	3.45808e-116	0.323495	0.734	0.439	7.82426e-112
Rpl15	5.33608e-116	0.321334	0.903	0.627	1.20734e-111
Hif1a	1.1392e-115	0.330563	0.856	0.586	2.57756e-111
Cstb	8.26207e-115	0.290891	0.983	0.825	1.86938e-110
Gng12	2.70596e-114	0.284281	0.562	0.295	6.1225e-110
Csf1r	8.46964e-114	0.302756	0.722	0.432	1.91634e-109
Eif4ebp1	4.25531e-113	0.347331	0.423	0.196	9.62807e-109
Laptm5	2.47948e-111	-0.562493	0.954	0.885	5.61007e-107
Mrpl38	9.65859e-110	0.323792	0.52	0.269	2.18535e-105
Aldoa	1.86233e-108	0.294722	0.959	0.752	4.2137e-104
Cyb5a	4.44829e-108	0.308904	0.665	0.384	1.00647e-103
Abca1	2.07121e-107	0.264828	0.642	0.353	4.68631e-103
Man2a1	2.46346e-107	0.31317	0.645	0.375	5.57382e-103
Egln1	1.52992e-106	0.293229	0.367	0.157	3.4616e-102
Rpl18a	2.40977e-106	0.257189	0.988	0.852	5.45233e-102
mt-Cytb	8.57735e-106	-0.479896	0.997	0.965	1.94071e-101
Sh3bgrl3	6.80221e-105	0.300392	0.974	0.802	1.53907e-100
Itgb2	5.29525e-104	0.312297	0.897	0.643	1.1981e-99
Ifi27	1.14504e-102	0.300185	0.57	0.315	2.59076e-98
Cxcl9	7.10541e-101	0.366539	0.94	0.751	1.60767e-96
Anpep	5.37443e-99	0.292983	0.49	0.251	1.21602e-94
Fpr2	1.48013e-95	0.271145	0.723	0.443	3.34894e-91
Plxna1	4.21371e-95	0.251259	0.407	0.191	9.53394e-91
Fcgr3	2.54833e-92	0.275985	0.847	0.582	5.76586e-88
Itgb1	1.88005e-91	0.265126	0.652	0.392	4.2538e-87
mt-Co2	2.92335e-91	-0.426647	1	0.992	6.61437e-87
Ms4a6d	1.27529e-88	0.283697	0.604	0.359	2.88547e-84
mt-Co1	3.81625e-88	-0.437861	0.999	0.996	8.63465e-84
Cd68	4.85429e-88	0.269846	0.904	0.633	1.09833e-83
Ggh	7.41517e-87	0.265147	0.545	0.308	1.67776e-82
Slamf8	8.45469e-87	0.271457	0.809	0.538	1.91296e-82
S100a11	1.25101e-86	0.276183	0.874	0.614	2.83053e-82
Cox7a2	2.58419e-82	0.256929	0.858	0.601	5.84699e-78
Atp6v0e	8.86163e-82	0.270084	0.863	0.63	2.00503e-77
Junb	1.18551e-79	-0.625335	0.849	0.834	2.68233e-75
Calm3	1.20666e-78	0.286932	0.739	0.497	2.73019e-74
Cox7c	8.42251e-78	0.251323	0.942	0.731	1.90568e-73
Actb	6.47119e-74	-0.310032	0.997	0.974	1.46417e-69
Wfdc17	3.5413e-73	0.345501	0.899	0.707	8.01254e-69
Pim1	1.36387e-59	-0.662578	0.64	0.677	3.0859e-55
Lmna	2.45106e-59	-0.609184	0.261	0.4	5.54577e-55
Fosb	2.61583e-52	-0.69809	0.396	0.507	5.91857e-48
Zfp36	4.82258e-52	-0.619113	0.667	0.719	1.09116e-47
Lars2	1.19204e-51	-0.402718	0.933	0.873	2.69712e-47
Iqgap1	5.32222e-49	-0.461505	0.725	0.697	1.20421e-44
Samhd1	3.2455e-48	-0.513214	0.777	0.714	7.34327e-44
Cebpb	1.8947e-42	-0.39951	0.869	0.811	4.28695e-38
Cd44	1.94248e-40	-0.448117	0.728	0.682	4.39506e-36
Cd9	2.73016e-40	-0.53604	0.759	0.676	6.17726e-36
Slfn2	7.32846e-40	-0.393515	0.784	0.722	1.65814e-35
Ifrd1	1.0017e-39	-0.603255	0.552	0.597	2.26646e-35
Ubd	5.12518e-37	0.260702	0.573	0.413	1.15962e-32
mt-Nd5	3.84514e-31	-0.495642	0.593	0.605	8.70001e-27
Abcg1	3.74759e-30	-0.476059	0.287	0.375	8.4793e-26
Klf6	1.72485e-28	-0.451951	0.724	0.712	3.90265e-24
Ccnl1	3.69226e-28	-0.64373	0.456	0.501	8.35411e-24
Pld4	7.15921e-28	-0.464489	0.288	0.374	1.61984e-23
Naaa	1.25351e-27	-0.492125	0.422	0.457	2.83618e-23
Lpl	1.80061e-27	-0.672654	0.402	0.428	4.07405e-23
Tnfaip2	1.86022e-27	-0.351631	0.833	0.771	4.20892e-23
Gadd45b	7.6551e-24	-0.786103	0.401	0.457	1.73204e-19
Atp6v0d2	1.23823e-22	-0.498547	0.294	0.352	2.80161e-18
Cxcl2	5.86413e-22	-0.766405	0.561	0.624	1.32682e-17
F7	7.66824e-22	-0.403578	0.363	0.417	1.73502e-17
Taldo1	6.63424e-21	-0.382805	0.659	0.611	1.50106e-16
Crip1	7.70793e-21	-0.509827	0.736	0.66	1.744e-16
mt-Nd4l	7.0261e-19	-0.443124	0.567	0.562	1.58973e-14
mt-Nd3	7.80217e-18	-0.429447	0.47	0.497	1.76532e-13
Atp2b1	8.54125e-18	-0.501661	0.352	0.398	1.93254e-13
Btg2	1.01664e-16	-0.630259	0.431	0.463	2.30026e-12
Lgmn	2.14707e-16	-0.411415	0.564	0.551	4.85796e-12
Mcemp1	2.16841e-15	-0.412118	0.687	0.6	4.90624e-11
Zeb2	9.85357e-15	-0.432463	0.679	0.626	2.22947e-10
Efhd2	2.65743e-14	-0.35237	0.631	0.593	6.0127e-10
Ier5	7.39732e-14	-0.48897	0.494	0.505	1.67372e-09
Ccl3	1.73491e-13	-0.315345	0.429	0.322	3.92541e-09
Fus	2.32866e-13	-0.424737	0.435	0.452	5.26883e-09
Tra2a	2.39056e-13	-0.485027	0.394	0.421	5.40887e-09
Lipa	1.20264e-12	-0.343244	0.319	0.354	2.72109e-08
Rgs2	1.93705e-12	-0.383782	0.326	0.374	4.38278e-08
Cyth4	8.11843e-11	-0.331667	0.365	0.392	1.83688e-06
Ppp2ca	1.13303e-10	-0.361625	0.329	0.363	2.5636e-06
BC005537	5.79362e-10	-0.328754	0.607	0.567	1.31086e-05
Klf2	1.86519e-08	-0.375851	0.437	0.461	0.000422018
Hcar2	2.17098e-08	-0.42937	0.523	0.405	0.000491205
Btg1	1.14088e-07	-0.256727	0.922	0.822	0.00258135
Cotl1	6.34837e-07	-0.268025	0.657	0.583	0.0143638
Sat1	2.44036e-06	-0.38801	0.613	0.57	0.0552156
Tkt	1.14031e-05	-0.257332	0.683	0.6	0.258006
Sfpq	1.23123e-05	-0.36277	0.401	0.394	0.278577
Plek	1.39235e-05	-0.261254	0.746	0.656	0.315034
Serpina3g	1.43331e-05	-0.331565	0.619	0.535	0.3243
Lilr4b	2.75216e-05	-0.44085	0.366	0.369	0.622705
Nme1	3.12389e-05	-0.272372	0.432	0.417	0.706811
Nfe2l2	3.12992e-05	-0.319066	0.434	0.429	0.708176
Klf4	3.27654e-05	-0.33686	0.524	0.515	0.74135
Dusp1	4.96538e-05	-0.28872	0.736	0.713	1
Ccl4	8.53878e-05	-0.361228	0.36	0.302	1
Coro1a	0.000185422	-0.483065	0.441	0.419	1
Nfkb1	0.000238493	-0.334524	0.362	0.364	1
Anxa2	0.000355441	-0.311407	0.585	0.513	1
Malt1	0.000554476	-0.408201	0.686	0.609	1
Snx20	0.000911764	-0.313031	0.372	0.369	1
Irf8	0.000924667	-0.253732	0.693	0.592	1
Srrm2	0.00101736	-0.335037	0.447	0.426	1
Ddhd1	0.00137961	-0.285714	0.408	0.39	1
Klhdc4	0.00152727	-0.268082	0.377	0.37	1
Atf4	0.00195539	-0.289537	0.486	0.458	1
Akap13	0.00196113	-0.306079	0.39	0.382	1
Tnfaip3	0.0022936	-0.34008	0.527	0.492	1
Rbm39	0.0028896	-0.318525	0.586	0.528	1
Irf1	0.00356853	-0.304979	0.736	0.65	1
Ier2	0.00537962	-0.311833	0.433	0.421	1
Son	0.00677438	-0.310247	0.528	0.479	1
Aplp2	0.00910882	-0.252163	0.393	0.371	1
Srsf5	0.00927564	-0.285372	0.394	0.382	1
Wsb1	0.00939188	-0.299913	0.366	0.358	1
Ube2d3	0.00979775	-0.271588	0.636	0.557	1
Mcl1	0.0109128	-0.274738	0.829	0.716	1
Arl6ip1	0.0140951	-0.267374	0.564	0.492	1
Pnrc1	0.0241256	-0.25919	0.555	0.46	1
Top1	0.0249504	-0.284949	0.413	0.389	1
Snrnp70	0.0274407	-0.251179	0.368	0.353	1
Clic4	0.0301872	-0.258948	0.635	0.548	1
Ccrl2	0.0337462	-0.492321	0.69	0.573	1
Nfkbia	0.0410465	-0.364037	0.82	0.757	1
Zfp36l2	0.0446125	-0.267976	0.528	0.478	1
Acod1	0.0565811	-0.414313	0.53	0.49	1
Vasp	0.0732737	-0.310195	0.505	0.454	1
Il1b	0.0771078	-0.577034	0.618	0.528	1
Picalm	0.133294	-0.26022	0.447	0.412	1
Bhlhe40	0.13885	-0.296455	0.427	0.392	1
S100a8	0.155961	-0.684369	0.608	0.511	1
Trps1	0.174732	-0.292771	0.362	0.34	1
Isg15	0.259622	-0.450251	0.522	0.468	1
Sf3b1	0.332244	-0.307137	0.458	0.409	1
Tgif1	0.41258	-0.2653	0.388	0.356	1
Runx1	0.419313	-0.276776	0.383	0.353	1
Luc7l2	0.447725	-0.250435	0.372	0.343	1
Ets2	0.465237	-0.397412	0.372	0.338	1
Zfand5	0.716296	-0.26678	0.482	0.423	1
Egr1	0.940067	-0.294265	0.492	0.44	1
