# Supplementary material for: Single cell analysis of M. tuberculosis phenotype and macrophage lineages in the infected lung
Source: J Exp Med. 2021 Jul 22;218(9):e20210615. doi: 10.1084/jem.20210615 (PMC8302446; doi:10.1084/jem.20210615)
Supplement: Table S5 — is a DGE results table comparing infected IM_1 versus IM_3 clusters. [file JEM_20210615_TableS5.xlsx]

## Sheet: Table S5
Table S5. DGE results table comparing infected IM_1 versus IM_3 clusters
	p_val	avg_logFC	pct.1	pct.2	p_val_adj
Lyz2	4.62784e-231	-0.766317	0.973	1	1.04709e-226
Fth1	4.41233e-224	-0.598768	1	1	9.98335e-220
mt-Atp6	5.51851e-205	0.700815	1	1	1.24862e-200
Fcer1g	2.00957e-187	-0.525738	0.883	0.999	4.54685e-183
Ctss	3.15307e-179	-0.495512	0.936	1	7.13413e-175
Ly6i	1.34085e-173	-0.630237	0.753	0.989	3.0338e-169
mt-Co3	2.1831e-168	0.66635	0.999	1	4.93948e-164
mt-Co2	8.06008e-166	0.645936	1	1	1.82367e-161
Junb	1.56894e-162	0.928624	0.894	0.849	3.54988e-158
Mgst1	3.80135e-155	-0.718229	0.439	0.898	8.60093e-151
Malt1	4.46423e-155	1.18987	0.823	0.686	1.01008e-150
Cd74	4.13634e-154	-0.424851	0.984	1	9.35888e-150
Cd52	2.53239e-146	-0.49035	0.866	0.998	5.72979e-142
Zfp36	1.77302e-143	1.1003	0.819	0.667	4.01164e-139
Ftl1	1.39274e-140	-0.424142	0.984	1	3.15122e-136
Klf6	3.33194e-139	1.03151	0.829	0.724	7.53884e-135
Tspo	8.17432e-134	-0.535462	0.67	0.973	1.84952e-129
mt-Cytb	2.56112e-133	0.641738	0.996	0.997	5.79479e-129
H2-D1	1.6831e-131	-0.390819	0.947	1	3.80818e-127
mt-Nd4	1.4531e-128	0.625597	0.989	0.993	3.2878e-124
Npc2	4.43472e-128	-0.457404	0.832	0.997	1.0034e-123
Ctsd	2.90723e-125	-0.462239	0.907	1	6.57791e-121
mt-Nd2	3.6133e-123	0.726121	0.936	0.933	8.17545e-119
Rps15a	9.39692e-123	-0.526076	0.638	0.968	2.12615e-118
mt-Co1	9.12972e-121	0.55928	1	0.999	2.06569e-116
B2m	1.3108e-120	-0.34127	0.968	1	2.96582e-116
Mif	1.46244e-120	-0.470233	0.768	0.992	3.30893e-116
Atp6v0c	4.6222e-120	-0.409227	0.854	0.998	1.04582e-115
Ifrd1	2.61133e-119	1.15702	0.718	0.552	5.90839e-115
Cox8a	8.11003e-119	-0.470921	0.735	0.983	1.83498e-114
Saa3	8.77439e-119	-0.73596	0.826	0.988	1.98529e-114
Creg1	1.08032e-116	-0.577405	0.533	0.926	2.44433e-112
Cxcl2	6.24331e-113	1.19328	0.769	0.561	1.41261e-108
Ctsh	1.69514e-111	-0.510717	0.556	0.93	3.83543e-107
mt-Nd1	6.13216e-110	0.771016	0.928	0.94	1.38746e-105
Prdx1	1.32151e-108	-0.55634	0.739	0.982	2.99006e-104
Rps3a1	1.7134e-108	-0.442695	0.771	0.989	3.87673e-104
Ccl5	2.84085e-107	-0.669243	0.847	0.982	6.42772e-103
Cyba	3.90973e-107	-0.338094	0.942	1	8.84617e-103
Nfkbia	2.29534e-106	0.823694	0.867	0.82	5.19344e-102
Zeb2	3.25844e-106	0.964619	0.76	0.679	7.37254e-102
Rps13	2.22505e-102	-0.45219	0.686	0.969	5.03441e-98
Cd63	3.43255e-101	-0.52403	0.609	0.928	7.76649e-97
Tyrobp	6.73845e-101	-0.421712	0.782	0.984	1.52464e-96
Rpl23	1.54064e-99	-0.360913	0.895	0.997	3.48585e-95
Rpl30	1.79752e-99	-0.422395	0.771	0.984	4.06708e-95
Cst7	2.47097e-99	-0.650261	0.211	0.612	5.59083e-95
Sh3bgrl3	7.45447e-99	-0.457369	0.727	0.974	1.68665e-94
Fosb	8.1149e-97	1.18262	0.612	0.396	1.83608e-92
Bsg	2.69471e-96	-0.493791	0.398	0.832	6.09705e-92
Rps24	1.47057e-95	-0.372619	0.862	0.993	3.32731e-91
Btg1	4.33294e-94	0.620291	0.889	0.922	9.80371e-90
Tpt1	1.02997e-93	-0.366972	0.882	0.995	2.3304e-89
Rps4x	3.02244e-93	-0.450783	0.658	0.965	6.83858e-89
Ggh	3.96215e-91	-0.476675	0.159	0.545	8.96475e-87
Rps9	4.04888e-91	-0.408566	0.782	0.986	9.16099e-87
Rpl15	4.08599e-91	-0.467941	0.502	0.903	9.24496e-87
Atp6v0e	8.50606e-90	-0.464358	0.486	0.863	1.92458e-85
Rps5	1.69598e-89	-0.444709	0.579	0.939	3.83732e-85
Rps3	1.76697e-88	-0.424072	0.62	0.948	3.99796e-84
Ly6a	4.21462e-88	-0.464216	0.684	0.96	9.53601e-84
Rpl41	4.37813e-88	-0.302754	0.938	0.998	9.90596e-84
Ccnl1	1.0123e-87	1.03377	0.615	0.456	2.29042e-83
Dusp1	2.66805e-87	0.82013	0.831	0.736	6.03674e-83
Mpc1	1.29139e-86	-0.459764	0.254	0.663	2.92191e-82
Wfdc17	1.30319e-86	-0.593743	0.569	0.899	2.94861e-82
Fau	1.93487e-86	-0.331001	0.912	1	4.37783e-82
Orm1	6.43562e-86	-0.61749	0.133	0.475	1.45612e-81
Itm2b	9.90835e-86	-0.431431	0.688	0.956	2.24186e-81
Rplp0	4.30839e-85	-0.38558	0.759	0.98	9.74816e-81
Rpl17	6.91429e-85	-0.428061	0.607	0.938	1.56443e-80
Cox7a2	1.53422e-84	-0.442081	0.457	0.858	3.47133e-80
Rpl22	4.70467e-84	-0.418541	0.597	0.934	1.06448e-79
Cfb	6.67932e-84	-0.458636	0.437	0.852	1.51126e-79
Fam162a	1.46382e-83	-0.534214	0.217	0.599	3.31203e-79
Rps16	1.8214e-82	-0.355056	0.797	0.988	4.12109e-78
Rps27a	2.80134e-82	-0.343189	0.86	0.993	6.33832e-78
Rpl19	3.09801e-82	-0.35508	0.804	0.99	7.00957e-78
Ptgs2	4.01392e-82	0.931226	0.736	0.634	9.08191e-78
Rpl7	9.50039e-82	-0.413346	0.6	0.938	2.14956e-77
Pgk1	1.52107e-81	-0.414297	0.551	0.925	3.44156e-77
Rps7	2.53441e-81	-0.405021	0.614	0.937	5.73435e-77
Ctsz	3.76066e-81	-0.296445	0.932	1	8.50886e-77
Lamp1	1.03178e-80	-0.399137	0.642	0.96	2.33451e-76
Slc7a11	1.12015e-80	0.89181	0.818	0.82	2.53446e-76
Cox7a2l	4.90312e-80	-0.45918	0.352	0.749	1.10938e-75
Psmb5	1.43338e-79	-0.426298	0.314	0.726	3.24316e-75
Bst1	2.68886e-79	-0.421351	0.419	0.826	6.08382e-75
Fos	4.42966e-79	0.76421	0.797	0.679	1.00226e-74
Pgam1	6.51039e-79	-0.406453	0.567	0.929	1.47304e-74
Ppia	9.45881e-79	-0.367072	0.727	0.97	2.14015e-74
Tmsb10	1.84538e-78	-0.407133	0.865	0.992	4.17535e-74
Cox7c	2.89157e-78	-0.406714	0.612	0.942	6.54246e-74
Cd68	2.33733e-77	-0.392525	0.521	0.904	5.28845e-73
Rplp1	4.87697e-77	-0.292446	0.923	0.999	1.10346e-72
Cox6c	1.48061e-76	-0.404886	0.545	0.915	3.35004e-72
Uqcrh	1.94226e-76	-0.385565	0.511	0.887	4.39455e-72
Esd	2.98995e-76	-0.425526	0.527	0.882	6.76507e-72
Cyb5a	5.20083e-76	-0.395487	0.271	0.665	1.17674e-71
Cstb	3.54101e-75	-0.345813	0.789	0.983	8.01188e-71
Tapbp	7.58966e-75	-0.343193	0.763	0.984	1.71724e-70
Ier3	1.38921e-73	0.828134	0.827	0.792	3.14323e-69
Atp5c1	1.41596e-73	-0.406932	0.204	0.567	3.20376e-69
Chchd10	3.57247e-73	-0.409868	0.264	0.648	8.08308e-69
Rpl39	4.91925e-73	-0.36271	0.653	0.951	1.11303e-68
Gpnmb	5.81483e-73	-0.504958	0.516	0.847	1.31566e-68
Egr1	1.38515e-72	0.962134	0.65	0.492	3.13404e-68
Prdx5	3.10466e-72	-0.324171	0.898	0.997	7.02461e-68
Rpl24	3.1578e-72	-0.361272	0.766	0.986	7.14483e-68
Ubd	3.71094e-72	-0.728727	0.253	0.573	8.39638e-68
Gbp2	4.52466e-72	-0.377014	0.678	0.961	1.02375e-67
Gapdh	5.93087e-72	-0.407832	0.469	0.846	1.34192e-67
Rpl26	6.79903e-72	-0.358782	0.729	0.974	1.53835e-67
Asah1	2.02457e-71	-0.383509	0.156	0.494	4.58079e-67
Gabarap	7.65931e-71	-0.382602	0.556	0.913	1.73299e-66
Fcgr3	1.15591e-70	-0.392004	0.477	0.847	2.61537e-66
Atp5g2	1.6636e-70	-0.371554	0.343	0.749	3.76406e-66
Il18bp	1.69337e-70	-0.39637	0.287	0.673	3.83142e-66
Klf4	2.34635e-70	0.929697	0.661	0.524	5.30884e-66
Atp5h	3.28393e-70	-0.378934	0.483	0.864	7.43021e-66
Rpl32	2.33104e-69	-0.34593	0.718	0.967	5.27422e-65
Hint1	2.41057e-69	-0.377715	0.39	0.794	5.45415e-65
Uqcrb	2.43944e-69	-0.369656	0.332	0.73	5.51947e-65
Rps14	1.07883e-68	-0.337391	0.735	0.976	2.44096e-64
Naca	1.40838e-68	-0.379835	0.487	0.86	3.1866e-64
Ssr4	1.55083e-68	-0.354907	0.194	0.543	3.50891e-64
Pla2g7	4.8971e-68	-0.357848	0.653	0.954	1.10802e-63
AA467197	7.17423e-68	-0.412665	0.821	0.989	1.62324e-63
Calm3	1.89921e-67	-0.403641	0.36	0.739	4.29715e-63
Pfdn5	5.09941e-67	-0.374719	0.482	0.872	1.15379e-62
Rpl35	1.53622e-66	-0.376763	0.447	0.834	3.47585e-62
Canx	1.21372e-65	-0.357094	0.358	0.756	2.74615e-61
Hcst	1.39953e-65	-0.369038	0.109	0.397	3.16658e-61
Rpl34	4.72059e-65	-0.34716	0.697	0.966	1.06808e-60
Btg2	1.17062e-64	1.08302	0.58	0.431	2.64864e-60
Tmbim4	1.77459e-64	-0.36275	0.346	0.733	4.01519e-60
Ndufa7	2.39354e-64	-0.334199	0.247	0.613	5.41563e-60
Rps20	2.668e-64	-0.276727	0.887	0.998	6.03662e-60
Lgals3bp	5.09668e-64	-0.365566	0.499	0.875	1.15318e-59
Tmem256	5.18145e-64	-0.361678	0.322	0.698	1.17235e-59
Acp5	5.52806e-64	-0.416227	0.42	0.775	1.25078e-59
Selenow	8.0643e-64	-0.351249	0.321	0.702	1.82463e-59
S100a11	8.98239e-64	-0.377542	0.511	0.874	2.03236e-59
Pld3	1.53797e-63	-0.379747	0.383	0.768	3.47981e-59
Ifitm2	1.82115e-63	-0.328397	0.22	0.563	4.12053e-59
Mpeg1	2.28566e-63	-0.316946	0.622	0.944	5.17154e-59
Mcl1	2.58996e-63	0.592557	0.782	0.829	5.86004e-59
Trem2	1.3039e-62	-0.357606	0.33	0.699	2.9502e-58
Eef1a1	1.85163e-62	-0.309233	0.843	0.987	4.1895e-58
Rpl5	1.86998e-62	-0.338637	0.554	0.912	4.23101e-58
Atp6v1f	2.21355e-62	-0.363496	0.483	0.853	5.00838e-58
Ndufb9	2.66956e-62	-0.342406	0.239	0.594	6.04014e-58
Jun	3.95663e-62	0.900142	0.72	0.658	8.95228e-58
Pim1	7.74318e-62	0.782145	0.679	0.64	1.75197e-57
Ier5	1.09701e-61	0.878078	0.605	0.494	2.48209e-57
Cox7b	1.62633e-61	-0.351502	0.287	0.649	3.67974e-57
Ppp1ca	3.80663e-61	-0.328054	0.216	0.56	8.61288e-57
Atp5f1	7.03534e-61	-0.329052	0.292	0.658	1.59182e-56
Cox4i1	8.08315e-61	-0.329803	0.703	0.966	1.82889e-56
Tmem258	8.22508e-61	-0.327119	0.256	0.613	1.86101e-56
Ndufc2	1.05222e-60	-0.338773	0.277	0.64	2.38075e-56
Gm2a	1.08339e-60	-0.332335	0.406	0.799	2.45127e-56
Atp5l	1.9073e-60	-0.323592	0.645	0.957	4.31546e-56
Ndufc1	1.97657e-60	-0.315393	0.332	0.715	4.4722e-56
S100a1	2.94662e-60	-0.362615	0.135	0.425	6.66702e-56
Cox5a	4.15428e-60	-0.329719	0.573	0.91	9.39947e-56
Sec61g	3.54981e-59	-0.337366	0.292	0.65	8.03179e-55
Smpdl3b	5.80186e-59	-0.302607	0.372	0.761	1.31273e-54
Rabac1	7.99724e-59	-0.313856	0.26	0.612	1.80945e-54
Rpl27a	8.83859e-59	-0.275612	0.853	0.991	1.99982e-54
Btf3	1.21716e-58	-0.331186	0.441	0.815	2.75394e-54
H2-Oa	1.2516e-58	-0.341667	0.14	0.428	2.83186e-54
Psma2	2.16526e-58	-0.323457	0.236	0.581	4.89912e-54
Slc48a1	2.31741e-58	-0.329228	0.168	0.473	5.24337e-54
Msrb1	2.50315e-58	-0.339575	0.509	0.868	5.66363e-54
Cops9	2.88667e-58	-0.329165	0.388	0.77	6.53137e-54
Serf1	4.02035e-58	-0.380653	0.155	0.447	9.09643e-54
Calr	4.54833e-58	-0.349969	0.572	0.902	1.02911e-53
Brk1	5.24164e-58	-0.312401	0.211	0.546	1.18597e-53
Rps8	5.47457e-58	-0.282434	0.806	0.99	1.23868e-53
Cxcl9	9.86788e-58	-0.423479	0.717	0.94	2.23271e-53
Nucb1	1.1345e-57	-0.312519	0.149	0.443	2.56691e-53
Lars2	1.23739e-57	0.590129	0.874	0.933	2.79971e-53
Rps26	3.44816e-57	-0.32596	0.626	0.935	7.80181e-53
Rtraf	4.80264e-57	-0.320582	0.167	0.468	1.08664e-52
Rpl13	5.67467e-57	-0.259132	0.88	0.997	1.28395e-52
Ldha	1.20299e-56	-0.301844	0.657	0.961	2.72188e-52
Prelid1	1.24406e-56	-0.259406	0.211	0.54	2.81481e-52
Mrps33	1.83068e-56	-0.327937	0.168	0.468	4.1421e-52
Eef1b2	2.29508e-56	-0.334701	0.509	0.859	5.19285e-52
Dad1	2.55226e-56	-0.292658	0.298	0.663	5.77474e-52
Nfkbiz	3.00528e-56	0.971394	0.494	0.341	6.79974e-52
Tomm7	3.0837e-56	-0.295994	0.277	0.636	6.97719e-52
Ifi27	3.56046e-56	-0.317299	0.24	0.57	8.0559e-52
Ctsb	9.68387e-56	-0.254625	0.885	0.998	2.19107e-51
Timm8b	1.10722e-55	-0.285539	0.205	0.53	2.50519e-51
Bnip3l	1.62956e-55	-0.267702	0.198	0.518	3.68704e-51
Rps18	1.97969e-55	-0.37041	0.428	0.78	4.47926e-51
Plaat3	2.32597e-55	-0.304368	0.312	0.678	5.26275e-51
Rpl37	2.88762e-55	-0.29597	0.759	0.979	6.53353e-51
Cd302	4.49249e-55	-0.300888	0.168	0.465	1.01647e-50
Cst3	4.50128e-55	-0.295735	0.745	0.961	1.01846e-50
Smpdl3a	7.48205e-55	-0.334983	0.148	0.431	1.69289e-50
Fabp5	1.05419e-54	-0.43736	0.686	0.917	2.38521e-50
Spcs1	1.63135e-54	-0.305581	0.145	0.425	3.6911e-50
Ndufb5	2.09878e-54	-0.31953	0.283	0.628	4.7487e-50
Nlrp3	4.16238e-54	0.980299	0.464	0.306	9.41781e-50
Rpl36a	4.51161e-54	-0.3061	0.372	0.737	1.0208e-49
Cebpb	6.66808e-54	0.534571	0.82	0.869	1.50872e-49
Rps21	9.5704e-54	-0.303148	0.735	0.969	2.1654e-49
Rpl35a	3.36116e-53	-0.270468	0.809	0.986	7.60496e-49
Lrpap1	3.89238e-53	-0.309789	0.385	0.762	8.80689e-49
Tmem59	5.16794e-53	-0.300219	0.161	0.447	1.1693e-48
Slc25a5	6.6947e-53	-0.281032	0.289	0.641	1.51474e-48
Ndufa1	6.81105e-53	-0.294132	0.297	0.652	1.54107e-48
C3	8.28056e-53	-0.291239	0.79	0.983	1.87356e-48
Gpx4	8.40065e-53	-0.286518	0.595	0.917	1.90073e-48
Clmp	1.75282e-52	-0.266326	0.289	0.636	3.96593e-48
Cybb	2.22292e-52	-0.283392	0.875	0.991	5.02957e-48
Tmem14c	3.50877e-52	-0.280092	0.251	0.585	7.93895e-48
Cox6b1	3.62053e-52	-0.320967	0.512	0.866	8.19182e-48
Igsf6	8.25766e-52	-0.282533	0.223	0.54	1.86838e-47
Hp	1.35802e-51	-0.431825	0.396	0.72	3.07266e-47
Lpl	2.37313e-51	-0.353279	0.14	0.402	5.36944e-47
Rpl28	2.9189e-51	-0.267088	0.801	0.982	6.60429e-47
Ftl1-ps1	3.0981e-51	-0.301486	0.17	0.457	7.00977e-47
Akr1a1	3.382e-51	-0.304644	0.418	0.781	7.65212e-47
Nedd8	3.92482e-51	-0.288084	0.366	0.736	8.8803e-47
Rps27l	5.39078e-51	-0.282267	0.385	0.746	1.21972e-46
Sumo2	5.76807e-51	-0.272768	0.211	0.519	1.30508e-46
Mrps14	6.08291e-51	-0.292108	0.137	0.402	1.37632e-46
Txndc17	6.21256e-51	-0.266251	0.241	0.567	1.40565e-46
Oaz1	8.10539e-51	-0.308141	0.554	0.89	1.83392e-46
Lamtor4	8.3932e-51	-0.291616	0.399	0.766	1.89905e-46
Ubl5	9.53787e-51	-0.292558	0.378	0.748	2.15804e-46
Socs3	1.06495e-50	0.760224	0.645	0.567	2.40955e-46
Pgls	1.07573e-50	-0.264276	0.222	0.538	2.43395e-46
Atpif1	1.84066e-50	-0.300667	0.375	0.744	4.16468e-46
Rps25	2.70466e-50	-0.290517	0.602	0.909	6.11957e-46
Gng5	4.18116e-50	-0.288687	0.481	0.837	9.46029e-46
Sod2	4.42376e-50	-0.27008	0.83	0.989	1.00092e-45
1810058I24Rik	5.18452e-50	-0.277225	0.239	0.555	1.17305e-45
Pdia3	6.84627e-50	-0.258773	0.362	0.725	1.54904e-45
Rpl11	7.30188e-50	-0.273046	0.792	0.982	1.65212e-45
C1s1	7.41292e-50	-0.304179	0.229	0.534	1.67725e-45
Atp5j2	1.21778e-49	-0.303225	0.433	0.803	2.75536e-45
Ndufs5	1.29327e-49	-0.256423	0.29	0.639	2.92616e-45
Ccrl2	1.38596e-49	0.67506	0.714	0.69	3.13587e-45
Ciao2a	1.55604e-49	-0.270532	0.11	0.355	3.52069e-45
Micos13	1.81285e-49	-0.255309	0.177	0.463	4.10175e-45
Ndufa13	2.63884e-49	-0.29715	0.518	0.856	5.97063e-45
Gng12	3.15246e-49	-0.257187	0.239	0.562	7.13276e-45
Bnip3	4.74192e-49	-0.279295	0.14	0.401	1.07291e-44
Cnih4	5.02939e-49	-0.278192	0.208	0.508	1.13795e-44
Ass1	5.08855e-49	-0.282528	0.366	0.72	1.15134e-44
Bcap31	5.25545e-49	-0.283883	0.146	0.411	1.1891e-44
Atp5md	5.69454e-49	-0.273494	0.315	0.661	1.28845e-44
Rpl36	6.9073e-49	-0.27902	0.635	0.938	1.56285e-44
Rps10	7.53632e-49	-0.251784	0.223	0.537	1.70517e-44
Rbx1	9.21603e-49	-0.274228	0.412	0.789	2.08522e-44
Rpl18	1.31493e-48	-0.277817	0.725	0.969	2.97517e-44
Rpl6	2.11812e-48	-0.289301	0.663	0.944	4.79246e-44
Ap3s1	2.48107e-48	-0.280324	0.149	0.413	5.61367e-44
Rack1	2.49243e-48	-0.286521	0.564	0.91	5.63937e-44
Atp5d	2.79885e-48	-0.267524	0.331	0.687	6.33268e-44
Rpl21	2.85753e-48	-0.293084	0.484	0.839	6.46546e-44
Rpl10a	3.19147e-48	-0.295045	0.463	0.819	7.22102e-44
Rpl8	3.50615e-48	-0.270817	0.676	0.957	7.93302e-44
Tnfaip3	5.25529e-48	0.787886	0.595	0.527	1.18906e-43
Il1b	6.2839e-48	0.91852	0.685	0.618	1.4218e-43
Eif4ebp1	6.83173e-48	-0.295868	0.159	0.423	1.54575e-43
Rplp2	7.06495e-48	-0.274445	0.748	0.979	1.59852e-43
Psap	7.59326e-48	-0.252536	0.956	1	1.71805e-43
Mmp2	1.11269e-47	-0.279887	0.13	0.38	2.51757e-43
Atp5mpl	1.52422e-47	-0.257419	0.338	0.687	3.44869e-43
Rpl12	1.71014e-47	-0.258166	0.437	0.806	3.86937e-43
Ndufa3	2.39065e-47	-0.26092	0.24	0.55	5.40909e-43
Rpl4	8.81238e-47	-0.290771	0.491	0.849	1.99389e-42
Psmb8	9.79178e-47	-0.275345	0.69	0.954	2.21549e-42
Psma7	2.41708e-46	-0.283535	0.39	0.736	5.46888e-42
Rpl3	2.97036e-46	-0.277312	0.62	0.925	6.72073e-42
Eif5a	2.97321e-46	-0.277305	0.394	0.747	6.72719e-42
Aldoa	4.21707e-46	-0.279962	0.714	0.959	9.54154e-42
Atp6v1e1	6.01893e-46	-0.278013	0.443	0.801	1.36184e-41
Shisa5	9.89267e-46	-0.263839	0.42	0.784	2.23832e-41
Alox5ap	1.3573e-45	-0.267717	0.226	0.521	3.07103e-41
H2-M2	5.30624e-45	-0.428625	0.406	0.674	1.20059e-40
Hvcn1	5.36472e-45	-0.251957	0.35	0.702	1.21382e-40
Jund	6.50499e-45	0.586281	0.81	0.848	1.47182e-40
Atp5e	1.0915e-44	-0.259868	0.63	0.929	2.46963e-40
Psme1	1.14798e-44	-0.265107	0.496	0.858	2.59741e-40
S100a8	1.46007e-44	-0.276683	0.297	0.608	3.30355e-40
Gadd45b	1.93359e-44	0.890766	0.517	0.401	4.37495e-40
Eif3e	5.78855e-44	-0.273891	0.143	0.388	1.30972e-39
Pycard	5.79506e-44	-0.275144	0.363	0.703	1.31119e-39
Klf2	6.03371e-44	0.844117	0.566	0.437	1.36519e-39
Ndufa6	6.63772e-44	-0.287838	0.312	0.633	1.50185e-39
Rps17	8.33329e-44	-0.26167	0.539	0.881	1.88549e-39
Rps28	4.15495e-43	-0.257825	0.751	0.975	9.401e-39
Lgals3	5.09878e-43	-0.251125	0.83	0.984	1.15365e-38
Ms4a6d	7.1832e-43	-0.257437	0.291	0.604	1.62527e-38
Ndufb1-ps	9.27316e-43	-0.259844	0.34	0.677	2.09815e-38
Itgb2	1.56485e-42	-0.266641	0.592	0.897	3.54064e-38
Tbca	4.21655e-42	-0.266236	0.369	0.708	9.54038e-38
Ubc	5.52885e-42	0.437705	0.881	0.936	1.25096e-37
Tnfaip2	1.68143e-41	0.58153	0.771	0.833	3.80439e-37
Trib1	3.10258e-38	0.817283	0.427	0.298	7.01989e-34
Inhba	8.97798e-38	0.932444	0.71	0.729	2.03136e-33
Tra2a	1.13741e-36	0.884379	0.482	0.394	2.5735e-32
Ifitm3	2.52612e-36	-0.254947	0.456	0.777	5.71559e-32
Rgs1	1.97274e-35	0.82971	0.653	0.592	4.46353e-31
Mafb	5.87241e-35	0.985035	0.529	0.446	1.32869e-30
Lilr4b	1.59968e-34	0.854308	0.459	0.366	3.61942e-30
Fus	1.11151e-33	0.734458	0.497	0.435	2.5149e-29
Phlda1	7.13017e-33	0.979817	0.435	0.317	1.61327e-28
Il1rn	7.00082e-31	0.567016	0.672	0.674	1.58401e-26
H3f3b	3.37101e-30	0.37794	0.896	0.959	7.62724e-26
Cdkn1a	4.80249e-30	0.636586	0.575	0.541	1.08661e-25
Nktr	1.50353e-28	0.832592	0.387	0.293	3.4019e-24
Csrnp1	6.97612e-28	0.710487	0.36	0.245	1.57842e-23
Zfand5	5.30931e-26	0.763674	0.511	0.482	1.20128e-21
Wsb1	2.04417e-25	0.702549	0.436	0.366	4.62514e-21
Hspa1a	2.3769e-25	0.875974	0.631	0.637	5.37797e-21
Rbm39	5.36046e-25	0.606756	0.566	0.586	1.21286e-20
Fosl2	2.48525e-24	0.700406	0.386	0.306	5.62313e-20
Osm	2.94655e-24	0.7658	0.38	0.279	6.66685e-20
Skil	6.94817e-24	0.730225	0.379	0.302	1.57209e-19
Iqgap1	8.98301e-24	0.548843	0.642	0.725	2.03249e-19
Atf3	3.87514e-23	0.639574	0.566	0.548	8.7679e-19
Ier2	4.77165e-23	0.682387	0.493	0.433	1.07963e-18
Ets2	4.80203e-23	0.682682	0.432	0.372	1.08651e-18
Ankrd11	1.17258e-22	0.709124	0.411	0.346	2.65309e-18
Atp2b1	6.5667e-22	0.78762	0.408	0.352	1.48578e-17
Hsp90aa1	1.29564e-21	0.777395	0.701	0.792	2.93151e-17
Trps1	2.96132e-21	0.686368	0.418	0.362	6.70029e-17
Atf4	3.25463e-21	0.594763	0.501	0.486	7.36393e-17
mt-Nd5	1.929e-20	0.568905	0.559	0.593	4.36456e-16
Tgif1	2.36757e-20	0.635411	0.433	0.388	5.35686e-16
Tnf	8.20861e-20	0.750968	0.48	0.426	1.85728e-15
Fbxl5	2.35675e-19	0.636127	0.681	0.773	5.33238e-15
Hspa8	6.25178e-19	0.282894	0.908	0.96	1.41453e-14
Cflar	2.44907e-18	0.658007	0.535	0.562	5.54127e-14
Slc25a37	3.89509e-18	0.544038	0.592	0.649	8.81302e-14
Rsad2	8.76475e-18	0.86556	0.415	0.347	1.98311e-13
Son	8.84849e-18	0.618131	0.508	0.528	2.00206e-13
Hnrnph1	2.87945e-17	0.67603	0.42	0.385	6.51503e-13
Sgk1	7.15441e-17	0.346775	0.809	0.903	1.61876e-12
Ppp1r15a	1.86438e-16	0.658887	0.355	0.296	4.21834e-12
Ly6c2	4.71469e-16	-0.262025	0.342	0.518	1.06675e-11
Slfn2	6.57515e-16	0.460553	0.662	0.784	1.48769e-11
Hspa1b	6.72417e-15	0.862624	0.465	0.457	1.52141e-10
Rnf149	7.33276e-15	0.264917	0.878	0.961	1.65911e-10
Irf1	7.98895e-15	0.459976	0.643	0.736	1.80758e-10
Vegfa	3.14096e-14	0.67087	0.363	0.315	7.10674e-10
Eif4e	3.69396e-14	0.893561	0.418	0.404	8.35794e-10
Rgs2	4.17398e-14	0.64442	0.384	0.326	9.44405e-10
Cd14	5.50422e-14	0.285539	0.789	0.871	1.24539e-09
Creb5	7.75528e-14	0.673712	0.389	0.364	1.75471e-09
Tra2b	9.31607e-14	0.660115	0.362	0.323	2.10785e-09
Luc7l2	1.50353e-13	0.608817	0.395	0.372	3.40188e-09
BC005537	3.48817e-13	0.553791	0.538	0.607	7.89233e-09
Plek	4.47359e-13	0.464073	0.636	0.746	1.01219e-08
Gls	9.68155e-13	0.662914	0.367	0.335	2.19055e-08
Nfe2l2	1.17008e-12	0.575759	0.436	0.434	2.64743e-08
Srrm2	3.30645e-12	0.625888	0.435	0.447	7.48118e-08
Ddx5	6.72581e-12	0.386278	0.643	0.751	1.52178e-07
Dst	3.77605e-11	0.591439	0.517	0.589	8.5437e-07
Rhob	6.21499e-11	0.600621	0.397	0.381	1.4062e-06
mt-Nd4l	8.58361e-11	0.51803	0.506	0.567	1.94213e-06
Nfkb1	1.00597e-10	0.61826	0.375	0.362	2.27611e-06
Arid5b	1.51926e-10	0.595168	0.357	0.335	3.43748e-06
Sfpq	1.55583e-10	0.566645	0.399	0.401	3.52022e-06
Dnaja1	1.90762e-10	0.65944	0.523	0.569	4.31619e-06
Brd2	5.06399e-10	0.533843	0.525	0.592	1.14578e-05
Mdm2	5.6069e-10	0.682728	0.439	0.462	1.26862e-05
Map4k4	7.65547e-10	0.571295	0.375	0.36	1.73213e-05
Clic4	9.46943e-10	0.551487	0.542	0.635	2.14255e-05
mt-Nd3	3.21602e-09	0.523552	0.442	0.47	7.27657e-05
Bhlhe40	6.12027e-09	0.584935	0.411	0.427	0.000138477
Pnrc1	3.89941e-08	0.504399	0.481	0.555	0.00088228
Eif5	7.24584e-08	0.517735	0.412	0.447	0.00163944
Ube2d3	7.37149e-07	0.493163	0.531	0.636	0.0166787
Id2	7.93008e-07	0.286049	0.794	0.914	0.0179426
Sf3b1	1.52589e-06	0.538829	0.413	0.458	0.0345247
Srsf5	6.32128e-06	0.481292	0.375	0.394	0.143025
Runx1	6.89087e-06	0.57002	0.361	0.383	0.155913
Ccl4	7.59284e-06	0.501865	0.392	0.36	0.171796
Ralgds	8.38007e-06	0.459322	0.417	0.457	0.189607
Sat1	8.76764e-06	0.580007	0.516	0.613	0.198377
Il1a	9.86338e-06	0.457519	0.408	0.425	0.223169
Ccl3	1.06572e-05	0.458924	0.43	0.429	0.241131
Top1	2.44289e-05	0.548066	0.38	0.413	0.552728
Pid1	5.37384e-05	0.576139	0.351	0.371	1
Eif4a1	0.000250661	0.294602	0.628	0.787	1
Txnrd1	0.000267407	0.534632	0.335	0.358	1
Hcar2	0.00028988	0.515885	0.453	0.523	1
Ahnak	0.000510763	0.503115	0.428	0.503	1
Srsf2	0.000523263	0.494156	0.335	0.358	1
Tlr2	0.000730483	0.33541	0.556	0.679	1
Cxcl10	0.000780701	0.415585	0.502	0.517	1
Sdcbp	0.000849188	0.267121	0.632	0.812	1
Rgcc	0.00104573	0.417916	0.42	0.453	1
Macf1	0.00281023	0.485985	0.324	0.355	1
Efhd2	0.00433804	0.350916	0.504	0.631	1
Tcirg1	0.00758054	0.264692	0.579	0.736	1
Rsrp1	0.00983593	0.418337	0.443	0.551	1
Hilpda	0.0126027	0.3018	0.542	0.63	1
Vmp1	0.0146906	0.372625	0.269	0.378	1
Fyb	0.0177035	0.388047	0.448	0.553	1
Lhfpl2	0.0208118	0.259981	0.315	0.443	1
Furin	0.0247301	0.314064	0.392	0.556	1
Acox3	0.0265807	0.402927	0.261	0.354	1
Nisch	0.0273889	0.275771	0.309	0.431	1
Basp1	0.0298623	0.290554	0.309	0.429	1
Socs1	0.0300498	0.270665	0.311	0.426	1
Iigp1	0.0309382	0.378895	0.378	0.499	1
Eif4a2	0.0350142	0.271814	0.267	0.367	1
Slc15a3	0.0361735	0.356192	0.479	0.61	1
Hk2	0.0388894	0.275638	0.367	0.514	1
Fam102b	0.0400708	0.258617	0.324	0.443	1
Hnrnpa2b1	0.0542422	0.321534	0.458	0.575	1
Srsf3	0.061756	0.268234	0.36	0.498	1
Tent5a	0.06179	0.384729	0.267	0.357	1
Gbp4	0.0680996	0.304249	0.394	0.545	1
H2-Q4	0.0731666	0.383079	0.371	0.447	1
Snrnp70	0.0792569	0.287501	0.269	0.368	1
Cd44	0.0888347	0.285003	0.558	0.728	1
Akap13	0.097941	0.548642	0.329	0.39	1
Parp14	0.152653	0.313073	0.287	0.38	1
Chd4	0.154038	0.394484	0.398	0.497	1
Stat3	0.201236	0.259501	0.441	0.608	1
Zfp36l2	0.217298	0.312186	0.393	0.528	1
Cd84	0.22968	0.302526	0.335	0.452	1
Abca1	0.249856	0.262695	0.507	0.642	1
Fam49b	0.276437	0.259651	0.385	0.531	1
Oasl2	0.294305	0.306019	0.28	0.363	1
Gsap	0.294622	0.374055	0.349	0.42	1
Arf4	0.305814	0.313228	0.315	0.421	1
Sqstm1	0.318832	0.280343	0.352	0.465	1
Gpr132	0.324467	0.301455	0.271	0.351	1
S100a6	0.327531	0.279868	0.33	0.401	1
Abr	0.403838	0.282732	0.393	0.532	1
Gna13	0.44914	0.334847	0.416	0.536	1
Ccdc88b	0.450261	0.283735	0.34	0.446	1
Syk	0.593682	0.283344	0.362	0.48	1
Picalm	0.595237	0.310448	0.343	0.447	1
Abcc5	0.61141	0.354071	0.4	0.531	1
Ddhd1	0.632508	0.34255	0.314	0.408	1
Gadd45a	0.661683	0.36251	0.347	0.428	1
Ptpre	0.684718	0.340696	0.383	0.482	1
N4bp1	0.694143	0.291583	0.313	0.403	1
Isg15	0.798721	0.428275	0.412	0.522	1
Slamf7	0.873409	0.327168	0.458	0.611	1
Lrrc8c	0.893263	0.320599	0.311	0.387	1
Acod1	0.899663	0.334768	0.417	0.53	1
Rbms1	0.908949	0.289277	0.357	0.466	1
Pfkp	0.954238	0.329634	0.42	0.553	1
Ptms	0.960395	0.277404	0.407	0.539	1
Snx18	0.979028	0.321328	0.335	0.429	1
