# Supplementary material for: Single cell analysis of M. tuberculosis phenotype and macrophage lineages in the infected lung
Source: J Exp Med. 2021 Jul 22;218(9):e20210615. doi: 10.1084/jem.20210615 (PMC8302446; doi:10.1084/jem.20210615)
Supplement: Table S6 — shows marker genes that define the infected IM_1 subpopulation when compared with the rest of the infected cells in the dataset. [file JEM_20210615_TableS6.xlsx]

## Sheet: Table S6
Table S6. Marker genes that define the infected IM_1 subpopulation when compared with the rest of the infected cells in the dataset
	p_val	avg_logFC	pct.1	pct.2	p_val_adj
Malt1	2.63029e-207	1.09636	0.823	0.597	5.95129e-203
Lyz2	3.87627e-202	-0.672664	0.973	0.988	8.77046e-198
Ptgs2	3.41973e-185	1.10669	0.736	0.466	7.73747e-181
Ier3	1.21144e-162	0.884286	0.827	0.612	2.74101e-158
Slc7a11	1.80355e-157	0.952767	0.818	0.641	4.08072e-153
Ctsd	2.74839e-147	-0.556098	0.907	0.954	6.21851e-143
Klf6	5.37213e-143	0.82362	0.829	0.697	1.2155e-138
Nfkbia	1.54726e-142	0.64626	0.867	0.757	3.50084e-138
Chil3	5.01713e-139	-2.14148	0.092	0.433	1.13518e-134
Jun	4.36106e-137	0.965611	0.72	0.5	9.86734e-133
Zfp36	4.14019e-122	0.725974	0.819	0.69	9.3676e-118
Cxcl2	5.06659e-120	0.680103	0.769	0.585	1.14637e-115
Egr1	9.05204e-119	0.907107	0.65	0.422	2.04811e-114
Rplp1	1.59436e-118	-0.370131	0.923	0.976	3.6074e-114
Junb	4.13782e-114	0.49905	0.894	0.829	9.36223e-110
Dusp1	5.97243e-113	0.72224	0.831	0.701	1.35132e-108
Lpl	8.46192e-113	-0.992921	0.14	0.465	1.91459e-108
Creg1	1.36391e-108	-0.576908	0.533	0.806	3.08599e-104
Zeb2	1.46075e-108	0.756076	0.76	0.62	3.3051e-104
Ifrd1	1.18398e-106	0.81957	0.718	0.567	2.67887e-102
Ccl6	1.92926e-103	-1.16561	0.208	0.514	4.36514e-99
Tspo	1.72784e-102	-0.464519	0.67	0.864	3.9094e-98
Cd63	1.86908e-102	-0.530248	0.609	0.835	4.22897e-98
Btg1	1.47543e-101	0.499551	0.889	0.839	3.3383e-97
Fos	3.21424e-101	0.704312	0.797	0.666	7.27254e-97
Hspa1a	7.41527e-101	1.06815	0.631	0.434	1.67778e-96
Laptm5	3.35671e-100	-0.592421	0.732	0.927	7.5949e-96
Inhba	4.14261e-99	1.06731	0.71	0.557	9.37307e-95
Ctsk	5.32794e-99	-1.43076	0.093	0.373	1.2055e-94
Tmsb4x	1.25051e-97	-0.361023	0.984	0.996	2.82941e-93
Tyrobp	3.0612e-95	-0.423363	0.782	0.924	6.92628e-91
Cd74	3.36046e-95	-0.336981	0.984	0.976	7.60338e-91
Atp6v0d2	1.48009e-93	-0.749695	0.088	0.377	3.34885e-89
mt-Co2	1.1865e-92	0.35837	1	0.993	2.68458e-88
Msrb1	1.27521e-91	-0.526693	0.509	0.791	2.8853e-87
Cd14	9.42704e-91	0.537444	0.789	0.653	2.13296e-86
Klf4	1.01215e-90	0.815407	0.661	0.495	2.29008e-86
Cd9	5.03651e-90	-0.669177	0.456	0.732	1.13956e-85
Prdx1	4.35192e-89	-0.512006	0.739	0.892	9.84666e-85
Taldo1	2.40264e-88	-0.581238	0.342	0.665	5.43621e-84
Akr1a1	2.30678e-87	-0.549287	0.418	0.712	5.21932e-83
Mafb	3.25428e-87	1.02659	0.529	0.331	7.36313e-83
Socs3	8.69993e-86	0.733917	0.645	0.482	1.96845e-81
Vegfa	4.3232e-84	0.842744	0.363	0.172	9.78166e-80
Phlda1	2.1456e-83	1.05064	0.435	0.239	4.85463e-79
Cox4i1	1.08764e-81	-0.390793	0.703	0.884	2.46089e-77
Nlrp3	1.36452e-81	0.808729	0.464	0.275	3.08737e-77
Cox5a	4.88472e-81	-0.426697	0.573	0.816	1.10522e-76
Cyba	4.66083e-80	-0.272529	0.942	0.975	1.05456e-75
Ly6e	1.2055e-79	-0.421156	0.678	0.862	2.72757e-75
Rpl41	2.83785e-79	-0.275918	0.938	0.975	6.42092e-75
Rps15a	2.18046e-77	-0.415512	0.638	0.855	4.93351e-73
Pld3	6.38988e-77	-0.533035	0.383	0.673	1.44577e-72
Il1b	1.60104e-76	0.538458	0.685	0.528	3.62251e-72
Lamp1	8.67827e-76	-0.387511	0.642	0.853	1.96355e-71
Ftl1	8.93123e-76	-0.291188	0.984	0.995	2.02078e-71
Nfkbiz	9.84125e-76	0.763143	0.494	0.311	2.22668e-71
Ccrl2	3.43682e-75	0.326689	0.714	0.583	7.77615e-71
Hspa1b	3.66148e-74	1.05303	0.465	0.29	8.28446e-70
Mcemp1	4.16136e-74	-0.598234	0.382	0.657	9.41549e-70
Ccnl1	2.77049e-72	0.612075	0.615	0.471	6.26852e-68
Atp6v0c	2.83092e-72	-0.31157	0.854	0.945	6.40524e-68
Rps9	1.08225e-71	-0.353489	0.782	0.927	2.44871e-67
Mcl1	1.2907e-71	0.446799	0.782	0.736	2.92034e-67
Fth1	3.29373e-70	-0.308234	1	1	7.4524e-66
mt-Atp6	3.43326e-70	0.274577	1	0.996	7.7681e-66
Fosb	3.05814e-69	0.744388	0.612	0.461	6.91936e-65
S100a1	2.67779e-68	-0.52749	0.135	0.395	6.05876e-64
H2-D1	2.85306e-68	-0.267053	0.947	0.98	6.45534e-64
S100a8	3.97069e-67	-0.922602	0.297	0.57	8.98408e-63
Rps5	8.15145e-67	-0.382947	0.579	0.821	1.84435e-62
Rps3a1	8.98104e-67	-0.330229	0.771	0.918	2.03205e-62
Rpl17	8.3713e-65	-0.391239	0.607	0.823	1.89409e-60
Il1rn	8.97003e-65	0.575497	0.672	0.561	2.02956e-60
Rps13	1.5199e-64	-0.345695	0.686	0.872	3.43892e-60
Tbca	7.98645e-64	-0.451979	0.369	0.65	1.80701e-59
Rpl7	9.80884e-64	-0.364068	0.6	0.831	2.21935e-59
Rps14	1.05219e-63	-0.324707	0.735	0.904	2.38068e-59
Nos2	3.07724e-63	0.513776	0.74	0.563	6.96255e-59
Ubc	1.84053e-62	0.418022	0.881	0.852	4.16438e-58
Slc25a37	1.20468e-61	0.69778	0.592	0.495	2.72571e-57
Canx	5.36542e-61	-0.396813	0.358	0.651	1.21398e-56
Mgst1	7.30432e-61	-0.426404	0.439	0.698	1.65268e-56
Atpif1	8.74002e-61	-0.425379	0.375	0.661	1.97752e-56
Rplp2	1.15527e-59	-0.311314	0.748	0.905	2.61392e-55
Nme1	1.16501e-59	-0.396638	0.189	0.456	2.63594e-55
Itgax	1.36326e-59	-0.486257	0.122	0.354	3.08451e-55
mt-Co3	4.40369e-59	0.265483	0.999	0.997	9.96379e-55
Btg2	5.59038e-59	0.69076	0.58	0.437	1.26488e-54
Tnfaip3	8.39753e-59	0.625614	0.595	0.485	1.90002e-54
Fbxl5	1.24741e-58	0.761749	0.681	0.61	2.82239e-54
Aprt	3.76459e-58	-0.423719	0.39	0.66	8.51776e-54
mt-Cytb	4.06689e-58	0.299092	0.996	0.968	9.20175e-54
Ier5	8.60797e-58	0.582081	0.605	0.486	1.94764e-53
Hsp90aa1	1.93638e-57	0.845857	0.701	0.65	4.38126e-53
Rpl37a	3.39367e-57	-0.262817	0.912	0.962	7.67853e-53
Hint1	4.0007e-57	-0.3747	0.39	0.669	9.05198e-53
Mpc1	9.36799e-57	-0.384278	0.254	0.524	2.1196e-52
Naaa	1.31132e-56	-0.45141	0.227	0.483	2.96699e-52
Tmsb10	1.704e-56	-0.296519	0.865	0.938	3.85548e-52
Smpdl3a	7.44512e-56	-0.395149	0.148	0.392	1.68453e-51
Pomp	8.32715e-56	-0.361051	0.456	0.72	1.8841e-51
Eef1b2	9.84266e-56	-0.366237	0.509	0.757	2.227e-51
Psmb5	1.34556e-55	-0.374905	0.314	0.594	3.04447e-51
Plaat3	5.03538e-55	-0.372086	0.312	0.588	1.13931e-50
Cdkn1a	5.42611e-55	0.618863	0.575	0.455	1.22771e-50
Cox7a2l	1.79275e-54	-0.389469	0.352	0.62	4.05628e-50
Etfb	1.98748e-54	-0.403369	0.128	0.357	4.49687e-50
Anxa2	3.59707e-54	-0.448402	0.307	0.564	8.13873e-50
Pfdn5	1.59477e-52	-0.344102	0.482	0.755	3.60832e-48
Klhdc4	1.88794e-52	-0.419851	0.168	0.403	4.27165e-48
Oaz1	2.60522e-52	-0.346787	0.554	0.791	5.89456e-48
Rps24	4.54047e-52	-0.268661	0.862	0.939	1.02733e-47
Rps4x	7.10558e-52	-0.32593	0.658	0.849	1.60771e-47
Grina	8.96384e-52	0.327309	0.888	0.828	2.02816e-47
Ubd	2.17778e-51	-0.595793	0.253	0.48	4.92744e-47
Sgk1	2.36509e-51	0.468494	0.809	0.774	5.35124e-47
Tmem14c	1.50602e-50	-0.342575	0.251	0.513	3.40753e-46
Gabarap	1.76125e-50	-0.332498	0.556	0.789	3.98499e-46
Ndufb9	1.77684e-50	-0.342948	0.239	0.499	4.02028e-46
Rnf149	2.89745e-50	0.357669	0.878	0.841	6.55576e-46
Rps27a	4.98954e-50	-0.256875	0.86	0.948	1.12893e-45
Rgs1	3.93241e-49	0.786377	0.653	0.57	8.89746e-45
Ggh	3.99784e-49	-0.315795	0.159	0.394	9.04552e-45
Aplp2	7.94256e-49	-0.358767	0.175	0.407	1.79708e-44
Dbi	8.55763e-49	-0.347062	0.304	0.566	1.93625e-44
Brk1	1.26125e-48	-0.33905	0.211	0.463	2.8537e-44
Mpeg1	5.57719e-48	-0.280899	0.622	0.823	1.26189e-43
Cops9	6.3805e-48	-0.335291	0.388	0.656	1.44365e-43
Ctsc	8.93131e-48	-0.319144	0.718	0.858	2.0208e-43
Rpl30	1.0268e-47	-0.280378	0.771	0.897	2.32324e-43
Klf2	1.03592e-47	0.660017	0.566	0.438	2.34387e-43
Arl6ip1	1.19662e-47	-0.394113	0.288	0.543	2.70748e-43
Serpina3g	1.79987e-47	-0.434889	0.352	0.586	4.07238e-43
Jund	2.41544e-47	0.467513	0.81	0.786	5.46517e-43
Selplg	2.91809e-47	-0.369337	0.147	0.365	6.60247e-43
Eif5a	4.39527e-47	-0.336701	0.394	0.653	9.94474e-43
Fcgr4	6.1901e-47	-0.366618	0.271	0.525	1.40057e-42
Acp5	7.46647e-47	-0.344133	0.42	0.662	1.68936e-42
Alox5ap	1.05799e-46	-0.358266	0.226	0.469	2.39382e-42
Fcer1g	1.11298e-46	-0.258958	0.883	0.942	2.51824e-42
Lipa	1.34156e-46	-0.368972	0.157	0.375	3.03542e-42
H2-M2	1.42973e-46	-0.518282	0.406	0.61	3.2349e-42
Vamp8	1.90268e-46	-0.330953	0.586	0.804	4.305e-42
Rps18	2.2998e-46	-0.370858	0.428	0.67	5.20352e-42
Rpl35	2.93805e-46	-0.32817	0.447	0.696	6.64762e-42
Arpc2	7.15842e-46	-0.329005	0.454	0.698	1.61966e-41
Asah1	7.7291e-46	-0.299546	0.156	0.382	1.74879e-41
Wfdc17	8.32393e-46	-0.382231	0.569	0.779	1.88337e-41
Ppp1ca	1.03522e-45	-0.311617	0.216	0.463	2.34228e-41
Npc2	1.50391e-45	-0.253377	0.832	0.921	3.40275e-41
Cyb5r3	4.48119e-45	-0.326507	0.152	0.369	1.01392e-40
Reep5	1.02489e-44	-0.323445	0.426	0.677	2.31893e-40
Abcg1	1.12236e-44	-0.374962	0.167	0.383	2.53944e-40
H3f3b	1.37733e-44	0.333221	0.896	0.9	3.11634e-40
Atp5g3	1.38476e-44	-0.305683	0.294	0.553	3.13316e-40
Rpl22	1.54531e-44	-0.296534	0.597	0.8	3.49641e-40
Actg1	1.71085e-44	-0.296067	0.769	0.918	3.87096e-40
Rps3	2.35942e-44	-0.295049	0.62	0.812	5.33843e-40
Rpl10a	2.49658e-44	-0.328509	0.463	0.708	5.64877e-40
F7	8.00366e-44	-0.362785	0.212	0.434	1.81091e-39
Atp5f1	9.01182e-44	-0.296634	0.292	0.545	2.03901e-39
Rack1	1.18666e-43	-0.290585	0.564	0.801	2.68495e-39
Atp6v0e	1.21762e-43	-0.298153	0.486	0.714	2.75499e-39
Anxa4	1.28025e-43	-0.296519	0.234	0.475	2.89669e-39
Tnf	1.81341e-43	0.677117	0.48	0.355	4.10303e-39
Axl	2.40097e-43	-0.313065	0.249	0.49	5.43244e-39
Uqcrh	4.55662e-43	-0.279184	0.511	0.75	1.03098e-38
Clec4n	7.32067e-43	-0.366829	0.357	0.588	1.65638e-38
Ssr4	9.1414e-43	-0.274994	0.194	0.422	2.06833e-38
Btf3	1.00178e-42	-0.295777	0.441	0.697	2.26663e-38
Itm2b	1.31896e-42	-0.299168	0.688	0.835	2.98427e-38
Tkt	1.60486e-42	-0.33	0.398	0.653	3.63116e-38
Atp5h	1.66738e-42	-0.298003	0.483	0.722	3.7726e-38
Spcs1	4.10576e-42	-0.26661	0.145	0.354	9.2897e-38
Rpl8	9.04577e-42	-0.27089	0.676	0.855	2.04669e-37
Il18bp	1.78014e-41	-0.303723	0.287	0.531	4.02774e-37
Gpx1	5.1302e-41	-0.291892	0.591	0.802	1.16076e-36
Pgls	9.46413e-41	-0.278067	0.222	0.454	2.14135e-36
Atp6v0d1	1.00936e-40	-0.270105	0.181	0.4	2.28377e-36
Naca	1.51125e-40	-0.28449	0.487	0.721	3.41935e-36
Pycard	2.37546e-40	-0.305882	0.363	0.607	5.37471e-36
Crip1	3.89027e-40	-0.481426	0.501	0.704	8.80214e-36
Trem2	6.20056e-40	-0.293492	0.33	0.568	1.40294e-35
Sec61g	6.51707e-40	-0.282283	0.292	0.533	1.47455e-35
Rexo2	8.71562e-40	-0.292318	0.24	0.469	1.972e-35
Atf3	9.15496e-40	0.601314	0.566	0.483	2.0714e-35
Atp5c1	9.39438e-40	-0.274291	0.204	0.428	2.12557e-35
Cybb	9.90877e-40	-0.285863	0.875	0.935	2.24196e-35
Zfand5	1.11621e-39	0.671842	0.511	0.425	2.52554e-35
Cox6b1	1.583e-39	-0.284833	0.512	0.74	3.5817e-35
Sh3bgrl3	1.93658e-39	-0.26621	0.727	0.859	4.3817e-35
Atp5g2	2.48707e-39	-0.264642	0.343	0.597	5.62724e-35
Abca1	2.60317e-39	0.553114	0.507	0.406	5.88994e-35
Tmem256	2.8159e-39	-0.29233	0.322	0.566	6.37125e-35
Capns1	3.71963e-39	-0.25742	0.293	0.542	8.41603e-35
Hilpda	4.01563e-39	0.584663	0.542	0.436	9.08576e-35
Cox7a2	4.92478e-39	-0.283873	0.457	0.691	1.11428e-34
Rps7	6.41186e-39	-0.272594	0.614	0.805	1.45075e-34
Psmd13	8.51341e-39	-0.275829	0.203	0.425	1.92624e-34
Hspa8	1.13156e-38	0.342776	0.908	0.888	2.56027e-34
Trappc2l	1.26242e-38	-0.251139	0.191	0.409	2.85634e-34
Pdia3	3.37163e-38	-0.251868	0.362	0.612	7.62865e-34
Lilr4b	3.78773e-38	0.603404	0.459	0.355	8.57012e-34
Uqcr11	5.51973e-38	-0.260386	0.4	0.655	1.24889e-33
Rpl34	6.28313e-38	-0.276457	0.697	0.854	1.42162e-33
Snrpd1	8.84487e-38	-0.250267	0.158	0.361	2.00124e-33
Shisa5	9.49656e-38	-0.283231	0.42	0.667	2.14869e-33
Clta	1.05002e-37	-0.277701	0.444	0.682	2.37578e-33
Psma7	1.10188e-37	-0.300118	0.39	0.625	2.4931e-33
Psma2	3.11618e-37	-0.256075	0.236	0.464	7.05066e-33
Dnaja1	3.19063e-37	0.738686	0.523	0.445	7.21913e-33
Cox6c	3.31958e-37	-0.265118	0.545	0.764	7.51088e-33
Lgmn	5.14512e-37	-0.313913	0.35	0.585	1.16413e-32
Colgalt1	1.09146e-36	-0.256129	0.206	0.42	2.46953e-32
Ndufb5	1.12815e-36	-0.270383	0.283	0.518	2.55256e-32
Arpc4	1.18322e-36	-0.259952	0.158	0.355	2.67714e-32
Cox7b	1.85775e-36	-0.267185	0.287	0.517	4.20334e-32
Tmem59	2.2184e-36	-0.251356	0.161	0.359	5.01935e-32
Rplp0	2.90926e-36	-0.256317	0.759	0.879	6.58248e-32
Gbp2	3.69528e-36	-0.279013	0.678	0.839	8.36094e-32
Eif4e	5.60791e-36	0.906239	0.418	0.324	1.26884e-31
Cd82	7.46469e-36	-0.276729	0.186	0.392	1.68896e-31
Aurkaip1	1.18508e-35	-0.259501	0.158	0.352	2.68136e-31
Atp5j2	1.3715e-35	-0.269878	0.433	0.674	3.10315e-31
Rnh1	5.53374e-35	-0.252517	0.284	0.511	1.25206e-30
Itm2c	8.20164e-35	-0.257606	0.37	0.614	1.8557e-30
Psmb4	9.84732e-35	-0.283589	0.414	0.647	2.22806e-30
Rpl3	1.09346e-34	-0.259104	0.62	0.804	2.47407e-30
Rps27l	2.22683e-34	-0.259014	0.385	0.619	5.03843e-30
Psmb9	8.94739e-34	-0.264855	0.401	0.643	2.02444e-29
Trib1	2.46081e-33	0.512512	0.427	0.317	5.56782e-29
Fabp5	4.61881e-33	-0.341487	0.686	0.823	1.04505e-28
Pld4	8.6377e-33	-0.281562	0.191	0.379	1.95437e-28
Acsl1	1.0984e-32	0.485466	0.779	0.732	2.48523e-28
Arf5	1.22306e-32	-0.250712	0.465	0.703	2.76729e-28
Rpl15	1.85007e-32	-0.261426	0.502	0.72	4.18597e-28
Ankrd11	2.62692e-32	0.600686	0.411	0.319	5.94366e-28
Cflar	7.35345e-32	0.598977	0.535	0.481	1.66379e-27
Atp6v1g1	1.05949e-31	-0.262943	0.468	0.689	2.39721e-27
Cst3	1.71511e-31	-0.311724	0.745	0.866	3.88061e-27
Id2	1.86766e-31	0.409284	0.794	0.785	4.22576e-27
Wsb1	3.26725e-31	0.558811	0.436	0.348	7.39249e-27
Ets2	3.57681e-31	0.433357	0.432	0.332	8.09289e-27
Clec4e	4.21786e-31	0.408755	0.745	0.695	9.54333e-27
Mdm2	8.34637e-31	0.706156	0.439	0.362	1.88845e-26
Tra2a	1.42961e-30	0.594355	0.482	0.404	3.23464e-26
Osm	4.31992e-30	0.514037	0.38	0.266	9.77426e-26
Cotl1	2.55527e-29	-0.255463	0.403	0.63	5.78156e-25
Rps2	5.19908e-29	-0.257478	0.493	0.698	1.17634e-24
Il1a	1.46526e-28	0.551343	0.408	0.319	3.31529e-24
Gadd45b	1.72086e-28	0.281077	0.517	0.433	3.89363e-24
Trps1	2.11056e-28	0.545727	0.418	0.334	4.77536e-24
Tgif1	2.2285e-28	0.509769	0.433	0.352	5.04221e-24
Psme2	3.03214e-28	-0.253777	0.419	0.641	6.86052e-24
Gsr	7.8092e-28	-0.256489	0.284	0.488	1.76691e-23
Arid5b	1.15865e-27	0.581275	0.357	0.268	2.62155e-23
Ier2	2.15534e-27	0.521056	0.493	0.414	4.87666e-23
Lars2	3.31199e-27	0.314877	0.874	0.889	7.49371e-23
Procr	1.52353e-26	0.51123	0.577	0.537	3.44715e-22
Sdc4	2.3311e-26	0.550271	0.402	0.312	5.27434e-22
Cd38	2.70961e-26	0.52167	0.442	0.367	6.13077e-22
Rsad2	3.78201e-26	0.710821	0.415	0.322	8.55717e-22
Fus	4.32766e-26	0.469289	0.497	0.441	9.79177e-22
Rbm39	5.02761e-26	0.420121	0.566	0.537	1.13755e-21
Hnrnph1	6.75485e-26	0.599902	0.42	0.351	1.52835e-21
Tnfaip2	7.51137e-26	0.355843	0.771	0.788	1.69952e-21
Pim1	8.84183e-26	0.28012	0.679	0.667	2.00055e-21
Skil	1.00834e-25	0.528491	0.379	0.298	2.28148e-21
Cebpb	1.17898e-25	0.251282	0.82	0.825	2.66755e-21
Ifitm2	3.79042e-25	-0.28112	0.22	0.396	8.57621e-21
Map4k4	4.06417e-25	0.55431	0.375	0.292	9.19559e-21
Slc7a2	4.24213e-25	0.392942	0.744	0.718	9.59825e-21
Dst	9.43827e-25	0.55424	0.517	0.481	2.1355e-20
Nktr	1.36873e-24	0.577259	0.387	0.309	3.09689e-20
Rgcc	1.91873e-24	0.612074	0.42	0.341	4.34132e-20
Creb5	9.08145e-24	0.606431	0.389	0.323	2.05477e-19
Rhob	1.25344e-23	0.580078	0.397	0.323	2.83604e-19
Hif1a	2.03216e-23	0.349062	0.665	0.646	4.59797e-19
Ppp1r15a	7.01437e-23	0.44522	0.355	0.268	1.58707e-18
Csrnp1	1.5299e-22	0.404632	0.36	0.269	3.46155e-18
Atf4	2.97069e-22	0.434603	0.501	0.459	6.72149e-18
Fyb	4.17483e-22	0.469464	0.448	0.395	9.44597e-18
Fosl2	3.87979e-21	0.447849	0.386	0.314	8.77841e-17
Son	7.01186e-19	0.44255	0.508	0.487	1.5865e-14
Pid1	1.06485e-18	0.633045	0.351	0.295	2.40933e-14
Gls	1.83488e-18	0.559042	0.367	0.309	4.15161e-14
Brd2	2.11236e-18	0.498364	0.525	0.515	4.77942e-14
Luc7l2	2.74171e-18	0.491584	0.395	0.343	6.2034e-14
Tra2b	3.50115e-18	0.528273	0.362	0.302	7.92171e-14
Ccl4	1.76577e-17	0.250153	0.392	0.303	3.99522e-13
Rrbp1	1.34068e-16	0.287699	0.716	0.734	3.03342e-12
Cd274	2.39335e-16	0.285965	0.619	0.628	5.4152e-12
Prdx6	3.40056e-16	0.371393	0.596	0.58	7.69411e-12
Cxcl10	7.04732e-16	0.445241	0.502	0.445	1.59453e-11
H2-Q6	2.55635e-14	0.278028	0.596	0.608	5.784e-10
Irf1	1.79125e-13	0.255414	0.643	0.674	4.05289e-09
Ddx5	2.16875e-13	0.278828	0.643	0.673	4.90702e-09
Pnrc1	7.8713e-13	0.354087	0.481	0.482	1.78096e-08
Atp2b1	1.19545e-11	0.454962	0.408	0.384	2.70482e-07
Eif5	1.60782e-11	0.380354	0.412	0.398	3.63785e-07
Srrm2	4.20103e-11	0.426976	0.435	0.43	9.50526e-07
Clic4	1.09209e-10	0.411952	0.542	0.572	2.47095e-06
Plek	1.61244e-10	0.303186	0.636	0.683	3.6483e-06
F10	2.06776e-10	0.324169	0.564	0.576	4.67852e-06
Nfe2l2	3.11951e-10	0.38152	0.436	0.43	7.05821e-06
Ralgds	3.63488e-10	0.379152	0.417	0.408	8.22428e-06
Fcgr2b	4.37241e-10	0.330508	0.461	0.45	9.89302e-06
Bhlhe40	6.23699e-10	0.415511	0.411	0.398	1.41118e-05
Pdpn	7.20212e-09	0.355474	0.501	0.499	0.000162955
Nfkb1	8.64688e-09	0.418092	0.375	0.362	0.000195644
BC005537	3.79838e-08	0.345028	0.538	0.582	0.000859422
Sdc1	6.71447e-08	0.332235	0.395	0.372	0.00151922
Slamf7	8.49171e-08	0.415078	0.458	0.478	0.00192134
Rgs2	2.08676e-07	0.40019	0.384	0.36	0.0047215
Slc3a2	2.14515e-07	0.28397	0.521	0.557	0.00485362
Sfpq	4.14311e-07	0.326584	0.399	0.395	0.0093742
Hspa5	5.51003e-07	0.272762	0.634	0.682	0.012467
Tlr2	6.44203e-07	0.268214	0.556	0.593	0.0145757
Sf3b1	9.04518e-07	0.348406	0.413	0.421	0.0204656
H2-Q4	9.6264e-07	0.364492	0.371	0.373	0.0217807
Runx1	1.13142e-06	0.416919	0.361	0.359	0.0255994
Ahnak	2.04288e-06	0.384214	0.428	0.443	0.0462221
Ube2d3	1.55922e-05	0.328202	0.531	0.582	0.352789
Ptpre	1.69351e-05	0.343146	0.383	0.387	0.383174
Rsrp1	4.29602e-05	0.322163	0.443	0.487	0.972017
Top1	9.09804e-05	0.381795	0.38	0.397	1
Srsf5	0.000120559	0.300275	0.375	0.386	1
Slc15a3	0.000125713	0.284989	0.479	0.535	1
Chd4	0.000140661	0.357011	0.398	0.426	1
Pfkp	0.000559732	0.348153	0.42	0.459	1
Gbp4	0.000831582	0.309138	0.394	0.422	1
Hk2	0.00122251	0.355889	0.367	0.392	1
Gna13	0.00484134	0.262084	0.416	0.461	1
Sat1	0.00488507	0.317431	0.516	0.589	1
Iigp1	0.00633821	0.262488	0.378	0.477	1
Ccdc88b	0.00737808	0.263165	0.34	0.361	1
Stat3	0.00827492	0.266312	0.441	0.494	1
Abcc5	0.0158892	0.342503	0.4	0.443	1
Ppp2ca	0.0466006	0.303761	0.33	0.359	1
Akap13	0.816058	0.361408	0.329	0.392	1
