# Supplementary material for: Single cell analysis of M. tuberculosis phenotype and macrophage lineages in the infected lung
Source: J Exp Med. 2021 Jul 22;218(9):e20210615. doi: 10.1084/jem.20210615 (PMC8302446; doi:10.1084/jem.20210615)
Supplement: Table S7 — shows marker genes that define the IM_4 subpopulation across all cells, independently of infection status. [file JEM_20210615_TableS7.xlsx]

## Sheet: Table S7
Table S7. Marker genes that define the IM_4 subpopulation across all cells, independently of infection status
	p_val	avg_logFC	pct.1	pct.2	p_val_adj
Chil3	2.2792e-82	-2.32169	0.09	0.519	5.15692e-78
C1qa	2.18575e-61	0.970433	0.629	0.336	4.94547e-57
Saa3	8.84706e-55	0.842775	0.785	0.539	2.00174e-50
C1qb	1.60105e-51	0.709194	0.685	0.398	3.62254e-47
Cd9	1.99718e-50	-0.82654	0.392	0.712	4.51882e-46
Apoe	2.11517e-50	0.831716	0.66	0.39	4.78579e-46
Ly6a	7.14028e-50	0.663957	0.722	0.475	1.61556e-45
Ccl6	1.60656e-48	-0.88579	0.235	0.575	3.63501e-44
Ifrd1	2.60475e-48	-0.873873	0.265	0.62	5.8935e-44
Ctsb	1.14784e-47	0.477382	0.959	0.848	2.5971e-43
Lpl	3.18621e-47	-1.07915	0.142	0.467	7.20912e-43
C1qc	3.14799e-46	0.775973	0.584	0.322	7.12265e-42
Ccl5	1.86628e-44	0.640587	0.782	0.519	4.22265e-40
Ctss	2.05567e-40	0.367656	0.983	0.874	4.65115e-36
Psap	6.74643e-40	0.367594	0.993	0.972	1.52645e-35
Cd44	2.31844e-38	-0.698874	0.433	0.747	5.2457e-34
Bhlhe40	5.20488e-37	-0.85547	0.149	0.448	1.17766e-32
Iqgap1	7.08195e-36	-0.75454	0.453	0.75	1.60236e-31
Ccnl1	1.54683e-33	-0.706694	0.215	0.521	3.49986e-29
Btg2	2.07481e-33	-0.815416	0.175	0.459	4.69447e-29
Fosb	3.07698e-33	-0.825105	0.269	0.551	6.96197e-29
Fabp5	1.07608e-32	0.57788	0.812	0.681	2.43474e-28
Mcemp1	3.10351e-32	-0.641366	0.317	0.606	7.022e-28
Anxa2	2.89163e-30	-0.70585	0.312	0.597	6.5426e-26
Clic4	3.95233e-30	-0.550551	0.235	0.538	8.94255e-26
Runx1	1.99637e-28	-0.642387	0.138	0.401	4.51698e-24
Tra2b	7.81996e-28	-0.676277	0.11	0.359	1.76935e-23
Baz1a	9.49184e-28	-0.720101	0.119	0.369	2.14762e-23
Plek	1.63597e-27	-0.504032	0.343	0.638	3.70154e-23
Npc2	1.82291e-27	0.342685	0.92	0.809	4.12452e-23
Junb	1.87427e-27	-0.500731	0.666	0.855	4.24073e-23
Ier5	5.85564e-27	-0.590547	0.243	0.517	1.3249e-22
Fus	6.3053e-27	-0.572188	0.175	0.443	1.42664e-22
Ncf2	2.38322e-26	-0.526653	0.177	0.447	5.39228e-22
Cxcl16	5.26619e-26	0.420642	0.743	0.597	1.19153e-21
Cebpb	5.82282e-26	-0.573352	0.623	0.853	1.31747e-21
Klhdc4	6.94609e-26	-0.655124	0.164	0.411	1.57162e-21
Zfp36	7.50544e-26	-0.539512	0.461	0.711	1.69818e-21
Fth1	2.58715e-25	0.271752	0.996	0.994	5.85368e-21
Ppp2ca	3.76871e-25	-0.645582	0.162	0.41	8.52708e-21
Aplp2	9.9686e-25	-0.535835	0.16	0.41	2.2555e-20
H2-Aa	1.18375e-24	0.282496	0.981	0.81	2.67835e-20
Hnrnph1	1.45732e-24	-0.60184	0.129	0.361	3.29733e-20
Malt1	1.53964e-24	-0.655107	0.317	0.571	3.48358e-20
Sf3b1	4.03385e-24	-0.503253	0.164	0.413	9.12698e-20
Ptbp3	8.59245e-24	-0.454877	0.17	0.423	1.94413e-19
Abcg1	1.34271e-23	-0.695022	0.183	0.419	3.03801e-19
Tlr2	1.66391e-23	-0.476981	0.308	0.586	3.76477e-19
Ly6i	3.88633e-23	0.452578	0.754	0.614	8.79321e-19
Top1	3.87225e-22	-0.567453	0.177	0.414	8.76134e-18
Picalm	6.26486e-22	-0.500345	0.194	0.441	1.41749e-17
Ier2	1.01975e-21	-0.55232	0.207	0.443	2.30728e-17
Atp2b1	1.3759e-21	-0.525119	0.187	0.424	3.11312e-17
Naaa	1.50208e-21	-0.427924	0.198	0.437	3.39861e-17
Lmna	1.77393e-21	-0.483109	0.19	0.428	4.01368e-17
Akap13	2.12016e-21	-0.546258	0.185	0.418	4.79707e-17
Cxcl2	2.12055e-21	-0.835896	0.442	0.64	4.79796e-17
Ctsz	2.29477e-21	0.263891	0.974	0.901	5.19215e-17
Bst2	2.30077e-21	0.370884	0.854	0.73	5.20572e-17
Aif1	3.65581e-21	0.632894	0.489	0.355	8.27163e-17
H2-Ab1	6.52272e-21	0.259685	0.983	0.832	1.47583e-16
Rbm39	6.7441e-21	-0.475932	0.28	0.539	1.52592e-16
Cd47	1.14083e-20	-0.373827	0.257	0.518	2.58124e-16
Ubc	1.38113e-20	-0.384072	0.644	0.824	3.12494e-16
Ptprc	1.58141e-20	-0.41545	0.312	0.575	3.5781e-16
Pfkp	1.7659e-20	-0.349353	0.164	0.403	3.99553e-16
Eif5	2.03922e-20	-0.425784	0.168	0.4	4.61393e-16
Nfkb1	2.27013e-20	-0.471001	0.155	0.379	5.13639e-16
Mif	2.35351e-20	0.397217	0.748	0.605	5.32505e-16
Son	3.50474e-20	-0.395093	0.246	0.502	7.92982e-16
Prkcd	6.48293e-20	-0.352387	0.233	0.486	1.46683e-15
Trib1	1.13632e-19	-0.57326	0.164	0.375	2.57103e-15
Fosl2	2.15956e-19	-0.537454	0.155	0.361	4.88623e-15
Dstn	3.4522e-19	-0.489326	0.244	0.48	7.81095e-15
Axl	4.8457e-19	-0.335581	0.196	0.434	1.09639e-14
Chd4	1.02913e-18	-0.413432	0.194	0.425	2.3285e-14
Gsap	1.07285e-18	-0.365736	0.147	0.363	2.42743e-14
Ankrd11	1.28087e-18	-0.432586	0.155	0.364	2.89809e-14
Sfpq	1.33432e-18	-0.449093	0.185	0.403	3.01903e-14
Zfp36l2	1.66438e-18	-0.414631	0.25	0.486	3.76582e-14
F7	2.40079e-18	-0.430001	0.172	0.38	5.43203e-14
H2-Eb1	6.65524e-18	0.26646	0.974	0.798	1.50581e-13
Klf4	9.69012e-18	-0.426962	0.259	0.476	2.19249e-13
Cdkn1a	1.66489e-17	-0.416598	0.254	0.474	3.76698e-13
Actg1	2.75805e-17	-0.308559	0.817	0.906	6.24036e-13
Zfand5	2.87164e-17	-0.341214	0.188	0.405	6.49737e-13
Srrm2	2.9292e-17	-0.399282	0.216	0.438	6.62761e-13
Csf2ra	3.2795e-17	-0.298371	0.149	0.358	7.4202e-13
Fcer1g	5.82324e-17	0.297935	0.899	0.81	1.31757e-12
Tnfaip3	6.547e-17	-0.370057	0.241	0.463	1.48132e-12
Gsr	1.29891e-16	-0.381425	0.201	0.417	2.93892e-12
Zeb2	1.63695e-16	-0.384297	0.379	0.618	3.70377e-12
Klf6	1.67725e-16	-0.392578	0.453	0.676	3.79496e-12
Gadd45b	1.84806e-16	-0.499436	0.216	0.43	4.18142e-12
Cd52	3.18724e-16	0.305948	0.897	0.753	7.21145e-12
Mt1	3.24666e-16	-0.290008	0.425	0.627	7.3459e-12
Hnrnpa2b1	3.5558e-16	-0.324196	0.257	0.49	8.04535e-12
Hcar2	4.01366e-16	-0.536462	0.166	0.361	9.0813e-12
Ms4a7	4.24341e-16	0.639067	0.394	0.292	9.60115e-12
Syk	4.89181e-16	-0.35819	0.181	0.385	1.10682e-11
Rab8b	9.63205e-16	-0.302329	0.168	0.372	2.17935e-11
Atf3	1.06899e-15	-0.320858	0.237	0.448	2.41869e-11
Clec4n	1.17435e-15	-0.354344	0.278	0.483	2.65708e-11
Wfdc17	1.20278e-15	0.364036	0.701	0.594	2.7214e-11
Pim1	1.20953e-15	-0.464928	0.479	0.701	2.73669e-11
Rab14	1.25339e-15	-0.292096	0.185	0.394	2.83592e-11
Taldo1	1.66347e-15	-0.328904	0.409	0.646	3.76376e-11
Mbnl1	1.9488e-15	-0.293886	0.16	0.358	4.40936e-11
Tra2a	3.57799e-15	-0.346683	0.181	0.38	8.09556e-11
Gpnmb	5.60313e-15	0.460853	0.612	0.53	1.26776e-10
Alas1	7.42767e-15	-0.327685	0.222	0.423	1.68058e-10
Fcgr4	1.80462e-14	-0.256874	0.192	0.397	4.08314e-10
Ctnnb1	2.37038e-14	-0.281489	0.192	0.392	5.36322e-10
Eif3a	2.39984e-14	-0.307019	0.257	0.478	5.42987e-10
Dnaja1	3.83205e-14	-0.262344	0.185	0.383	8.6704e-10
Ddx5	4.72199e-14	-0.317023	0.401	0.639	1.0684e-09
Srsf5	8.26841e-14	-0.27661	0.194	0.391	1.87081e-09
Ddhd1	1.9191e-13	-0.257674	0.174	0.36	4.34216e-09
Lcp1	3.39919e-13	-0.281433	0.541	0.746	7.691e-09
Tkt	3.54264e-13	-0.288514	0.384	0.616	8.01558e-09
Nfe2l2	3.69585e-13	-0.259017	0.187	0.373	8.36223e-09
Ube2s	3.99828e-13	-0.326311	0.188	0.375	9.0465e-09
Osm	4.10802e-13	-0.63356	0.198	0.356	9.2948e-09
Cd63	4.77095e-13	0.309196	0.767	0.684	1.07947e-08
Atf4	5.55013e-13	-0.326322	0.28	0.487	1.25577e-08
Tgfb1	5.6227e-13	-0.288487	0.183	0.369	1.27219e-08
Lgmn	5.80438e-13	0.619662	0.569	0.529	1.3133e-08
Rbms1	6.69975e-13	-0.2567	0.198	0.392	1.51588e-08
Arpc2	1.08983e-12	-0.294195	0.429	0.646	2.46586e-08
Hilpda	1.15878e-12	-0.280849	0.211	0.392	2.62185e-08
Srsf3	1.29762e-12	-0.302309	0.231	0.429	2.93599e-08
Ube2d3	1.34548e-12	-0.291234	0.313	0.538	3.04429e-08
Samhd1	2.88233e-12	-0.392873	0.455	0.648	6.52155e-08
Tgm2	3.57159e-12	-0.285674	0.397	0.61	8.08109e-08
Sat1	5.94821e-12	-0.259515	0.33	0.547	1.34584e-07
Tnfaip2	7.73689e-12	-0.275187	0.567	0.74	1.75055e-07
Egr1	1.028e-11	-0.457165	0.25	0.415	2.32596e-07
Vasp	2.28521e-11	-0.265852	0.256	0.452	5.17052e-07
Clec4d	3.11717e-11	0.344642	0.586	0.518	7.05292e-07
Slc15a3	3.21601e-11	-0.252162	0.31	0.516	7.27654e-07
Inhba	3.49085e-11	-0.625566	0.276	0.423	7.89841e-07
Laptm5	3.58299e-11	-0.433616	0.866	0.934	8.10686e-07
Sirpa	4.66536e-11	-0.262987	0.666	0.819	1.05558e-06
Rbm3	4.97364e-11	-0.25473	0.295	0.495	1.12534e-06
Mapk3	5.37318e-11	-0.337735	0.228	0.399	1.21574e-06
H2afz	1.83102e-10	-0.269781	0.41	0.619	4.14287e-06
Acod1	2.50581e-10	-0.344663	0.211	0.376	5.66965e-06
Dbi	3.99119e-10	-0.25087	0.321	0.505	9.03046e-06
Tuba1b	4.72447e-10	-0.337306	0.261	0.436	1.06896e-05
Ccrl2	5.29905e-10	-0.424243	0.33	0.504	1.19896e-05
Hsp90aa1	7.24148e-10	-0.338362	0.412	0.607	1.63846e-05
Rgs2	7.42884e-10	-0.281418	0.211	0.362	1.68085e-05
Plin2	7.49288e-10	-0.275063	0.614	0.772	1.69534e-05
S100a8	1.01302e-09	-0.453231	0.237	0.397	2.29206e-05
Sgk1	2.55932e-09	-0.287394	0.621	0.759	5.79071e-05
Isg15	2.73477e-09	-0.347968	0.218	0.379	6.18768e-05
Rgs1	3.37256e-09	-0.324308	0.382	0.535	7.63076e-05
Ddx3x	6.10817e-09	-0.264875	0.203	0.354	0.000138204
Slc7a11	8.96965e-09	-0.360813	0.358	0.519	0.000202947
Grina	1.69777e-08	0.261634	0.703	0.656	0.000384137
Grn	2.89338e-08	0.25035	0.735	0.708	0.000654655
Hexa	1.00602e-07	0.374212	0.646	0.663	0.00227621
Nfkbia	1.83102e-07	-0.344324	0.584	0.733	0.00414286
Il1b	5.27891e-07	-0.577054	0.349	0.465	0.0119441
Hmox1	7.21024e-07	0.312801	0.56	0.539	0.0163139
Lgals3bp	1.57075e-06	0.31218	0.517	0.495	0.0355397
Pla2g7	5.31059e-06	0.293808	0.56	0.52	0.120157
Tpi1	1.05579e-05	0.258708	0.601	0.586	0.238882
Mmp14	1.0785e-05	0.353944	0.493	0.5	0.244022
Nos2	1.60313e-05	0.319602	0.472	0.41	0.362725
Ctsh	3.34608e-05	0.297444	0.573	0.573	0.757085
Trem2	5.11976e-05	0.36182	0.451	0.446	1
Ptpn18	7.84984e-05	0.358141	0.397	0.382	1
Slamf8	9.5588e-05	0.302835	0.455	0.46	1
Cd68	0.000196549	0.275751	0.556	0.566	1
Prdx6	0.00336069	0.259694	0.448	0.457	1
Lamtor4	0.00481904	0.268021	0.481	0.529	1
Ptgs2	0.00551392	-0.286768	0.325	0.392	1
Bsg	0.00604278	0.307721	0.444	0.486	1
Gm2a	0.0132849	0.254654	0.478	0.524	1
Pgk1	0.0219087	0.272431	0.478	0.509	1
Pfkl	0.031627	0.27574	0.39	0.423	1
Pdpn	0.0354129	0.327938	0.362	0.375	1
Cox6a1	0.104316	0.252446	0.42	0.483	1
Hk3	0.914331	0.252896	0.317	0.381	1
