# Supplementary material for: Single cell analysis of M. tuberculosis phenotype and macrophage lineages in the infected lung
Source: J Exp Med. 2021 Jul 22;218(9):e20210615. doi: 10.1084/jem.20210615 (PMC8302446; doi:10.1084/jem.20210615)
Supplement: Table S8 — is a DGE results table comparing infected AM_Pro-Infl versus AM_1 clusters. [file JEM_20210615_TableS8.xlsx]

## Sheet: Table S8
Table S8. DGE results table comparing infected AM_Pro-Infl. versus AM_1 clusters
	p_val	avg_logFC	pct.1	pct.2	p_val_adj
Nos2	9.57007e-89	1.06752	0.79	0.344	2.16532e-84
H2-D1	3.87147e-76	0.334504	1	0.998	8.75959e-72
H2-M2	7.0732e-70	0.613188	0.996	0.882	1.60038e-65
mt-Nd1	1.12771e-68	-0.731802	0.97	0.975	2.55156e-64
Clec4e	1.20555e-67	0.706714	0.951	0.707	2.72767e-63
C3	1.5944e-65	0.46759	0.999	0.969	3.60748e-61
Laptm5	2.02485e-63	-0.511297	1	0.993	4.58141e-59
mt-Co3	3.35303e-62	-0.589408	1	0.999	7.58656e-58
mt-Atp6	8.5198e-61	-0.56531	1	0.998	1.92769e-56
Gbp2	4.90262e-57	0.400653	1	0.947	1.10927e-52
mt-Co1	7.4753e-56	-0.548654	1	1	1.69136e-51
mt-Nd2	1.47735e-55	-0.6153	0.976	0.977	3.34266e-51
Procr	2.32727e-55	0.620443	0.885	0.544	5.26569e-51
mt-Nd4	5.0924e-55	-0.607796	0.996	0.99	1.15221e-50
mt-Co2	9.34396e-55	-0.581739	1	0.999	2.11416e-50
Sod2	5.15126e-54	0.377319	0.996	0.939	1.16552e-49
AA467197	5.15818e-54	0.506746	0.999	0.943	1.16709e-49
Cxcl9	1.96692e-51	0.535359	0.991	0.902	4.45035e-47
Slc1a2	6.11801e-51	0.484656	0.441	0.122	1.38426e-46
Mif	5.08388e-49	0.452962	0.987	0.831	1.15028e-44
Clmp	5.50914e-48	0.508394	0.435	0.128	1.2465e-43
Ly6i	5.5887e-48	0.432072	0.988	0.893	1.2645e-43
Cd52	3.76499e-47	0.345915	1	0.979	8.51867e-43
Cxcl16	4.69664e-47	0.42033	0.978	0.81	1.06266e-42
Pla2g7	3.58e-46	0.48686	0.928	0.7	8.10011e-42
Ccl5	1.53911e-45	1.47499	0.69	0.373	3.48238e-41
Calhm6	1.08434e-44	0.474056	0.844	0.522	2.45343e-40
Fth1	1.35834e-44	0.273018	1	1	3.07338e-40
Cfb	1.87217e-44	0.429888	0.969	0.76	4.23598e-40
Itgb2	2.03308e-44	0.369389	0.979	0.848	4.60005e-40
Sdc1	5.46646e-44	0.486401	0.415	0.124	1.23684e-39
Ubd	1.73877e-42	0.690316	0.87	0.658	3.93415e-38
Cst7	2.8134e-40	0.44781	0.366	0.104	6.36559e-36
mt-Cytb	4.23614e-40	-0.495979	0.999	0.992	9.58469e-36
Hif1a	3.64623e-39	0.446799	0.915	0.641	8.24995e-35
Gpnmb	4.52428e-39	0.433281	0.963	0.807	1.02366e-34
Mgst1	2.32773e-38	0.36594	0.957	0.784	5.26673e-34
Igsf6	3.21285e-37	0.337401	0.553	0.233	7.26941e-33
Fcer1g	6.34138e-36	0.275044	1	0.973	1.4348e-31
Acsl1	1.70995e-35	0.37044	0.976	0.813	3.86894e-31
Alas1	3.8036e-35	0.389678	0.942	0.722	8.60602e-31
Rpl24	4.14274e-35	0.31589	0.994	0.917	9.37335e-31
C1s1	2.05847e-34	0.357818	0.454	0.171	4.6575e-30
Cd38	3.91083e-34	0.305635	0.471	0.18	8.84864e-30
Clcn7	4.74615e-34	0.33603	0.943	0.73	1.07386e-29
Pgk1	6.17398e-34	0.419402	0.892	0.651	1.39692e-29
Actb	5.78791e-33	-0.319827	1	0.998	1.30957e-28
Esd	1.1367e-32	0.37294	0.942	0.752	2.5719e-28
Bst1	4.56859e-32	0.339732	0.951	0.727	1.03369e-27
Cebpb	1.85192e-31	-0.409032	0.954	0.947	4.19016e-27
Mcemp1	1.93544e-30	-0.361805	0.922	0.933	4.37912e-26
H2-Q7	1.93684e-30	0.311877	0.978	0.847	4.38229e-26
Lars2	1.98902e-30	-0.414928	0.978	0.972	4.50035e-26
Ifitm2	7.3638e-30	0.307647	0.63	0.322	1.66613e-25
Lrpap1	1.28966e-29	0.354422	0.75	0.458	2.918e-25
Saa3	1.60421e-29	0.851046	0.771	0.539	3.6297e-25
Ubb	6.77826e-29	0.295835	0.988	0.881	1.53365e-24
Aldoa	7.18679e-29	0.257457	0.987	0.909	1.62608e-24
Srgn	8.08844e-29	0.443261	0.835	0.567	1.83009e-24
Itgb1	9.35261e-29	0.345646	0.778	0.483	2.11612e-24
Tpi1	1.38027e-28	0.313017	0.96	0.77	3.123e-24
Gng5	8.49216e-28	0.29327	0.939	0.713	1.92144e-23
Gbp5	1.17556e-27	0.363838	0.849	0.571	2.65982e-23
H2-Oa	1.41506e-27	0.343035	0.726	0.423	3.20171e-23
Itgam	1.95585e-27	0.294872	0.61	0.314	4.42531e-23
Slamf8	8.68727e-27	0.302029	0.931	0.703	1.96558e-22
Mmp2	1.03033e-26	0.309188	0.835	0.541	2.33123e-22
Fam162a	1.34193e-26	0.299571	0.451	0.199	3.03624e-22
Lgals3bp	3.25398e-26	0.298041	0.946	0.749	7.36245e-22
Pgam1	7.41814e-26	0.310017	0.952	0.786	1.67843e-21
Vcam1	5.576e-25	0.366482	0.372	0.154	1.26163e-20
Rpl15	9.43383e-25	0.260856	0.943	0.777	2.1345e-20
Ctsk	9.71392e-25	0.362471	0.967	0.894	2.19787e-20
mt-Nd5	1.83034e-24	-0.513459	0.715	0.77	4.14133e-20
Hk3	6.34436e-23	0.275712	0.864	0.573	1.43547e-18
Icam1	9.28177e-23	0.284214	0.847	0.598	2.10009e-18
Cybb	2.22671e-22	0.250879	1	0.991	5.03814e-18
mt-Nd3	3.02073e-22	-0.509664	0.528	0.627	6.8347e-18
Ctsl	5.25325e-22	0.275753	0.931	0.735	1.1886e-17
Ctsh	7.35155e-22	0.257163	0.93	0.78	1.66336e-17
Prdx1	1.17811e-21	0.353081	1	0.988	2.6656e-17
F10	2.22772e-21	0.337948	0.811	0.554	5.04044e-17
Tmbim4	9.8541e-21	0.268568	0.885	0.641	2.22959e-16
Marco	2.31199e-20	-0.96042	0.361	0.514	5.2311e-16
Ninj1	2.9299e-20	0.263061	0.693	0.422	6.6292e-16
Wfdc17	4.14744e-20	0.302261	0.975	0.875	9.384e-16
Gapdh	7.00096e-20	0.253193	0.892	0.651	1.58404e-15
Nrp2	2.06981e-19	0.263136	0.919	0.716	4.68314e-15
Cd40	3.11326e-19	0.256382	0.4	0.19	7.04407e-15
Clec4d	6.81866e-19	0.280021	0.831	0.59	1.54279e-14
Chil3	1.54511e-18	-0.350909	0.966	0.971	3.49596e-14
Eno1	1.63826e-18	0.254775	0.796	0.559	3.70672e-14
Fosb	1.67584e-16	-0.626227	0.51	0.614	3.79177e-12
Ftl1-ps1	2.75902e-16	0.254335	0.549	0.329	6.24255e-12
Junb	3.75904e-16	-0.383146	0.936	0.908	8.50521e-12
Ifi27l2a	1.24735e-14	-0.4809	0.343	0.464	2.82225e-10
Taldo1	1.25899e-14	-0.253332	0.927	0.893	2.84859e-10
Slc7a2	5.61214e-14	0.278627	0.96	0.859	1.2698e-09
Ifrd1	8.17344e-14	-0.520916	0.658	0.7	1.84932e-09
Tkt	8.64932e-14	-0.281032	0.915	0.86	1.957e-09
Plet1	5.21653e-13	-0.341616	0.805	0.794	1.18029e-08
Klf4	3.32118e-11	-0.523658	0.576	0.631	7.51451e-07
Anxa2	3.82579e-11	-0.281236	0.865	0.836	8.65624e-07
Ear2	3.82936e-11	-0.426942	0.298	0.399	8.66432e-07
Mfge8	7.08185e-11	0.253527	0.547	0.366	1.60234e-06
Iqgap1	1.3209e-10	-0.254292	0.939	0.907	2.98867e-06
Pim1	1.40975e-10	-0.306366	0.81	0.799	3.1897e-06
Zfp36	2.17433e-10	-0.44067	0.783	0.763	4.91963e-06
Alox5ap	5.72915e-10	-0.311399	0.585	0.6	1.29628e-05
Klf6	8.62437e-10	-0.308388	0.858	0.824	1.95135e-05
Ccnd2	3.03954e-09	-0.385526	0.558	0.579	6.87727e-05
Ccl9	3.19444e-09	0.306807	0.538	0.377	7.22773e-05
mt-Nd4l	6.84376e-09	-0.322962	0.783	0.736	0.000154847
Sfpq	1.44748e-08	-0.399963	0.538	0.559	0.000327508
Rgs2	3.94789e-08	-0.385882	0.382	0.464	0.000893249
Camk2d	7.8307e-08	-0.346653	0.483	0.509	0.00177177
Tra2a	1.32526e-07	-0.398445	0.523	0.545	0.00299852
Pld4	2.01476e-07	-0.297717	0.537	0.581	0.00455859
Dhrs7b	2.02415e-07	-0.32092	0.394	0.448	0.00457984
Trim25	3.37255e-07	-0.418675	0.426	0.472	0.00763073
Cxcl10	3.46071e-07	0.254003	0.561	0.413	0.00783021
Mrc1	3.54735e-07	-0.34121	0.33	0.396	0.00802624
Fos	4.42893e-07	-0.299625	0.738	0.743	0.0100209
Gpcpd1	8.78211e-07	-0.358909	0.339	0.399	0.0198704
Trib1	1.54646e-06	-0.387373	0.295	0.36	0.0349902
Etfb	2.0378e-06	-0.271776	0.669	0.627	0.0461073
Plk3	2.28479e-06	-0.356896	0.346	0.401	0.0516958
Zeb2	2.4599e-06	-0.311924	0.787	0.735	0.0556576
Nabp1	3.30821e-06	-0.342999	0.352	0.405	0.0748515
Tcf7l2	5.0132e-06	-0.314476	0.495	0.506	0.113429
Gadd45b	6.85375e-06	-0.367318	0.48	0.502	0.155073
Abcg1	7.7859e-06	-0.252528	0.751	0.703	0.176164
Dmxl2	8.47896e-06	-0.360855	0.405	0.429	0.191845
Ccnl1	8.69751e-06	-0.396883	0.583	0.56	0.19679
Btg2	1.01717e-05	-0.373899	0.472	0.521	0.230144
2021-09-09	1.16987e-05	-0.274313	0.499	0.499	0.264694
Ptpn18	1.18161e-05	-0.275043	0.475	0.493	0.267351
Il18	1.38742e-05	-0.265291	0.372	0.413	0.313918
Trf	1.62144e-05	-0.299992	0.616	0.601	0.366868
Ppp2ca	1.8042e-05	-0.357121	0.54	0.517	0.408219
Dusp1	2.34132e-05	-0.285518	0.727	0.723	0.529747
Zfp36l2	3.32122e-05	-0.250774	0.729	0.686	0.751459
Fus	4.16695e-05	-0.2546	0.607	0.58	0.942814
Dock10	7.26347e-05	-0.282916	0.528	0.522	1
Snrnp70	0.000111454	-0.264294	0.55	0.532	1
Ddhd1	0.000266191	-0.256537	0.729	0.665	1
Ier5	0.000638529	-0.310152	0.564	0.546	1
Atp2b1	0.0023386	-0.304595	0.549	0.512	1
Arhgap31	0.00319104	-0.285877	0.529	0.501	1
Coro1a	0.00361894	-0.289822	0.432	0.425	1
Egr2	0.00925785	-0.286475	0.474	0.472	1
Wsb1	0.0104646	-0.260291	0.484	0.455	1
Runx1	0.0144406	-0.265606	0.544	0.493	1
Tiparp	0.0197031	-0.268232	0.411	0.399	1
Nktr	0.0279855	-0.281275	0.465	0.443	1
Fosl2	0.0403646	-0.287345	0.408	0.386	1
Egr1	0.0883029	-0.330582	0.405	0.402	1
Eprs	0.244316	-0.253404	0.406	0.374	1
Chka	0.399518	-0.253974	0.433	0.385	1
