# Supplementary material for: Single cell analysis of M. tuberculosis phenotype and macrophage lineages in the infected lung
Source: J Exp Med. 2021 Jul 22;218(9):e20210615. doi: 10.1084/jem.20210615 (PMC8302446; doi:10.1084/jem.20210615)
Supplement: Table S9 — shows marker genes that define the infected AM_2 subpopulation when compared with the rest of the infected cells in the dataset. [file JEM_20210615_TableS9.xlsx]

## Sheet: Table S9
Table S9. Marker genes that define the infected AM_2 subpopulation when compared with the rest of the infected cells in the dataset
	p_val	avg_logFC	pct.1	pct.2	p_val_adj
mt-Co1	2.86656e-226	0.816632	0.997	0.997	6.48588e-222
mt-Co2	2.74029e-215	0.759528	0.996	0.994	6.20019e-211
mt-Atp6	6.88311e-195	0.694517	1	0.996	1.55737e-190
mt-Co3	7.36324e-180	0.698063	1	0.997	1.66601e-175
mt-Nd4	1.33085e-163	0.711898	0.981	0.968	3.01118e-159
mt-Cytb	3.39074e-162	0.710596	0.985	0.971	7.67189e-158
mt-Nd1	4.60443e-111	0.702466	0.923	0.921	1.0418e-106
Fth1	1.69006e-92	-0.471854	1	1	3.82393e-88
mt-Nd2	1.14396e-78	0.61429	0.884	0.916	2.58831e-74
Cd74	6.17451e-77	-0.392131	0.979	0.977	1.39705e-72
Prdx5	1.05984e-72	-0.438502	0.779	0.957	2.398e-68
Slc25a5	4.15938e-70	-0.456309	0.116	0.513	9.41101e-66
Fcer1g	3.91137e-69	-0.410133	0.767	0.947	8.84986e-65
Tmsb4x	9.05618e-69	-0.403445	0.977	0.996	2.04905e-64
Cd52	5.03676e-67	-0.434094	0.739	0.939	1.13962e-62
Rpl15	5.51862e-66	-0.46323	0.284	0.723	1.24864e-61
Ubb	4.30224e-65	-0.484556	0.47	0.859	9.73424e-61
Tyrobp	2.67191e-61	-0.423676	0.663	0.924	6.04545e-57
Emp3	4.0604e-59	-0.426937	0.219	0.628	9.18705e-55
Lyz2	9.95508e-59	-0.438048	0.997	0.985	2.25244e-54
Rps2	2.76501e-57	-0.398374	0.274	0.702	6.2561e-53
Uqcrb	1.70412e-56	-0.382322	0.18	0.571	3.85574e-52
Psma2	3.34281e-56	-0.340582	0.113	0.46	7.56344e-52
B2m	7.6111e-56	-0.288194	0.951	0.986	1.72209e-51
Rpl19	3.14616e-55	-0.348837	0.641	0.913	7.1185e-51
Cox6b1	6.88626e-55	-0.398935	0.314	0.741	1.55809e-50
Tpt1	1.13223e-54	-0.332711	0.765	0.952	2.56177e-50
Rps3	1.6481e-54	-0.425276	0.419	0.815	3.72899e-50
Mpc1	2.68379e-54	-0.354152	0.152	0.515	6.07234e-50
Rpl36a	2.79446e-54	-0.353906	0.202	0.597	6.32275e-50
Rpl30	2.88277e-54	-0.371613	0.6	0.903	6.52256e-50
Ftl1	3.41697e-54	-0.310711	0.995	0.993	7.73123e-50
Ndufab1	6.35243e-54	-0.341786	0.091	0.414	1.4373e-49
Pnp	6.77587e-54	-0.326298	0.204	0.604	1.53311e-49
Ifitm2	8.15883e-54	-0.515197	0.084	0.396	1.84602e-49
Rbm3	1.91727e-53	-0.344021	0.184	0.564	4.33801e-49
Rps15a	3.40325e-53	-0.405596	0.505	0.852	7.70019e-49
Cox7b	3.54015e-53	-0.323858	0.15	0.513	8.00994e-49
Rpl7a	4.22697e-53	-0.30977	0.233	0.644	9.56394e-49
Rps7	9.50797e-53	-0.420484	0.422	0.808	2.15127e-48
Bcl2a1b	1.11461e-51	-0.427294	0.175	0.533	2.52191e-47
Spi1	6.27017e-51	-0.313388	0.202	0.588	1.41869e-46
H3f3a	7.11073e-51	-0.302691	0.252	0.661	1.60887e-46
Plaat3	9.4526e-51	-0.327397	0.198	0.579	2.13874e-46
Fcgr4	3.44289e-50	-0.357443	0.165	0.518	7.78987e-46
Rpl32	3.88528e-50	-0.376366	0.514	0.864	8.79083e-46
Rpl10a	5.87723e-50	-0.358162	0.294	0.706	1.32978e-45
Atp5b	6.09354e-50	-0.261754	0.157	0.514	1.37872e-45
Eif3h	1.72233e-49	-0.29424	0.087	0.392	3.89694e-45
Rpl11	1.83287e-49	-0.335201	0.598	0.894	4.14705e-45
Blvrb	2.15477e-49	-0.344577	0.161	0.507	4.87538e-45
Gng5	2.62424e-49	-0.277297	0.265	0.678	5.93761e-45
Cd9	3.42664e-49	-0.466141	0.348	0.723	7.75311e-45
Elob	7.91169e-49	-0.277963	0.24	0.64	1.7901e-44
Rab7	2.11385e-48	-0.260807	0.192	0.567	4.7828e-44
Wfdc17	2.52988e-48	-0.460879	0.414	0.778	5.72411e-44
Calm2	6.45873e-48	-0.314981	0.116	0.431	1.46135e-43
Rps13	1.64765e-47	-0.348201	0.533	0.872	3.72798e-43
Rps18	1.97484e-47	-0.327303	0.272	0.667	4.46827e-43
Txn1	2.01207e-47	-0.331161	0.749	0.943	4.55252e-43
Srgn	2.23332e-47	-0.53084	0.284	0.662	5.05311e-43
Rpl12	2.72304e-47	-0.305841	0.269	0.667	6.16115e-43
Rpl29	2.77754e-47	-0.280789	0.211	0.593	6.28447e-43
Cox5a	3.76321e-47	-0.355789	0.431	0.812	8.51463e-43
S100a8	4.54739e-47	-0.60665	0.217	0.559	1.02889e-42
Rps11	1.01258e-46	-0.383195	0.513	0.861	2.29106e-42
Lamtor2	1.10807e-46	-0.258824	0.188	0.552	2.50712e-42
S100a11	1.13743e-46	-0.312828	0.306	0.703	2.57355e-42
Eif3k	1.33828e-46	-0.261914	0.203	0.577	3.02799e-42
Rps26	3.0445e-46	-0.325114	0.413	0.807	6.88849e-42
Cox7a2	3.19595e-46	-0.311443	0.292	0.69	7.23116e-42
Rpl17	4.64314e-46	-0.350712	0.45	0.822	1.05056e-41
Atp5c1	8.63964e-46	-0.254731	0.113	0.421	1.95481e-41
Atp5j	1.07707e-45	-0.270567	0.216	0.593	2.43698e-41
Cstb	1.12526e-45	-0.338164	0.6	0.882	2.54601e-41
Rnh1	1.51217e-45	-0.286033	0.166	0.506	3.42144e-41
Rpl34	2.82259e-45	-0.313199	0.501	0.86	6.3864e-41
Ggh	3.0639e-45	-0.265124	0.094	0.384	6.93238e-41
Rpl22l1	3.31463e-45	-0.297868	0.127	0.439	7.49967e-41
Atp5g2	3.47865e-45	-0.253196	0.219	0.591	7.87079e-41
Atp5g1	3.9062e-45	-0.272795	0.145	0.472	8.83817e-41
Sec61g	4.7901e-45	-0.254871	0.179	0.527	1.08381e-40
Ifitm3	4.9207e-45	-0.509292	0.177	0.497	1.11336e-40
S100a1	5.69471e-45	-0.372452	0.096	0.381	1.28849e-40
Ly6e	1.51542e-44	-0.372394	0.51	0.864	3.42879e-40
Atp6v0e	2.15445e-44	-0.283705	0.31	0.714	4.87465e-40
Rpl6	2.36525e-44	-0.368799	0.447	0.823	5.35161e-40
Sri	3.31673e-44	-0.263895	0.122	0.428	7.50444e-40
Tspo	3.64254e-44	-0.368186	0.562	0.86	8.2416e-40
Psmb2	6.83013e-44	-0.250064	0.107	0.404	1.54539e-39
Eef1a1	9.20924e-44	-0.307192	0.779	0.935	2.08368e-39
Mgst1	2.12998e-43	-0.299928	0.314	0.691	4.81928e-39
Pycard	2.1403e-43	-0.260823	0.233	0.602	4.84265e-39
Rpl35	3.47645e-43	-0.325912	0.301	0.692	7.86581e-39
Smpdl3a	3.74914e-43	-0.265005	0.096	0.381	8.4828e-39
H2-D1	3.96076e-43	-0.259453	0.906	0.981	8.96161e-39
Rpl27a	7.84437e-43	-0.310231	0.703	0.926	1.77487e-38
Rpl39	1.00648e-42	-0.289849	0.438	0.817	2.27726e-38
Rps5	1.34739e-42	-0.329101	0.436	0.817	3.04861e-38
Cyba	1.55233e-42	-0.251646	0.915	0.975	3.51229e-38
Cst3	2.5714e-42	-0.409252	0.539	0.874	5.81804e-38
Ucp2	2.72776e-42	-0.306434	0.249	0.617	6.17182e-38
Gmfg	1.80312e-41	-0.291128	0.211	0.559	4.07973e-37
Rps16	1.94562e-41	-0.318841	0.661	0.915	4.40215e-37
Anxa2	2.12394e-41	-0.329739	0.219	0.555	4.80562e-37
Rpl23	3.31217e-41	-0.271392	0.817	0.952	7.49412e-37
Vasp	4.01797e-41	-0.305291	0.17	0.489	9.09107e-37
Rps20	5.99023e-41	-0.275775	0.803	0.944	1.35535e-36
Sod2	1.2809e-40	-0.33661	0.584	0.875	2.89817e-36
Eif5a	2.41962e-40	-0.25409	0.267	0.647	5.47462e-36
Rps25	4.06307e-40	-0.290492	0.391	0.78	9.19309e-36
Rpl37	4.42759e-40	-0.303426	0.577	0.886	1.00179e-35
Lgals1	6.10237e-40	-0.301194	0.098	0.364	1.38072e-35
Myl12a	7.75502e-40	-0.257918	0.111	0.39	1.75465e-35
Eif1	8.91873e-40	-0.35633	0.515	0.864	2.01795e-35
Bcl2a1a	1.13925e-39	-0.270643	0.1	0.371	2.57766e-35
Rpl24	1.76196e-39	-0.275178	0.539	0.865	3.98661e-35
Irf8	2.45388e-39	-0.273974	0.279	0.642	5.55215e-35
Serf2	3.65891e-39	-0.32264	0.545	0.883	8.27864e-35
Gapdh	4.4343e-39	-0.275325	0.269	0.636	1.0033e-34
S100a10	6.19759e-39	-0.262101	0.186	0.505	1.40227e-34
Ifi47	7.91875e-39	-0.252301	0.099	0.365	1.7917e-34
Akr1a1	1.48812e-38	-0.302176	0.324	0.7	3.36702e-34
Arpc2	1.61404e-38	-0.264682	0.314	0.694	3.65192e-34
Rpl21	3.28284e-38	-0.251954	0.305	0.676	7.42775e-34
Actg1	1.05643e-37	-0.314293	0.661	0.917	2.39027e-33
Slpi	1.09303e-37	-0.367841	0.263	0.577	2.47308e-33
Esd	1.26053e-37	-0.253824	0.315	0.675	2.85207e-33
Sh3bgrl	1.29458e-37	-0.266686	0.125	0.402	2.92912e-33
Rps8	1.834e-37	-0.272625	0.649	0.911	4.14961e-33
Rps9	1.89911e-37	-0.302693	0.702	0.924	4.29692e-33
Msrb1	4.53455e-37	-0.322426	0.402	0.782	1.02599e-32
Crip1	5.05023e-37	-0.411657	0.365	0.702	1.14267e-32
Isg15	7.77838e-37	-0.417021	0.202	0.502	1.75994e-32
Clec4n	8.36307e-37	-0.339518	0.256	0.582	1.89223e-32
H2afz	1.44555e-36	-0.312142	0.312	0.679	3.2707e-32
Psmb8	1.50922e-36	-0.258316	0.486	0.848	3.41476e-32
Rps27a	2.205e-36	-0.260622	0.814	0.946	4.98903e-32
Itm2b	7.51128e-36	-0.302252	0.513	0.84	1.6995e-31
Rpl36	7.59261e-36	-0.290305	0.456	0.816	1.7179e-31
Rps4x	8.49568e-36	-0.296708	0.531	0.847	1.92223e-31
Rpl26	1.19068e-35	-0.286483	0.584	0.872	2.69404e-31
Ninj1	2.40712e-35	-0.257111	0.225	0.555	5.44634e-31
Serpina3g	3.33215e-35	-0.318223	0.254	0.579	7.53932e-31
Rpl35a	8.25619e-35	-0.25612	0.689	0.922	1.86804e-30
Lars2	1.8083e-34	0.489323	0.806	0.893	4.09146e-30
Rpl27	1.38754e-33	-0.283157	0.528	0.856	3.13945e-29
Atp6v0d2	1.50051e-33	-0.39465	0.117	0.356	3.39506e-29
Lgals3	3.65808e-33	-0.306407	0.695	0.899	8.27678e-29
Rpl18	8.03032e-33	-0.270979	0.585	0.876	1.81694e-28
Rplp0	9.92872e-33	-0.281014	0.596	0.885	2.24647e-28
Lpl	5.24096e-30	-0.402724	0.192	0.44	1.18582e-25
Ccrl2	1.52456e-29	-0.481867	0.319	0.623	3.44947e-25
Ccl6	7.93179e-29	-0.552137	0.256	0.491	1.79465e-24
Sh3bgrl3	8.6088e-29	-0.255539	0.585	0.862	1.94783e-24
Ctsc	3.25344e-28	-0.251046	0.6	0.858	7.36124e-24
Gbp2	4.35002e-28	-0.287486	0.55	0.839	9.84235e-24
Cxcl9	3.32874e-26	-0.359965	0.599	0.81	7.53162e-22
Chil3	3.70063e-26	-0.888742	0.215	0.402	8.37305e-22
Acod1	1.56886e-25	-0.325044	0.246	0.519	3.5497e-21
H2-M2	9.00716e-24	-0.34788	0.359	0.601	2.03796e-19
mt-Nd5	2.00783e-23	0.683927	0.569	0.605	4.54292e-19
Clec4e	5.55225e-22	-0.333449	0.454	0.721	1.25625e-17
Mt1	4.1066e-20	-0.321017	0.392	0.656	9.29159e-16
Cxcl10	4.48444e-20	-0.430667	0.26	0.468	1.01465e-15
Fabp5	3.8659e-19	-0.277512	0.613	0.82	8.74699e-15
Ccl3	1.96848e-18	-0.354678	0.174	0.36	4.45389e-14
Cd14	6.28783e-18	-0.260149	0.432	0.69	1.42269e-13
Prdx1	6.66703e-16	-0.283314	0.726	0.884	1.50848e-11
Il1b	2.63944e-14	-0.57776	0.375	0.562	5.972e-10
Gadd45b	3.0884e-14	-0.251209	0.251	0.459	6.98782e-10
Cxcl2	3.23376e-12	-0.573965	0.458	0.621	7.31671e-08
C1qb	3.5349e-11	-0.386172	0.369	0.503	7.99808e-07
mt-Nd4l	1.13575e-09	0.585029	0.496	0.569	2.56975e-05
C1qc	1.5815e-09	-0.282949	0.265	0.396	3.57829e-05
mt-Nd3	7.96003e-08	0.552818	0.446	0.495	0.00180104
Ahnak	1.69759e-07	0.275174	0.266	0.455	0.00384096
Dst	5.7285e-06	0.284672	0.298	0.501	0.129613
C1qa	2.79665e-05	-0.309593	0.312	0.401	0.632771
Cebpb	0.000185603	0.258913	0.659	0.838	1
Lhfpl2	0.000720811	0.299877	0.251	0.39	1
Ccl5	0.0425779	-0.268789	0.697	0.717	1
Mafb	0.278171	0.408756	0.285	0.363	1
