# Supplementary material for: Single cell analysis of M. tuberculosis phenotype and macrophage lineages in the infected lung
Source: J Exp Med. 2021 Jul 22;218(9):e20210615. doi: 10.1084/jem.20210615 (PMC8302446; doi:10.1084/jem.20210615)
Supplement: Table S10 — is a DGE results table comparing infected AM_2 versus AM_1 clusters. [file JEM_20210615_TableS10.xlsx]

## Sheet: Table S10
Table S10. DGE results table comparing infected AM_2 versus AM_1 clusters
	p_val	avg_logFC	pct.1	pct.2	p_val_adj
Chil3	2.42025e-230	-1.93389	0.215	0.971	5.47605e-226
Ctsk	2.42346e-178	-1.48664	0.162	0.894	5.48332e-174
Plet1	2.2376e-165	-1.35386	0.087	0.794	5.0628e-161
Lpl	8.43154e-153	-1.1539	0.192	0.894	1.90772e-148
Ccl6	5.23928e-149	-1.24922	0.256	0.914	1.18544e-144
Cd9	4.76788e-144	-1.0399	0.348	0.964	1.07878e-139
Mgll	4.46441e-141	-1.01864	0.068	0.712	1.01012e-136
Atp6v0d2	1.06094e-140	-1.05103	0.117	0.787	2.40048e-136
mt-Co2	8.69128e-139	0.73595	0.996	0.999	1.96649e-134
Wfdc21	6.62905e-138	-1.1913	0.105	0.752	1.49989e-133
Lyz2	2.47093e-135	-0.688506	0.997	1	5.59072e-131
mt-Co1	6.70633e-129	0.699724	0.997	1	1.51737e-124
Trf	1.85305e-111	-0.964191	0.058	0.601	4.19271e-107
Mcemp1	1.55227e-108	-0.786009	0.317	0.933	3.51217e-104
Itgax	2.3082e-105	-0.808629	0.105	0.68	5.22253e-101
Hebp1	9.06478e-104	-0.76289	0.107	0.678	2.051e-99
F7	1.34819e-102	-0.734003	0.203	0.835	3.05041e-98
Naaa	5.26741e-102	-0.790512	0.203	0.818	1.1918e-97
Anxa2	9.26864e-102	-0.774464	0.219	0.836	2.09712e-97
Ccl5	1.34333e-101	2.08751	0.697	0.373	3.03942e-97
S100a8	2.84728e-100	-0.645192	0.217	0.816	6.44226e-96
Saa3	8.68574e-99	2.44198	0.747	0.539	1.96524e-94
Ms4a8a	1.49032e-97	-0.872356	0.03	0.498	3.372e-93
mt-Cytb	2.57303e-94	0.640452	0.985	0.992	5.82173e-90
mt-Atp6	4.21188e-94	0.538965	1	0.998	9.5298e-90
Ccnd2	1.81275e-93	-0.787753	0.075	0.579	4.10154e-89
Olr1	1.46078e-92	-0.748281	0.09	0.606	3.30516e-88
S100a1	2.23926e-92	-0.739209	0.096	0.618	5.06656e-88
Abcg1	2.9326e-92	-0.676452	0.143	0.703	6.63529e-88
Akr1a1	5.29048e-92	-0.715991	0.324	0.923	1.19702e-87
Flt1	5.80922e-92	-0.708411	0.054	0.536	1.31439e-87
Serpina3g	5.12068e-91	-0.783265	0.254	0.838	1.1586e-86
Fcgr4	7.278e-91	-0.625557	0.165	0.751	1.64672e-86
Lipa	3.32278e-89	-0.666512	0.112	0.645	7.51813e-85
Clec4n	4.26773e-89	-0.682639	0.256	0.861	9.65616e-85
mt-Co3	4.40345e-89	0.551861	1	0.999	9.96324e-85
Klhdc4	1.48256e-88	-0.618479	0.156	0.722	3.35443e-84
Il18	9.91681e-86	-0.736757	0.01	0.413	2.24378e-81
H2-M2	1.7275e-85	-0.790253	0.359	0.882	3.90865e-81
Axl	5.78125e-84	-0.614565	0.172	0.735	1.30807e-79
Ctsc	6.375e-84	-0.607436	0.6	0.979	1.44241e-79
Ly6e	4.92277e-83	-0.647875	0.51	0.966	1.11383e-78
mt-Nd4	2.97062e-82	0.582877	0.981	0.99	6.72133e-78
Etfb	3.96868e-82	-0.560712	0.114	0.627	8.97954e-78
Cd74	5.27571e-82	-0.478236	0.979	1	1.19368e-77
Tmsb4x	3.42233e-81	-0.501245	0.977	0.999	7.74336e-77
Pld3	9.7587e-81	-0.661565	0.334	0.905	2.208e-76
Plaat3	3.44365e-80	-0.574226	0.198	0.774	7.79161e-76
Irf8	6.13044e-80	-0.594792	0.279	0.869	1.38707e-75
Ctsd	2.04587e-79	-0.50573	0.946	1	4.62899e-75
Kynu	2.41996e-79	-0.608176	0.055	0.494	5.4754e-75
Slc39a2	6.14128e-79	-0.689017	0.021	0.413	1.38953e-74
Crip1	6.47331e-79	-0.77004	0.365	0.884	1.46465e-74
Aprt	8.59794e-79	-0.600944	0.294	0.879	1.94537e-74
Rexo2	1.45762e-78	-0.524813	0.149	0.681	3.29802e-74
Blvrb	2.25115e-78	-0.584227	0.161	0.693	5.09345e-74
Cox5a	1.25673e-76	-0.598955	0.431	0.94	2.84349e-72
Slc25a5	3.18835e-76	-0.488141	0.116	0.613	7.21396e-72
Marco	9.07252e-76	-1.17666	0.089	0.514	2.05275e-71
Serpinb6a	2.76541e-75	-0.599899	0.037	0.437	6.25702e-71
Nme1	1.09592e-74	-0.470027	0.154	0.681	2.47963e-70
Tbca	4.54212e-74	-0.571875	0.274	0.852	1.0277e-69
Rnh1	1.29892e-73	-0.505111	0.166	0.695	2.93893e-69
Sh3bgrl	1.35368e-73	-0.514117	0.125	0.616	3.06283e-69
Aplp2	1.53223e-73	-0.485078	0.152	0.671	3.46681e-69
Dhrs7b	7.01558e-72	-0.539229	0.048	0.448	1.58734e-67
Taldo1	2.03335e-71	-0.527273	0.306	0.893	4.60065e-67
Bhlhe41	6.38708e-71	-0.457407	0.1	0.558	1.44514e-66
Ear2	1.51661e-70	-0.706817	0.03	0.399	3.43149e-66
Cox6b1	1.94467e-70	-0.547033	0.314	0.89	4.40002e-66
Unc119	3.77969e-70	-0.526555	0.06	0.469	8.55193e-66
Bcl2a1b	5.62131e-70	-0.520661	0.175	0.688	1.27188e-65
Lmna	5.85973e-70	-0.441772	0.183	0.713	1.32582e-65
Cyb561a3	6.28398e-70	-0.622077	0.039	0.418	1.42181e-65
Mrc1	1.45569e-69	-0.606399	0.03	0.396	3.29364e-65
Bcl2a1d	4.93857e-69	-0.520924	0.072	0.49	1.1174e-64
Samhd1	5.83259e-69	-0.534959	0.423	0.947	1.31968e-64
Ccdc88a	1.47199e-68	-0.473465	0.127	0.599	3.33053e-64
Mmp2	1.84976e-68	-0.509517	0.098	0.541	4.18527e-64
Chmp2a	3.83485e-68	-0.369489	0.129	0.611	8.67672e-64
Cyb5r3	8.04789e-68	-0.467254	0.117	0.582	1.82092e-63
Dbi	2.51499e-67	-0.485166	0.215	0.743	5.69041e-63
Selplg	2.74673e-67	-0.418256	0.116	0.576	6.21475e-63
Pmp22	5.3629e-67	-0.583894	0.045	0.42	1.21341e-62
Pnp	5.53736e-67	-0.437938	0.204	0.747	1.25288e-62
Mpc1	7.97688e-67	-0.432579	0.152	0.643	1.80485e-62
Anxa4	9.92754e-67	-0.402872	0.188	0.723	2.24621e-62
Ndufab1	1.39299e-66	-0.406461	0.091	0.525	3.15177e-62
Tspo	1.45135e-66	-0.542303	0.562	0.963	3.28382e-62
Txn1	2.391e-66	-0.467116	0.749	0.985	5.40987e-62
Atp5g1	3.67956e-66	-0.423787	0.145	0.631	8.32538e-62
Cd164	4.52515e-66	-0.487614	0.094	0.524	1.02386e-61
Psma2	6.76677e-66	-0.386291	0.113	0.567	1.53105e-61
Rhoc	9.4866e-66	-0.503489	0.066	0.462	2.14644e-61
Lamtor2	5.42841e-65	-0.397412	0.188	0.71	1.22823e-60
Snrpd1	6.46549e-65	-0.373294	0.1	0.538	1.46288e-60
Rbm3	7.45074e-65	-0.414228	0.184	0.697	1.6858e-60
Sri	9.46812e-65	-0.39322	0.122	0.579	2.14226e-60
Atp6v0d1	1.54218e-64	-0.367667	0.125	0.586	3.48933e-60
Anxa1	1.76167e-64	-0.450011	0.091	0.512	3.98595e-60
Rps2	2.46684e-64	-0.487903	0.274	0.826	5.58147e-60
2021-09-09	1.59435e-63	-0.429214	0.086	0.499	3.60737e-59
Bcl2a1a	3.22872e-63	-0.364455	0.1	0.531	7.30531e-59
Ifi27l2a	3.97203e-63	-0.532911	0.073	0.464	8.98712e-59
Atp5b	1.09217e-62	-0.339977	0.157	0.645	2.47113e-58
Ndufb8	1.15074e-62	-0.336146	0.116	0.56	2.60366e-58
Gpr137b	1.48752e-62	-0.424337	0.1	0.523	3.36567e-58
Arpc2	1.88623e-62	-0.494355	0.314	0.857	4.26779e-58
Sirpb1c	5.35828e-62	-0.419524	0.062	0.441	1.21237e-57
Spi1	8.35038e-62	-0.372582	0.202	0.725	1.88936e-57
Msrb1	1.01637e-61	-0.510273	0.402	0.934	2.29963e-57
Ncoa4	1.11964e-61	-0.458419	0.066	0.447	2.53329e-57
Pon2	1.73357e-61	-0.411944	0.066	0.445	3.92238e-57
Pycard	3.29362e-61	-0.447838	0.233	0.75	7.45214e-57
Uqcrb	3.79509e-61	-0.418358	0.18	0.675	8.58677e-57
Tbcb	6.35402e-61	-0.299641	0.14	0.601	1.43766e-56
Ncf2	1.59393e-60	-0.366996	0.19	0.694	3.60643e-56
Tmem14c	2.25886e-60	-0.372343	0.176	0.67	5.1109e-56
Sec61g	2.48965e-60	-0.364669	0.179	0.671	5.63309e-56
Micos13	1.08324e-59	-0.325075	0.093	0.498	2.45094e-55
Cyba	1.18579e-59	-0.354041	0.915	1	2.68296e-55
Smpdl3a	2.0559e-59	-0.339401	0.096	0.506	4.65167e-55
Emp3	2.83266e-59	-0.423212	0.219	0.729	6.40918e-55
Acaa1a	2.98875e-59	-0.343571	0.117	0.545	6.76235e-55
Apoe	3.66072e-59	2.07778	0.446	0.165	8.28275e-55
Cox7b	3.69252e-59	-0.345149	0.15	0.614	8.35469e-55
Hvcn1	6.59493e-59	-0.381166	0.234	0.761	1.49217e-54
Abhd12	7.8105e-59	-0.360961	0.1	0.508	1.7672e-54
Dap	1.40371e-58	-0.406267	0.044	0.385	3.17603e-54
Hist1h2bc	1.90427e-58	-0.420133	0.069	0.44	4.30861e-54
Leprot	5.02151e-58	-0.340905	0.09	0.486	1.13617e-53
Cd47	3.72958e-57	-0.299297	0.229	0.755	8.43855e-53
Pld4	4.24828e-57	-0.460695	0.148	0.581	9.61216e-53
Evl	5.70746e-57	-0.360316	0.09	0.478	1.29137e-52
Vasp	6.08865e-57	-0.313561	0.17	0.64	1.37762e-52
Mertk	6.68022e-57	-0.346487	0.112	0.52	1.51147e-52
Psmb3	9.26915e-57	-0.365321	0.216	0.728	2.09724e-52
Mgat4b	9.9891e-57	-0.262965	0.134	0.57	2.26013e-52
Arpc5	1.0422e-56	-0.346652	0.247	0.776	2.35808e-52
Cox5b	1.17888e-56	-0.275535	0.177	0.656	2.66733e-52
Polr2g	3.0073e-56	-0.274347	0.104	0.507	6.80431e-52
Tmem219	3.83084e-56	-0.338458	0.058	0.408	8.66765e-52
Scp2	4.38826e-56	-0.299782	0.102	0.501	9.92887e-52
Adipor2	1.08023e-55	-0.419851	0.068	0.425	2.44413e-51
Spcs1	1.19911e-55	-0.347406	0.086	0.464	2.71311e-51
C4b	1.20748e-55	-0.62639	0.069	0.418	2.73205e-51
Eif5a	1.4356e-55	-0.39549	0.267	0.801	3.24819e-51
Mfge8	3.3636e-55	-0.735793	0.045	0.366	7.61048e-51
Atpif1	4.28957e-55	-0.442135	0.311	0.834	9.70559e-51
Dab2	5.97243e-55	-0.435677	0.068	0.419	1.35132e-50
Alas1	7.87684e-55	-0.384006	0.229	0.722	1.78221e-50
Rpl36a	1.69684e-54	-0.360448	0.202	0.686	3.83927e-50
Slpi	1.71591e-54	-0.432466	0.263	0.736	3.88243e-50
Cmpk1	5.12626e-54	-0.358567	0.102	0.488	1.15987e-49
Ndufb9	6.30417e-54	-0.315568	0.163	0.617	1.42638e-49
Prdx1	1.05079e-53	-0.520617	0.726	0.988	2.37753e-49
Fuca1	1.09725e-53	-0.298953	0.121	0.532	2.48264e-49
Rab7	1.23202e-53	-0.257446	0.192	0.676	2.78757e-49
Atp5o.1	1.57952e-53	-0.282657	0.108	0.503	3.57383e-49
Eif3k	1.84774e-53	-0.317597	0.203	0.69	4.18069e-49
Pitpna	2.36993e-53	-0.295123	0.167	0.622	5.3622e-49
Tmed3	2.39392e-53	-0.302251	0.09	0.464	5.41648e-49
Psma6	3.16435e-53	-0.274705	0.102	0.488	7.15965e-49
Apbb1ip	3.35818e-53	-0.352488	0.059	0.397	7.59821e-49
Ucp2	3.74997e-53	-0.385619	0.249	0.755	8.48468e-49
Shtn1	5.52903e-53	-0.329535	0.063	0.404	1.251e-48
Mt1	6.4302e-53	-0.654157	0.392	0.86	1.4549e-48
Clic4	6.67498e-53	-0.332034	0.265	0.776	1.51028e-48
Tmsb10	7.58211e-53	-0.391579	0.797	0.996	1.71553e-48
Gm4951	9.66868e-53	-0.428554	0.072	0.419	2.18764e-48
Spp1	1.24086e-52	-0.519179	0.132	0.517	2.80758e-48
Psme2	1.56744e-52	-0.344313	0.272	0.805	3.54649e-48
Cyth4	1.59845e-52	-0.260392	0.175	0.636	3.61665e-48
Atxn10	1.9552e-52	-0.395822	0.041	0.354	4.42383e-48
Rps18	1.99315e-52	-0.375523	0.272	0.785	4.50971e-48
Ywhae	2.01993e-52	-0.293962	0.156	0.598	4.57028e-48
Psma7	2.65392e-52	-0.33377	0.257	0.775	6.00475e-48
Rpl10a	2.94541e-52	-0.382924	0.294	0.822	6.66428e-48
Hmgn1	3.52196e-52	-0.381122	0.041	0.352	7.96878e-48
Rex1bd	3.82396e-52	-0.254971	0.13	0.542	8.65209e-48
Psmb5	4.91287e-52	-0.318857	0.238	0.745	1.11159e-47
Ddhd1	6.50668e-52	-0.361005	0.202	0.665	1.4722e-47
Dstn	6.89149e-52	-0.362937	0.199	0.668	1.55927e-47
H2-DMb1	7.58337e-52	-0.398359	0.365	0.891	1.71581e-47
Tcf7l2	7.71278e-52	-0.318994	0.116	0.506	1.74509e-47
Cndp2	9.45296e-52	-0.291818	0.224	0.725	2.13883e-47
Tkt	9.93692e-52	-0.383341	0.329	0.86	2.24833e-47
Capza2	1.05976e-51	-0.309778	0.226	0.722	2.39781e-47
Ranbp1	1.69268e-51	-0.299361	0.054	0.379	3.82986e-47
Snx10	1.77956e-51	-0.286744	0.266	0.792	4.02644e-47
Pgls	2.31488e-51	-0.273381	0.15	0.58	5.23766e-47
Cyb5b	2.40406e-51	-0.377975	0.048	0.362	5.43943e-47
Ap1s1	2.60362e-51	-0.267182	0.105	0.488	5.89094e-47
Psmb2	2.96904e-51	-0.282665	0.107	0.493	6.71775e-47
Dbnl	3.27955e-51	-0.289537	0.136	0.55	7.42032e-47
Akr1b3	4.56631e-51	-0.33515	0.068	0.406	1.03317e-46
Cd1d1	5.83442e-51	-0.29284	0.145	0.563	1.3201e-46
Fam174a	5.94488e-51	-0.269962	0.1	0.477	1.34509e-46
Pla2g15	6.45088e-51	-0.353618	0.087	0.445	1.45958e-46
Hpcal1	6.79637e-51	-0.336319	0.069	0.408	1.53775e-46
Rpl22l1	7.56262e-51	-0.265622	0.127	0.53	1.71112e-46
Cox4i1	1.29554e-50	-0.410508	0.6	0.972	2.93129e-46
Fuom	1.43052e-50	-0.266344	0.118	0.51	3.2367e-46
Pomp	1.64964e-50	-0.423667	0.365	0.887	3.73248e-46
Ftl1	2.34124e-50	-0.306381	0.995	1	5.29729e-46
Trappc2l	2.46568e-50	-0.27595	0.138	0.547	5.57884e-46
Ptpn12	3.65661e-50	-0.338709	0.059	0.383	8.27345e-46
Selenos	3.71598e-50	-0.25841	0.121	0.513	8.40778e-46
Mrpl14	4.09464e-50	-0.280852	0.063	0.391	9.26454e-46
Ssr4	5.09714e-50	-0.262152	0.111	0.493	1.15328e-45
Atp6v1g1	6.84798e-50	-0.348121	0.299	0.817	1.54942e-45
Atp5g3	8.01526e-50	-0.292135	0.23	0.721	1.81353e-45
Actn1	1.16333e-49	-0.355641	0.063	0.388	2.63216e-45
Cotl1	1.59207e-49	-0.282948	0.271	0.791	3.60223e-45
Psma3	1.86612e-49	-0.271127	0.181	0.632	4.22229e-45
Isg15	2.01434e-49	-0.2857	0.202	0.64	4.55765e-45
Ubl5	2.18916e-49	-0.292537	0.228	0.72	4.95318e-45
H2-Oa	2.33347e-49	-0.34813	0.081	0.423	5.27971e-45
Il11ra1	4.55995e-49	-0.297007	0.158	0.574	1.03173e-44
Psmd13	5.05551e-49	-0.280256	0.177	0.62	1.14386e-44
Ctnnb1	6.36788e-49	-0.255319	0.195	0.655	1.4408e-44
Lyn	7.14333e-49	-0.271963	0.069	0.401	1.61625e-44
Myo1f	7.3081e-49	-0.253509	0.116	0.498	1.65353e-44
Arl6ip1	1.18554e-48	-0.3028	0.249	0.744	2.68239e-44
Ggh	1.57256e-48	-0.275474	0.094	0.449	3.55807e-44
Sdhb	1.73189e-48	-0.250122	0.105	0.474	3.91857e-44
Anxa5	1.95679e-48	-0.357072	0.36	0.875	4.42742e-44
Sla	2.5823e-48	-0.324023	0.067	0.39	5.84271e-44
Txnip	2.97305e-48	-0.349378	0.109	0.473	6.72682e-44
Alox5ap	3.19099e-48	-0.284977	0.17	0.6	7.21994e-44
Ndufb6	3.45542e-48	-0.256824	0.082	0.425	7.81824e-44
Mpc2	4.07421e-48	-0.294063	0.057	0.369	9.21831e-44
Hint1	9.56475e-48	-0.304623	0.276	0.796	2.16412e-43
Eif5b	1.01683e-47	-0.251292	0.157	0.572	2.30069e-43
Rpl35	1.11807e-47	-0.401592	0.301	0.799	2.52974e-43
Camk2d	1.32511e-47	-0.280728	0.127	0.509	2.9982e-43
Mrpl20	1.39799e-47	-0.265379	0.072	0.4	3.1631e-43
Tor1aip1	1.94801e-47	-0.262764	0.072	0.399	4.40757e-43
Prdx2	3.4038e-47	-0.268841	0.138	0.535	7.70144e-43
Gyg	2.86104e-46	-0.299432	0.064	0.377	6.47338e-42
Tyrobp	4.02676e-46	-0.389021	0.663	0.971	9.11095e-42
Gpcpd1	6.21869e-46	-0.301733	0.077	0.399	1.40704e-41
Tuba1b	6.37085e-46	-0.251331	0.167	0.583	1.44147e-41
Prdx5	6.38026e-46	-0.329572	0.779	0.989	1.4436e-41
Tex264	8.37562e-46	-0.290685	0.063	0.37	1.89507e-41
Myl12a	1.22222e-45	-0.250306	0.111	0.472	2.7654e-41
Slc25a4	1.64797e-45	-0.287834	0.068	0.381	3.72871e-41
Arhgdia	5.84851e-45	-0.320125	0.325	0.849	1.32328e-40
Reep5	7.04055e-45	-0.347143	0.324	0.835	1.59299e-40
Rpl15	7.73174e-45	-0.278851	0.284	0.777	1.74938e-40
Rplp1	9.26853e-45	-0.296076	0.919	1	2.0971e-40
Serf2	1.64417e-44	-0.397167	0.545	0.968	3.72011e-40
Capg	2.33302e-44	-0.301736	0.33	0.846	5.2787e-40
Rab1b	2.72928e-44	-0.270808	0.057	0.351	6.17527e-40
Bcap31	3.83613e-44	-0.262734	0.105	0.451	8.67962e-40
Vamp8	5.01323e-44	-0.365377	0.465	0.94	1.13429e-39
Cox7a2	5.47746e-44	-0.302478	0.292	0.784	1.23933e-39
S100a11	6.1153e-44	-0.294012	0.306	0.795	1.38365e-39
Fth1	6.27674e-44	-0.264179	1	1	1.42017e-39
Slirp	1.07822e-43	-0.25258	0.059	0.352	2.43959e-39
Clta	1.13959e-43	-0.290347	0.298	0.806	2.57843e-39
Atp6v0e	1.95355e-43	-0.267955	0.31	0.824	4.4201e-39
Cd63	2.13591e-43	-0.375169	0.632	0.971	4.83272e-39
Mmp19	6.1314e-43	-0.391189	0.067	0.361	1.38729e-38
Ly75	6.34398e-43	-0.255096	0.093	0.417	1.43539e-38
Psmb9	1.0976e-42	-0.271299	0.265	0.755	2.48344e-38
Timm13	1.48133e-42	-0.274739	0.254	0.732	3.35166e-38
2021-03-02	2.28635e-42	-0.255643	0.064	0.359	5.1731e-38
Psmb6	4.44117e-42	-0.259169	0.261	0.734	1.00486e-37
Cct5	7.61575e-42	-0.256244	0.063	0.351	1.72314e-37
Psmb10	1.02137e-41	-0.360885	0.416	0.91	2.31094e-37
mt-Nd1	3.88712e-41	0.501143	0.923	0.975	8.795e-37
Creg1	7.08453e-41	-0.377791	0.512	0.943	1.60294e-36
Rpl17	3.53473e-40	-0.335948	0.45	0.907	7.99768e-36
Psmb4	5.31529e-40	-0.286963	0.32	0.819	1.20264e-35
Cstb	5.72962e-40	-0.312456	0.6	0.968	1.29638e-35
Atp5j2	2.01396e-39	-0.254357	0.303	0.787	4.5568e-35
Rpl41	2.29021e-39	-0.269603	0.914	0.998	5.18184e-35
Cd68	6.75844e-39	-0.267875	0.338	0.829	1.52917e-34
Cfb	9.13742e-39	-0.291799	0.294	0.76	2.06743e-34
Cops9	1.14809e-38	-0.252206	0.321	0.814	2.59766e-34
Mt2	1.41598e-38	-0.547572	0.085	0.366	3.20381e-34
Cybb	4.08772e-38	-0.402774	0.852	0.991	9.24888e-34
Ubd	1.19376e-37	-0.394898	0.269	0.658	2.701e-33
Rps26	3.29298e-37	-0.2753	0.413	0.893	7.45071e-33
Atox1	7.02058e-37	-0.253815	0.361	0.847	1.58848e-32
Ccl9	1.06179e-36	-0.454433	0.094	0.377	2.4024e-32
Actb	3.88625e-36	-0.264332	0.934	0.998	8.79304e-32
Cd44	3.94066e-36	-0.27618	0.422	0.899	8.91614e-32
Tmbim6	4.30674e-36	-0.297898	0.47	0.931	9.74443e-32
Rpl32	3.78534e-35	-0.304333	0.514	0.928	8.5647e-31
Gbp2	9.78208e-35	-0.351885	0.55	0.947	2.21329e-30
Eprs	1.55168e-34	-0.250787	0.094	0.374	3.51084e-30
Actg1	1.93343e-34	-0.319764	0.661	0.975	4.37458e-30
Eef1a1	3.447e-34	-0.274945	0.779	0.992	7.79919e-30
Rpl34	4.46697e-34	-0.263485	0.501	0.933	1.0107e-29
Rps3	5.75243e-34	-0.288584	0.419	0.883	1.30154e-29
Slfn2	6.65866e-34	-0.281187	0.45	0.925	1.50659e-29
Plk3	9.67718e-34	-0.251854	0.111	0.401	2.18956e-29
Rpl19	1.16002e-33	-0.263119	0.641	0.97	2.62466e-29
Rps5	4.80537e-33	-0.271892	0.436	0.899	1.08726e-28
Rps15a	5.42489e-33	-0.284741	0.505	0.918	1.22744e-28
mt-Nd2	9.72339e-33	0.486466	0.884	0.977	2.20002e-28
Rpl6	2.26646e-32	-0.30586	0.447	0.899	5.12809e-28
Rps13	3.65732e-32	-0.276764	0.533	0.936	8.27505e-28
H2-DMa	5.07828e-32	-0.284442	0.446	0.899	1.14901e-27
Laptm5	7.48211e-32	-0.315238	0.776	0.993	1.6929e-27
Rpl30	9.7725e-32	-0.270817	0.6	0.963	2.21113e-27
Rack1	2.72508e-31	-0.265683	0.445	0.908	6.16576e-27
Rplp2	9.34103e-31	-0.264177	0.69	0.979	2.1135e-26
Myl6	5.07193e-29	-0.27845	0.607	0.972	1.14757e-24
Plin2	8.39507e-29	-0.293736	0.526	0.943	1.89947e-24
Rps11	1.27195e-28	-0.25536	0.513	0.931	2.87791e-24
Iqgap1	1.3221e-27	-0.253642	0.451	0.907	2.99138e-23
Lgals3	1.57472e-27	-0.276428	0.695	0.973	3.56295e-23
Mpeg1	1.09813e-26	-0.28082	0.581	0.954	2.48462e-22
Ly6a	1.42094e-22	1.01419	0.474	0.377	3.21503e-18
C1qb	1.34824e-21	1.17348	0.369	0.229	3.05052e-17
Cxcl9	2.94662e-20	-0.270624	0.599	0.902	6.66703e-16
Nos2	1.15952e-19	0.964962	0.451	0.344	2.62353e-15
Ier3	5.86352e-16	1.17048	0.491	0.451	1.32668e-11
Grina	9.52409e-15	0.603462	0.652	0.863	2.15492e-10
Tmem189	1.66028e-12	0.270009	0.231	0.502	3.75654e-08
Lars2	5.05629e-12	0.387898	0.806	0.972	1.14404e-07
Eif4e	9.46345e-12	0.318993	0.159	0.351	2.1412e-07
Zfand5	2.02188e-10	0.273656	0.243	0.493	4.5747e-06
Srgn	4.47317e-10	0.2576	0.284	0.567	1.0121e-05
Hcar2	5.24558e-10	0.32812	0.233	0.469	1.18686e-05
Jun	1.22198e-09	1.06329	0.392	0.364	2.76486e-05
Trib1	5.81037e-09	0.29235	0.183	0.36	0.000131465
Ankrd11	2.66e-08	0.410929	0.203	0.398	0.000601852
Mdm2	3.21164e-08	0.302666	0.199	0.383	0.000726666
Tnfaip3	3.78874e-08	0.262258	0.279	0.524	0.000857241
Ier2	6.80382e-08	0.322139	0.247	0.458	0.00153943
Man2a1	1.28922e-07	0.357961	0.249	0.478	0.00291698
Dnaja1	1.52139e-07	0.495741	0.23	0.438	0.0034423
Sema4d	2.42029e-07	0.370888	0.203	0.391	0.00547616
Atf4	4.55456e-07	0.334259	0.29	0.547	0.0103052
mt-Nd5	9.65953e-07	0.559713	0.569	0.77	0.0218556
Ninj1	1.09646e-06	0.363649	0.225	0.422	0.0248085
Ccrl2	1.25581e-06	0.353025	0.319	0.57	0.028414
Nfkbia	1.34343e-06	0.619906	0.605	0.764	0.0303964
Slc25a37	3.07797e-06	0.427079	0.299	0.556	0.0696421
Il1rn	3.18741e-06	0.306292	0.335	0.582	0.0721183
Malt1	4.90084e-06	0.269105	0.407	0.686	0.110886
Rsad2	7.04197e-06	0.279541	0.22	0.372	0.159332
Prdx6	2.02474e-05	0.5699	0.261	0.474	0.458118
Socs3	2.99043e-05	0.370063	0.26	0.45	0.676615
Ccdc88b	4.67773e-05	0.412236	0.215	0.376	1
Slc16a3	7.62756e-05	0.387795	0.258	0.453	1
H2-Q6	8.17865e-05	0.482339	0.338	0.608	1
Tnf	9.19598e-05	0.383564	0.211	0.353	1
Cxcl10	0.000126591	0.357843	0.26	0.413	1
Pkm	0.000195868	0.266006	0.728	0.943	1
F10	0.000723246	0.480406	0.321	0.554	1
Cdkn1a	0.00205094	0.370692	0.299	0.484	1
Ly6i	0.00224911	0.334201	0.686	0.893	1
Pdpn	0.00312037	0.405473	0.292	0.465	1
Cxcl2	0.00407729	0.31012	0.458	0.654	1
Klf6	0.00486536	0.302993	0.504	0.824	1
Pfkl	0.00649257	0.360061	0.346	0.581	1
Jund	0.00787875	0.363314	0.616	0.876	1
Clec4e	0.0224286	0.261887	0.454	0.707	1
Btg1	0.0226522	0.307576	0.634	0.896	1
Klf2	0.0280425	0.448294	0.301	0.453	1
Dusp1	0.0320632	0.524695	0.55	0.723	1
Clec4d	0.0351491	0.658582	0.433	0.59	1
mt-Nd3	0.0363807	0.561973	0.446	0.627	1
Cd14	0.0400523	0.561992	0.432	0.548	1
Slc7a11	0.0425395	0.53969	0.51	0.676	1
Pgk1	0.0449253	0.370791	0.395	0.651	1
Egr1	0.059013	0.595538	0.356	0.402	1
Cxcl16	0.0997958	0.366076	0.546	0.81	1
Fos	0.154851	0.494744	0.537	0.743	1
Hmox1	0.158955	0.573098	0.487	0.681	1
Csf1r	0.166322	0.569192	0.279	0.419	1
Il1b	0.201037	0.696224	0.375	0.449	1
Pla2g7	0.237905	0.470221	0.478	0.7	1
mt-Nd4l	0.252845	0.435662	0.496	0.736	1
Mif	0.271561	0.329796	0.578	0.831	1
Slc7a2	0.465701	0.403355	0.541	0.859	1
Acsl1	0.636216	0.371358	0.566	0.813	1
Mcl1	0.668801	0.306489	0.503	0.78	1
Hsp90aa1	0.935353	0.660615	0.447	0.692	1
Hif1a	0.982509	0.528694	0.419	0.641	1
