# Supplementary material for: Single cell analysis of M. tuberculosis phenotype and macrophage lineages in the infected lung
Source: J Exp Med. 2021 Jul 22;218(9):e20210615. doi: 10.1084/jem.20210615 (PMC8302446; doi:10.1084/jem.20210615)
Supplement: Table S11 — is a DGE results table comparing infected AM_2 versus AM_3 clusters. [file JEM_20210615_TableS11.xlsx]

## Sheet: Table S11
Table S11. DGE results table comparing infected AM_2 versus AM_3 clusters
	p_val	avg_logFC	pct.1	pct.2	p_val_adj
Chil3	8.65777e-206	-2.0623	0.215	0.925	1.95891e-201
Lyz2	3.37225e-136	-0.731743	0.997	1	7.63006e-132
Ccl6	4.6507e-129	-1.52574	0.256	0.826	1.05227e-124
Tmsb4x	7.1418e-115	-0.708722	0.977	0.997	1.6159e-110
Plet1	2.18187e-104	-1.43612	0.087	0.608	4.9367e-100
Cd9	1.30362e-100	-1.0632	0.348	0.842	2.94956e-96
Ccl5	4.22278e-95	1.92302	0.697	0.319	9.55446e-91
Wfdc21	1.08607e-92	-1.38374	0.105	0.593	2.45735e-88
Ctsk	1.84289e-91	-1.28321	0.162	0.659	4.16972e-87
Saa3	3.18684e-91	2.2423	0.747	0.462	7.21054e-87
Mcemp1	3.4865e-86	-0.997029	0.317	0.786	7.88854e-82
Laptm5	3.6037e-81	-0.775873	0.776	0.953	8.15372e-77
Lpl	1.5604e-80	-1.1242	0.192	0.66	3.53057e-76
Ctsd	7.92876e-77	-0.551393	0.946	0.995	1.79396e-72
Rplp1	5.51509e-69	-0.488261	0.919	0.989	1.24784e-64
Ly6e	4.96381e-68	-0.74657	0.51	0.862	1.12311e-63
mt-Co2	4.80032e-66	0.46781	0.996	0.98	1.08612e-61
Trf	7.65549e-64	-1.11909	0.058	0.421	1.73213e-59
Atp6v0d2	9.17722e-64	-1.0526	0.117	0.507	2.07644e-59
Anxa2	2.13106e-63	-0.948	0.219	0.631	4.82173e-59
Nos2	1.90778e-62	1.43044	0.451	0.124	4.31653e-58
Apoe	4.83136e-59	1.98553	0.446	0.136	1.09314e-54
Ier3	1.16907e-57	1.70487	0.491	0.186	2.64514e-53
Marco	2.25036e-56	-1.32705	0.089	0.433	5.09168e-52
Cox5a	1.42739e-55	-0.681855	0.431	0.807	3.22961e-51
Mgll	1.00488e-52	-0.938317	0.068	0.394	2.27364e-48
Cd74	3.44408e-52	-0.397619	0.979	0.997	7.79258e-48
Akr1a1	1.00775e-51	-0.768769	0.324	0.703	2.28013e-47
S100a8	4.23847e-50	-0.670467	0.217	0.593	9.58997e-46
Taldo1	1.19781e-49	-0.728245	0.306	0.691	2.71016e-45
mt-Co1	1.43649e-49	0.385377	0.997	0.99	3.25021e-45
Serpina3g	1.41576e-48	-0.845186	0.254	0.624	3.20329e-44
Jun	2.17023e-47	1.43137	0.392	0.122	4.91036e-43
Crip1	2.88273e-47	-0.870317	0.365	0.705	6.52247e-43
Clec4n	6.76058e-47	-0.732295	0.256	0.633	1.52965e-42
Ly6a	5.72109e-46	1.10447	0.474	0.196	1.29445e-41
Hebp1	6.02655e-45	-0.858107	0.107	0.418	1.36357e-40
Cox4i1	8.57986e-45	-0.532991	0.6	0.872	1.94128e-40
Aprt	9.81276e-44	-0.689402	0.294	0.654	2.22023e-39
Actb	3.71839e-43	-0.395617	0.934	0.987	8.41323e-39
Slc7a11	8.13619e-42	1.19023	0.51	0.266	1.8409e-37
Rpl41	5.78535e-41	-0.348576	0.914	0.985	1.30899e-36
Cyba	6.38945e-41	-0.352174	0.915	0.982	1.44568e-36
F7	2.20107e-40	-0.70455	0.203	0.536	4.98015e-36
Msrb1	4.67469e-40	-0.623299	0.402	0.739	1.05769e-35
C1qb	2.14347e-39	1.28898	0.369	0.124	4.84982e-35
Vamp8	2.50862e-39	-0.540509	0.465	0.788	5.676e-35
Pld3	6.91754e-39	-0.633501	0.334	0.675	1.56516e-34
S100a1	2.02671e-38	-0.806176	0.096	0.375	4.58562e-34
Ctsc	3.64073e-38	-0.496168	0.6	0.847	8.23751e-34
Klhdc4	1.48393e-37	-0.738613	0.156	0.456	3.35755e-33
Egr1	6.99045e-36	1.25515	0.356	0.128	1.58166e-31
Tspo	9.38779e-36	-0.520679	0.562	0.817	2.12408e-31
Dusp1	1.03751e-35	1.03311	0.55	0.328	2.34747e-31
Fcgr4	5.93732e-35	-0.665953	0.165	0.466	1.34338e-30
Naaa	6.33982e-35	-0.707989	0.203	0.502	1.43445e-30
Tkt	1.2384e-34	-0.583619	0.329	0.654	2.80199e-30
Cd14	4.84444e-34	1.08897	0.432	0.212	1.0961e-29
Nfkbia	1.14063e-33	0.967985	0.605	0.427	2.58079e-29
Tmsb10	2.79284e-33	-0.362206	0.797	0.942	6.31909e-29
Tbca	7.22426e-33	-0.586012	0.274	0.596	1.63456e-28
Rpl37a	1.07242e-32	-0.3448	0.87	0.977	2.42645e-28
Plaat3	1.74236e-32	-0.570213	0.198	0.506	3.94227e-28
Etfb	3.21376e-32	-0.686205	0.114	0.373	7.27146e-28
Spp1	4.05901e-32	-0.754859	0.132	0.396	9.18392e-28
Grina	4.85495e-32	0.741801	0.652	0.503	1.09848e-27
Nme1	4.87286e-32	-0.590535	0.154	0.438	1.10253e-27
Prdx1	9.05017e-32	-0.5223	0.726	0.904	2.04769e-27
Rps9	2.81742e-31	-0.40392	0.702	0.909	6.37468e-27
Reep5	1.85079e-30	-0.53367	0.324	0.646	4.18759e-26
Fos	2.80112e-30	1.01133	0.537	0.362	6.33782e-26
Txn1	3.71864e-30	-0.397151	0.749	0.906	8.41379e-26
Dbi	4.00857e-30	-0.561848	0.215	0.507	9.06978e-26
Abcg1	4.94439e-30	-0.622043	0.143	0.404	1.11872e-25
Tyrobp	5.68535e-30	-0.413687	0.663	0.862	1.28637e-25
Serf2	1.16351e-29	-0.461739	0.545	0.803	2.63256e-25
H2-DMb1	1.52536e-29	-0.50873	0.365	0.672	3.45128e-25
Myl6	3.03775e-29	-0.415112	0.607	0.853	6.87321e-25
mt-Cytb	5.83259e-29	0.320948	0.985	0.937	1.31968e-24
Cox6b1	8.18571e-29	-0.523131	0.314	0.619	1.8521e-24
Cd63	3.46215e-28	-0.433707	0.632	0.849	7.83347e-24
Rexo2	8.61151e-28	-0.535133	0.149	0.407	1.94844e-23
Atpif1	9.66299e-28	-0.576571	0.311	0.595	2.18635e-23
Rplp2	9.27614e-27	-0.366662	0.69	0.877	2.09882e-22
Zfp36	1.43231e-26	0.903741	0.542	0.373	3.24075e-22
Creg1	2.00333e-26	-0.456	0.512	0.787	4.53272e-22
Cyb5r3	3.90676e-26	-0.574983	0.117	0.351	8.83944e-22
Acsl1	6.68406e-26	0.866963	0.566	0.421	1.51234e-21
Arpc2	1.1406e-25	-0.46391	0.314	0.602	2.58071e-21
Junb	2.53083e-25	0.67839	0.689	0.567	5.72626e-21
Lamtor2	3.68946e-25	-0.483318	0.188	0.454	8.34776e-21
Pomp	7.23045e-25	-0.460618	0.365	0.659	1.63596e-20
Malt1	1.5758e-24	1.14419	0.407	0.238	3.5654e-20
Samhd1	3.09605e-24	-0.416948	0.423	0.699	7.00512e-20
Arl6ip1	3.30905e-24	-0.499901	0.249	0.522	7.48706e-20
Rnf149	4.74518e-24	0.610908	0.649	0.535	1.07364e-19
Rpl35a	1.42281e-23	-0.324308	0.689	0.881	3.21926e-19
Pnp	1.42399e-23	-0.447259	0.204	0.471	3.22192e-19
Slpi	1.99473e-23	-0.393895	0.263	0.531	4.51327e-19
Axl	3.11591e-23	-0.490411	0.172	0.415	7.05006e-19
Psme2	7.44354e-23	-0.406982	0.272	0.559	1.68418e-18
Psmb4	7.62297e-23	-0.447298	0.32	0.599	1.72477e-18
Actg1	8.90438e-23	-0.345708	0.661	0.871	2.01471e-18
Eif5a	1.02108e-22	-0.463544	0.267	0.54	2.3103e-18
Arhgdia	1.31877e-22	-0.413063	0.325	0.609	2.98384e-18
Psmb10	1.87124e-22	-0.4003	0.416	0.695	4.23388e-18
H2-M2	2.50339e-22	-0.512757	0.359	0.608	5.66418e-18
Blvrb	5.26448e-22	-0.451176	0.161	0.395	1.19114e-17
Irf8	8.52869e-22	-0.406608	0.279	0.549	1.9297e-17
Ftl1	1.0013e-21	-0.255125	0.995	0.993	2.26554e-17
Cotl1	2.28682e-21	-0.37522	0.271	0.548	5.17415e-17
Psmd13	2.80599e-21	-0.486651	0.177	0.41	6.34884e-17
Aplp2	3.63893e-21	-0.465795	0.152	0.373	8.23345e-17
Dstn	4.33509e-21	-0.510511	0.199	0.432	9.80859e-17
Cd44	7.91994e-21	-0.390353	0.422	0.68	1.79197e-16
Rps27a	8.11103e-21	-0.275131	0.814	0.938	1.8352e-16
Tmem14c	8.74929e-21	-0.454415	0.176	0.407	1.97961e-16
Rpl36a	1.85943e-20	-0.428084	0.202	0.441	4.20714e-16
Cops9	2.87228e-20	-0.380537	0.321	0.592	6.49882e-16
Atp6v1g1	4.87027e-20	-0.360842	0.299	0.568	1.10195e-15
Oaz1	5.33009e-20	-0.369093	0.41	0.678	1.20599e-15
Rps15a	5.53368e-20	-0.323678	0.505	0.754	1.25205e-15
Psmb3	7.70692e-20	-0.385008	0.216	0.463	1.74377e-15
Rps2	1.38437e-19	-0.401176	0.274	0.529	3.13227e-15
Il1b	1.72043e-19	1.11481	0.375	0.224	3.89264e-15
Rps14	2.81695e-19	-0.317472	0.672	0.862	6.37363e-15
Eif3k	4.57142e-19	-0.391498	0.203	0.438	1.03433e-14
Pycard	4.87021e-19	-0.395414	0.233	0.475	1.10193e-14
Arpc5	6.67771e-19	-0.356872	0.247	0.495	1.5109e-14
Atp5g3	8.35695e-19	-0.414789	0.23	0.463	1.89084e-14
Pfdn5	1.09877e-18	-0.386388	0.391	0.648	2.48607e-14
Uqcrb	2.56204e-18	-0.417099	0.18	0.397	5.79687e-14
Cxcl2	3.37867e-18	1.09293	0.458	0.32	7.64458e-14
Rps5	3.98249e-18	-0.337574	0.436	0.7	9.01077e-14
Rpl17	4.10133e-18	-0.347927	0.45	0.698	9.27968e-14
Rps18	4.91513e-18	-0.388881	0.272	0.512	1.1121e-13
Timm13	8.27542e-18	-0.402191	0.254	0.484	1.8724e-13
Rpl10a	8.38265e-18	-0.355915	0.294	0.547	1.89666e-13
Pkm	1.40551e-17	0.446354	0.728	0.667	3.18011e-13
Rpl3	1.44514e-17	-0.31032	0.442	0.697	3.26977e-13
Ucp2	1.46955e-17	-0.429857	0.249	0.475	3.32501e-13
Rps26	2.54452e-17	-0.350824	0.413	0.654	5.75723e-13
Rps13	2.82042e-17	-0.305947	0.533	0.777	6.38148e-13
Rpl38	3.38811e-17	-0.281458	0.68	0.864	7.66594e-13
Psmb5	5.08863e-17	-0.363077	0.238	0.469	1.15135e-12
Pla2g7	6.74975e-17	0.641156	0.478	0.356	1.5272e-12
Atp5h	9.52186e-17	-0.344395	0.341	0.58	2.15442e-12
Cybb	9.75516e-17	-0.286746	0.852	0.94	2.2072e-12
Atp5l	9.85628e-17	-0.313823	0.514	0.765	2.23008e-12
Rack1	1.15096e-16	-0.314789	0.445	0.689	2.60417e-12
Ndufb7	1.4392e-16	-0.329571	0.299	0.546	3.25634e-12
Rpl30	1.50213e-16	-0.288289	0.6	0.828	3.39873e-12
Ncf2	1.55175e-16	-0.367572	0.19	0.398	3.51098e-12
Nedd8	2.58579e-16	-0.321533	0.212	0.433	5.85062e-12
Hint1	3.79849e-16	-0.348552	0.276	0.512	8.59447e-12
Clec4d	3.94316e-16	0.773803	0.433	0.317	8.9218e-12
Tmbim6	4.71554e-16	-0.297903	0.47	0.712	1.06694e-11
Atp5b	5.32312e-16	-0.302877	0.157	0.352	1.20441e-11
Klf6	1.1073e-15	0.798643	0.504	0.412	2.50537e-11
Rps4x	1.17175e-15	-0.289018	0.531	0.756	2.6512e-11
Vasp	1.22107e-15	-0.359069	0.17	0.361	2.76279e-11
Fis1	2.52141e-15	-0.34254	0.24	0.463	5.70495e-11
Rpl7	2.62731e-15	-0.327477	0.5	0.739	5.94454e-11
Hif1a	3.12471e-15	0.729504	0.419	0.305	7.06998e-11
Eef1b2	3.61004e-15	-0.312281	0.398	0.648	8.16808e-11
Rpl35	4.36707e-15	-0.359041	0.301	0.528	9.88093e-11
Eef1a1	5.13742e-15	-0.255017	0.779	0.906	1.16239e-10
Spi1	6.19305e-15	-0.317111	0.202	0.407	1.40124e-10
Anxa4	6.29297e-15	-0.346386	0.188	0.387	1.42385e-10
Atp5j2	6.42343e-15	-0.28884	0.303	0.54	1.45336e-10
Rpl32	7.2747e-15	-0.265841	0.514	0.739	1.64597e-10
Tuba1b	8.13467e-15	-0.331653	0.167	0.355	1.84055e-10
Klf4	9.08197e-15	0.835671	0.351	0.227	2.05489e-10
Canx	9.2633e-15	-0.335554	0.324	0.552	2.09591e-10
Psma7	9.407e-15	-0.299506	0.257	0.48	2.12843e-10
Sec61b	9.8781e-15	-0.303336	0.203	0.408	2.23502e-10
Hsp90aa1	9.98734e-15	0.899286	0.447	0.342	2.25974e-10
Inhba	1.04494e-14	0.847464	0.443	0.323	2.36429e-10
Jund	1.0484e-14	0.520282	0.616	0.579	2.37211e-10
Pitpna	1.09595e-14	-0.348224	0.167	0.353	2.4797e-10
S100a11	1.53581e-14	-0.289912	0.306	0.538	3.47493e-10
Atox1	1.87218e-14	-0.269922	0.361	0.605	4.23598e-10
Lmna	1.98464e-14	-0.314646	0.183	0.374	4.49045e-10
Ndufb9	2.09389e-14	-0.297217	0.163	0.351	4.73764e-10
Romo1	2.12306e-14	-0.347002	0.216	0.417	4.80363e-10
Rps11	3.26863e-14	-0.311096	0.513	0.729	7.39561e-10
Rbm3	3.50203e-14	-0.316299	0.184	0.374	7.9237e-10
Cdc42	4.80012e-14	-0.28297	0.35	0.595	1.08607e-09
Ap2s1	5.3405e-14	-0.341009	0.206	0.401	1.20834e-09
Cox5b	5.40091e-14	-0.25829	0.177	0.364	1.22201e-09
Bcl2a1b	7.24933e-14	-0.340061	0.175	0.356	1.64023e-09
Capza2	7.31524e-14	-0.280196	0.226	0.433	1.65515e-09
Alox5ap	7.33529e-14	-0.326245	0.17	0.351	1.65968e-09
Hvcn1	8.23224e-14	-0.300096	0.234	0.442	1.86263e-09
Atp5mpl	1.30495e-13	-0.296138	0.203	0.398	2.95257e-09
Gpx1	1.57581e-13	-0.288853	0.465	0.713	3.56543e-09
Ubl5	2.24814e-13	-0.275553	0.228	0.434	5.08665e-09
Hmox1	2.38391e-13	0.727839	0.487	0.408	5.39383e-09
Btg1	2.53475e-13	0.483944	0.634	0.596	5.73513e-09
Ndufa2	2.64371e-13	-0.316126	0.388	0.623	5.98165e-09
Gmfg	2.67352e-13	-0.339405	0.211	0.401	6.0491e-09
Cxcl16	4.99405e-13	0.518128	0.546	0.482	1.12995e-08
Mcl1	5.45566e-13	0.560324	0.503	0.42	1.2344e-08
Cox7a2l	6.0198e-13	-0.314916	0.274	0.482	1.36204e-08
Btf3	6.35841e-13	-0.269303	0.308	0.535	1.43865e-08
Clta	6.36779e-13	-0.296903	0.298	0.509	1.44078e-08
Jpt1	6.99547e-13	-0.31408	0.18	0.358	1.5828e-08
Rpl14	9.00787e-13	-0.27783	0.437	0.659	2.03812e-08
Rps27l	1.12426e-12	-0.275411	0.269	0.473	2.54374e-08
Capns1	1.16016e-12	-0.297519	0.221	0.408	2.62498e-08
Mgst1	1.18929e-12	-0.254225	0.314	0.529	2.69088e-08
Tmem256	1.2553e-12	-0.256318	0.224	0.42	2.84025e-08
Prcp	1.27854e-12	-0.283205	0.185	0.367	2.89282e-08
Emp3	1.47999e-12	-0.316377	0.219	0.406	3.34862e-08
Cox7a2	1.64126e-12	-0.268915	0.292	0.504	3.71352e-08
Ndufs6	1.79931e-12	-0.269619	0.186	0.365	4.07112e-08
Arf5	2.13919e-12	-0.304635	0.414	0.629	4.84013e-08
Rpl12	2.22927e-12	-0.257072	0.269	0.475	5.04394e-08
Zeb2	2.33042e-12	0.658631	0.434	0.338	5.27282e-08
Sec61g	2.417e-12	-0.271329	0.179	0.351	5.46871e-08
Tagln2	2.79366e-12	-0.28664	0.321	0.534	6.32093e-08
Gpx4	4.75964e-12	-0.276725	0.482	0.693	1.07692e-07
Rpl36	5.25628e-12	-0.263257	0.456	0.665	1.18929e-07
Psmb9	6.67792e-12	-0.271461	0.265	0.473	1.51095e-07
Clec4e	9.46085e-12	0.579031	0.454	0.362	2.14061e-07
Gabarap	9.67288e-12	-0.275714	0.419	0.623	2.18859e-07
Mif	1.41089e-11	0.47703	0.578	0.523	3.19228e-07
Atp5g2	2.40099e-11	-0.252576	0.219	0.398	5.43247e-07
Ptpn6	2.42153e-11	-0.253692	0.23	0.416	5.47896e-07
Plin2	2.75392e-11	-0.256688	0.526	0.73	6.23102e-07
Atp5e	3.94674e-11	-0.257837	0.468	0.684	8.92989e-07
Cndp2	4.55344e-11	-0.279901	0.224	0.402	1.03026e-06
Psmb6	9.71179e-11	-0.253998	0.261	0.447	2.19739e-06
Fbxl5	1.0601e-10	0.685002	0.409	0.328	2.39858e-06
Rps3	1.12671e-10	-0.250142	0.419	0.621	2.5493e-06
Ly6i	3.06481e-10	0.387827	0.686	0.649	6.93443e-06
Shisa5	4.708e-10	-0.253722	0.312	0.508	1.06523e-05
Slc7a2	1.32483e-09	0.634927	0.541	0.534	2.99756e-05
Ifrd1	3.1557e-09	0.624762	0.386	0.303	7.14008e-05
Pgk1	1.79119e-07	0.470579	0.395	0.332	0.00405275
Tgfbi	1.72681e-06	0.290052	0.662	0.65	0.0390709
H3f3b	2.73117e-06	0.354433	0.684	0.71	0.0617954
Mt1	5.46053e-06	-0.350745	0.392	0.522	0.12355
Rgs1	1.13082e-05	0.65589	0.383	0.34	0.25586
Gpnmb	1.20911e-05	0.529197	0.469	0.46	0.273574
Ubc	1.66195e-05	0.350905	0.614	0.639	0.376033
H2-Q7	1.9992e-05	0.374489	0.512	0.516	0.45234
Id2	0.000154622	0.343253	0.589	0.61	1
mt-Nd5	0.000185054	0.259686	0.569	0.576	1
Irf1	0.000197768	0.408475	0.428	0.411	1
Ldha	0.000358369	0.30618	0.539	0.538	1
Sgk1	0.000529912	0.312346	0.58	0.604	1
Nrp2	0.00137456	0.346143	0.36	0.334	1
Rrbp1	0.00726586	0.2538	0.5	0.511	1
Pim1	0.0133499	0.333475	0.445	0.459	1
Clcn7	0.0481405	0.344531	0.337	0.351	1
Cd274	0.407452	0.267735	0.319	0.351	1
