# Supplementary material for: Single cell analysis of M. tuberculosis phenotype and macrophage lineages in the infected lung
Source: J Exp Med. 2021 Jul 22;218(9):e20210615. doi: 10.1084/jem.20210615 (PMC8302446; doi:10.1084/jem.20210615)
Supplement: Table S12 — is a DGE results table comparing infected AM_2 versus AM_Pro-Infl clusters. [file JEM_20210615_TableS12.xlsx]

## Sheet: Table S12
Table S12. DGE results table comparing infected AM_2 versus AM_Pro-Infl. Clusters
	p_val	avg_logFC	pct.1	pct.2	p_val_adj
Ctsk	1.41913e-190	-1.84911	0.162	0.967	3.21093e-186
mt-Co2	2.3697e-187	1.31769	0.996	1	5.36169e-183
mt-Co1	4.21164e-175	1.24838	0.997	1	9.52926e-171
mt-Atp6	1.26879e-170	1.10427	1	1	2.87076e-166
mt-Co3	9.78643e-162	1.14127	1	1	2.21428e-157
Chil3	2.97569e-161	-1.58298	0.215	0.966	6.73279e-157
Lpl	3.65159e-159	-1.28006	0.192	0.981	8.26208e-155
H2-M2	5.51358e-155	-1.40344	0.359	0.996	1.2475e-150
Lyz2	1.29621e-154	-0.841784	0.997	1	2.93281e-150
Mgll	9.88033e-153	-1.05158	0.068	0.82	2.23552e-148
mt-Nd4	1.81459e-152	1.19067	0.981	0.996	4.10568e-148
Atp6v0d2	1.79232e-149	-1.12721	0.117	0.895	4.05529e-145
mt-Cytb	4.09426e-146	1.13643	0.985	0.999	9.26367e-142
Itgax	1.9803e-145	-0.988129	0.105	0.883	4.48063e-141
Flt1	8.65387e-137	-0.904488	0.054	0.745	1.95802e-132
Plet1	1.2786e-134	-1.01224	0.087	0.805	2.89295e-130
S100a1	7.31978e-133	-0.966502	0.096	0.82	1.65617e-128
Mmp2	4.4316e-131	-0.818705	0.098	0.835	1.00269e-126
Cd74	2.85983e-130	-0.659274	0.979	1	6.47064e-126
Wfdc21	3.4112e-124	-1.14021	0.105	0.787	7.71817e-120
Bcl2a1d	4.7942e-119	-0.677927	0.072	0.735	1.08474e-114
Slc39a2	8.1389e-119	-0.859345	0.021	0.594	1.84151e-114
Olr1	1.2088e-116	-0.86066	0.09	0.753	2.73503e-112
mt-Nd1	7.21775e-115	1.23295	0.923	0.97	1.63309e-110
Ms4a8a	9.10046e-115	-0.822406	0.03	0.603	2.05907e-110
Lipa	8.14465e-113	-0.726902	0.112	0.804	1.84281e-108
Kynu	2.53277e-112	-0.666949	0.055	0.667	5.73063e-108
H2-Oa	7.23948e-112	-0.691165	0.081	0.726	1.63801e-107
Cd9	6.13798e-110	-0.929659	0.348	0.99	1.38878e-105
Slc25a5	3.74392e-108	-0.606727	0.116	0.805	8.47099e-104
Axl	4.53497e-106	-0.69829	0.172	0.903	1.02608e-101
Serpinb6a	2.66994e-105	-0.58439	0.037	0.592	6.04101e-101
Ccl6	1.72777e-104	-1.07056	0.256	0.91	3.90925e-100
Ifi47	9.67739e-104	-0.431735	0.099	0.753	2.18961e-99
Aplp2	4.97559e-103	-0.593205	0.152	0.865	1.12578e-98
Mpc1	5.84317e-103	-0.658927	0.152	0.853	1.32208e-98
Bcl2a1b	5.26678e-100	-0.702583	0.175	0.877	1.19166e-95
H2-D1	1.07306e-99	-0.556201	0.906	1	2.42791e-95
Psma2	1.72031e-99	-0.478828	0.113	0.768	3.89236e-95
Blvrb	2.51417e-99	-0.676381	0.161	0.85	5.68857e-95
S100a8	3.4596e-99	-0.68346	0.217	0.9	7.82769e-95
Alas1	4.94179e-99	-0.773683	0.229	0.942	1.11813e-94
1110008P14Rik	8.98935e-99	-0.580683	0.037	0.567	2.03393e-94
Rnh1	1.80023e-98	-0.610161	0.166	0.873	4.07319e-94
Trf	1.93625e-98	-0.664199	0.058	0.616	4.38095e-94
Sri	4.57971e-98	-0.513148	0.122	0.781	1.0362e-93
F7	8.11765e-98	-0.7291	0.203	0.91	1.8367e-93
Ncoa4	9.07511e-98	-0.557383	0.066	0.639	2.05333e-93
Pld3	1.77576e-97	-0.821392	0.334	0.993	4.01784e-93
Cnih4	3.26278e-97	-0.381263	0.094	0.714	7.38237e-93
Plaat3	4.49021e-97	-0.66991	0.198	0.924	1.01596e-92
Hist1h2bc	1.30704e-96	-0.564807	0.069	0.643	2.95732e-92
Atp5b	1.83448e-95	-0.459649	0.157	0.859	4.1507e-91
Cox7b	3.46746e-95	-0.530959	0.15	0.834	7.84547e-91
Irf8	6.95335e-95	-0.795983	0.279	0.97	1.57327e-90
Cd302	1.751e-94	-0.403055	0.081	0.669	3.96182e-90
Fth1	2.72044e-94	-0.537197	1	1	6.15526e-90
Ubd	8.94506e-94	-1.08521	0.269	0.87	2.02391e-89
Ssu72	4.21255e-93	-0.322634	0.089	0.684	9.53133e-89
Serpina3g	1.2206e-92	-0.791752	0.254	0.939	2.76174e-88
Ssr4	1.26671e-92	-0.405124	0.111	0.738	2.86605e-88
Smpdl3a	2.79636e-92	-0.419361	0.096	0.7	6.32704e-88
Ndufab1	6.75276e-92	-0.40527	0.091	0.685	1.52788e-87
Gpr137b	6.83343e-92	-0.430083	0.1	0.708	1.54613e-87
Actn1	8.54825e-92	-0.488667	0.063	0.609	1.93413e-87
Irgm1	1.00439e-91	-0.401855	0.089	0.678	2.27253e-87
Mfge8	1.43741e-91	-0.98932	0.045	0.547	3.25229e-87
Rexo2	2.25957e-91	-0.528997	0.149	0.811	5.1125e-87
Gbp2	3.88537e-91	-0.752538	0.55	1	8.79104e-87
Bcl2a1a	7.90333e-91	-0.440566	0.1	0.702	1.78821e-86
Atp5c1	7.97455e-91	-0.417737	0.113	0.735	1.80432e-86
Clec4n	2.60589e-90	-0.762421	0.256	0.933	5.89608e-86
Cyb5r3	4.04978e-90	-0.435266	0.117	0.741	9.16303e-86
Asah1	4.37171e-90	-0.410605	0.096	0.691	9.89143e-86
Psma5	5.25082e-90	-0.32948	0.1	0.702	1.18805e-85
Fcgr4	1.20295e-89	-0.540492	0.165	0.837	2.7218e-85
Polr2g	1.24431e-89	-0.359867	0.104	0.706	2.81538e-85
Sh3bgrl	8.08793e-89	-0.491203	0.125	0.75	1.82998e-84
Ndufa7	1.13674e-88	-0.350232	0.134	0.781	2.572e-84
Spcs1	2.16755e-88	-0.413904	0.086	0.655	4.9043e-84
mt-Nd2	4.6483e-88	1.10177	0.884	0.976	1.05172e-83
Micos13	5.01895e-88	-0.364627	0.093	0.67	1.13559e-83
Cyb5a	6.3454e-88	-0.439522	0.153	0.811	1.43571e-83
Evl	8.87419e-88	-0.437396	0.09	0.661	2.00788e-83
Hvcn1	1.61522e-87	-0.566193	0.234	0.96	3.65461e-83
Hebp1	2.95792e-87	-0.530916	0.107	0.696	6.69259e-83
Rab2a	8.80999e-87	-0.340457	0.073	0.618	1.99335e-82
Pnp	3.88871e-86	-0.528946	0.204	0.912	8.79859e-82
Bhlhe41	8.63818e-86	-0.396989	0.1	0.679	1.95447e-81
Ranbp1	9.32286e-86	-0.38327	0.054	0.562	2.10939e-81
Cd164	9.37763e-86	-0.421039	0.094	0.664	2.12178e-81
Calhm6	1.74865e-85	-0.567399	0.177	0.844	3.95649e-81
Tspo	1.78949e-85	-0.684192	0.562	0.996	4.0489e-81
Rtraf	5.34948e-85	-0.355828	0.094	0.664	1.21037e-80
Lap3	7.57069e-85	-0.349924	0.094	0.66	1.71294e-80
Eif3h	8.3059e-85	-0.297448	0.087	0.648	1.87929e-80
Atp5g1	1.58506e-84	-0.444492	0.145	0.783	3.58636e-80
Prdx1	1.68295e-84	-0.873697	0.726	1	3.80783e-80
Cfb	2.34699e-84	-0.721687	0.294	0.969	5.3103e-80
Timm23	2.40546e-84	-0.347956	0.078	0.621	5.4426e-80
Anxa1	2.41578e-84	-0.439445	0.091	0.649	5.46595e-80
Ndufb8	2.94367e-84	-0.30005	0.116	0.717	6.66035e-80
Tmem14c	4.14404e-84	-0.451953	0.176	0.852	9.3763e-80
Ggh	5.4321e-84	-0.338902	0.094	0.658	1.22907e-79
Ly75	9.30244e-84	-0.418424	0.093	0.649	2.10477e-79
Ccdc88a	1.32943e-83	-0.455218	0.127	0.729	3.00798e-79
Edem2	2.80517e-83	-0.300878	0.085	0.633	6.34697e-79
Aig1	2.92522e-83	-0.434689	0.04	0.513	6.61861e-79
Ifitm2	3.28404e-83	-0.334207	0.084	0.63	7.43046e-79
Rhoc	4.69472e-83	-0.456672	0.066	0.579	1.06223e-78
Ctsd	5.50861e-83	-0.564767	0.946	1	1.24638e-78
Unc119	5.79589e-83	-0.398883	0.06	0.567	1.31138e-78
Tmem258	6.29009e-83	-0.343528	0.141	0.774	1.4232e-78
Cisd1	7.52295e-83	-0.347629	0.066	0.58	1.70214e-78
Ppt1	8.44906e-83	-0.366225	0.108	0.688	1.91168e-78
Fam174a	1.15321e-82	-0.34486	0.1	0.67	2.60924e-78
Ftl1	1.63157e-82	-0.487713	0.995	1	3.69159e-78
Psma1	1.79419e-82	-0.314634	0.095	0.657	4.05954e-78
Calm2	2.16551e-82	-0.422757	0.116	0.7	4.89968e-78
Slc25a4	2.19656e-82	-0.399866	0.068	0.585	4.96993e-78
Rab5if	2.25315e-82	-0.363351	0.122	0.723	5.09797e-78
Psmb2	5.32838e-82	-0.344494	0.107	0.685	1.2056e-77
Naaa	6.86065e-82	-0.552966	0.203	0.874	1.55229e-77
Tmed3	8.20081e-82	-0.312394	0.09	0.639	1.85551e-77
Ctsc	1.01378e-81	-0.673107	0.6	0.999	2.29378e-77
Tgfb1	1.14655e-81	-0.280746	0.118	0.711	2.59419e-77
Lamtor5	1.15963e-81	-0.304967	0.075	0.598	2.62378e-77
Gyg	1.74437e-81	-0.385192	0.064	0.571	3.9468e-77
Lilra5	2.21376e-81	-0.498602	0.018	0.444	5.00885e-77
Atp5d	2.47215e-81	-0.385057	0.179	0.85	5.59349e-77
Rab5c	2.8024e-81	-0.309669	0.14	0.765	6.34072e-77
Spi1	3.06423e-81	-0.430509	0.202	0.9	6.93312e-77
Pon2	3.07893e-81	-0.357085	0.066	0.573	6.96638e-77
Abcg1	4.61634e-81	-0.423924	0.143	0.751	1.04449e-76
C1ra	4.7471e-81	-0.333095	0.112	0.691	1.07408e-76
Akr1a1	5.72192e-81	-0.710015	0.324	0.978	1.29464e-76
C3	6.929e-81	-0.68764	0.713	0.999	1.56776e-76
Atxn10	7.15109e-81	-0.405793	0.041	0.507	1.61801e-76
Abhd16a	1.23939e-80	-0.367213	0.049	0.526	2.80425e-76
Atp6v0d1	4.42109e-80	-0.317684	0.125	0.717	1.00032e-75
Anxa4	5.05515e-80	-0.451562	0.188	0.861	1.14378e-75
Uqcrb	5.2277e-80	-0.467842	0.18	0.84	1.18282e-75
Ube2l3	5.32654e-80	-0.338773	0.153	0.789	1.20518e-75
Sirpb1c	7.31363e-80	-0.386834	0.062	0.558	1.65478e-75
Klhdc4	1.47475e-79	-0.392608	0.156	0.783	3.33677e-75
Ndufs3	1.7601e-79	-0.283399	0.096	0.646	3.9824e-75
Tbca	2.34201e-79	-0.614403	0.274	0.964	5.29904e-75
Cxcl9	2.59832e-79	-0.805983	0.599	0.991	5.87897e-75
Ndufb9	3.23125e-79	-0.349656	0.163	0.808	7.31104e-75
Mdh2	5.60076e-79	-0.27117	0.116	0.694	1.26723e-74
Selenof	6.08722e-79	-0.322969	0.138	0.747	1.37729e-74
Pmp22	9.43334e-79	-0.500004	0.045	0.505	2.13439e-74
Myl12a	1.29575e-78	-0.351492	0.111	0.678	2.93176e-74
Psmb7	2.27661e-78	-0.2672	0.082	0.606	5.15106e-74
Cmpk1	2.30407e-78	-0.336259	0.102	0.652	5.21319e-74
Rwdd1	5.05902e-78	-0.331156	0.064	0.556	1.14465e-73
Colgalt1	7.94477e-78	-0.353738	0.175	0.822	1.79758e-73
Leprot	2.05677e-77	-0.310716	0.09	0.619	4.65366e-73
Rab7	2.08305e-77	-0.349241	0.192	0.865	4.71312e-73
Txn1	2.12094e-77	-0.577312	0.749	0.999	4.79883e-73
Rpl36al	2.71663e-77	-0.278226	0.073	0.577	6.14666e-73
Pgls	3.22799e-77	-0.317771	0.15	0.768	7.30366e-73
BC031181	3.54785e-77	-0.307217	0.075	0.58	8.02736e-73
Tor3a	8.66762e-77	-0.296507	0.078	0.588	1.96114e-72
Il11ra1	1.08244e-76	-0.320842	0.158	0.778	2.44912e-72
Plpp1	1.08474e-76	-0.382329	0.03	0.457	2.45434e-72
Rps2	1.11973e-76	-0.603222	0.274	0.948	2.53351e-72
Chmp2a	1.37884e-76	-0.290684	0.129	0.714	3.11976e-72
Lcp2	1.75372e-76	-0.314223	0.071	0.567	3.96797e-72
Pdcd6	1.75653e-76	-0.309275	0.098	0.636	3.97431e-72
Tmbim4	2.03678e-76	-0.443887	0.207	0.885	4.60841e-72
Scp2	2.15982e-76	-0.26265	0.102	0.645	4.8868e-72
Edf1	2.47057e-76	-0.351975	0.162	0.792	5.58992e-72
Pfkp	3.28345e-76	-0.275781	0.172	0.811	7.42913e-72
Ywhae	6.76503e-76	-0.349362	0.156	0.775	1.53066e-71
Tnip1	7.26709e-76	-0.325267	0.125	0.697	1.64425e-71
Slc31a2	7.9497e-76	-0.332942	0.134	0.723	1.7987e-71
Ndufa8	1.35976e-75	-0.327321	0.096	0.627	3.0766e-71
Zyx	1.40931e-75	-0.347065	0.125	0.693	3.18871e-71
Wars	1.61963e-75	-0.384962	0.176	0.805	3.66457e-71
Mien1	1.94431e-75	-0.269308	0.095	0.624	4.39919e-71
Fuom	2.20799e-75	-0.26902	0.118	0.682	4.99581e-71
Rpl36a	2.37996e-75	-0.452327	0.202	0.862	5.3849e-71
Cybb	2.72663e-75	-0.653653	0.852	1	6.16928e-71
Mreg	2.74901e-75	-0.46162	0.013	0.403	6.21991e-71
Tex264	3.5632e-75	-0.335709	0.063	0.54	8.06209e-71
Mrpl51	3.64722e-75	-0.268395	0.099	0.633	8.2522e-71
Txndc17	4.07329e-75	-0.29362	0.145	0.748	9.21622e-71
Emp3	4.181e-75	-0.529203	0.219	0.873	9.45994e-71
Chmp4b	6.82725e-75	-0.311302	0.167	0.796	1.54473e-70
Ptpn12	7.86073e-75	-0.333028	0.059	0.529	1.77857e-70
Etfb	8.80931e-75	-0.288936	0.114	0.669	1.9932e-70
Mrpl20	1.07071e-74	-0.308903	0.072	0.562	2.42259e-70
Scimp	1.07443e-74	-0.283736	0.055	0.519	2.431e-70
Mrpl27	1.40869e-74	-0.355118	0.03	0.448	3.18729e-70
Iqsec1	1.86241e-74	-0.264926	0.12	0.682	4.2139e-70
Crlf2	2.06376e-74	-0.374459	0.198	0.861	4.66946e-70
Anxa2	2.13797e-74	-0.493228	0.219	0.865	4.83737e-70
Manf	3.64487e-74	-0.290378	0.125	0.691	8.24689e-70
Cox5b	4.53607e-74	-0.274359	0.177	0.817	1.02633e-69
Pttg1ip	6.37055e-74	-0.295378	0.064	0.538	1.4414e-69
Cmc1	7.16454e-74	-0.318943	0.067	0.544	1.62105e-69
Arf3	8.75628e-74	-0.260847	0.139	0.724	1.9812e-69
Mrps14	1.02622e-73	-0.285945	0.067	0.544	2.32192e-69
Polr2i	1.03699e-73	-0.337185	0.039	0.469	2.3463e-69
Ctnnb1	1.75901e-73	-0.394503	0.195	0.841	3.97994e-69
Rpl22l1	1.84158e-73	-0.304674	0.127	0.693	4.16676e-69
Ncf2	1.85911e-73	-0.378487	0.19	0.835	4.20643e-69
Vps29	1.96429e-73	-0.266125	0.072	0.556	4.4444e-69
Ppp1r11	2.87864e-73	-0.34474	0.049	0.495	6.51322e-69
Lpcat2	2.95718e-73	-0.300655	0.148	0.744	6.69091e-69
Tlr7	3.08543e-73	-0.330416	0.05	0.498	6.9811e-69
Ccnd2	4.29162e-73	-0.402228	0.075	0.558	9.71021e-69
Mertk	5.92798e-73	-0.275019	0.112	0.651	1.34127e-68
Bcap31	8.05317e-73	-0.298645	0.105	0.637	1.82211e-68
Aurkaip1	1.05399e-72	-0.270278	0.098	0.619	2.38477e-68
Psmd8	1.09912e-72	-0.253209	0.171	0.799	2.48688e-68
Rpl29	1.2343e-72	-0.411602	0.211	0.88	2.79273e-68
Gnas	1.89676e-72	-0.295153	0.18	0.811	4.29162e-68
Itgal	2.18258e-72	-0.351668	0.202	0.859	4.9383e-68
Shtn1	3.30066e-72	-0.335983	0.063	0.526	7.46807e-68
Mgst1	3.57687e-72	-0.581144	0.314	0.957	8.09302e-68
Map1lc3b	3.67954e-72	-0.301715	0.176	0.805	8.32532e-68
B2m	5.48419e-72	-0.446328	0.951	1	1.24085e-67
Nme1	5.82998e-72	-0.28839	0.154	0.753	1.31909e-67
Nupr1	6.77419e-72	-0.342267	0.053	0.498	1.53273e-67
Cyb5b	8.20193e-72	-0.334274	0.048	0.484	1.85577e-67
Spcs2	8.48447e-72	-0.268367	0.149	0.741	1.9197e-67
Rab10	1.01203e-71	-0.261947	0.139	0.718	2.28982e-67
Cd33	1.96379e-71	-0.312562	0.073	0.55	4.44328e-67
Nedd8	2.03744e-71	-0.313163	0.212	0.88	4.60991e-67
Mndal	2.2198e-71	-0.311581	0.096	0.604	5.02251e-67
Eno1	2.33075e-71	-0.326435	0.176	0.796	5.27357e-67
Lamtor2	2.34663e-71	-0.346667	0.188	0.825	5.30948e-67
Mtpn	2.4368e-71	-0.294936	0.18	0.807	5.5135e-67
Dap	2.45357e-71	-0.330829	0.044	0.472	5.55146e-67
Rpl15	2.65181e-71	-0.539707	0.284	0.943	5.99998e-67
Irgm2	2.7005e-71	-0.295895	0.051	0.493	6.11015e-67
Pycard	4.7968e-71	-0.449156	0.233	0.892	1.08532e-66
Cyb561a3	6.28022e-71	-0.450983	0.039	0.456	1.42096e-66
Bst1	8.41439e-71	-0.485379	0.272	0.951	1.90384e-66
Oxct1	9.87567e-71	-0.306299	0.06	0.514	2.23447e-66
Mrpl14	1.33817e-70	-0.316658	0.063	0.519	3.02774e-66
Oas3	1.36919e-70	-0.344754	0.049	0.483	3.09792e-66
Eif3k	1.63231e-70	-0.346101	0.203	0.858	3.69325e-66
Trappc2l	1.7057e-70	-0.253137	0.138	0.706	3.85932e-66
Eef1g	1.90962e-70	-0.275706	0.177	0.807	4.32071e-66
H2-T23	2.04663e-70	-0.320154	0.203	0.864	4.63071e-66
Dctn3	2.31294e-70	-0.265666	0.087	0.582	5.23325e-66
Ass1	2.43841e-70	-0.411239	0.225	0.883	5.51715e-66
Nckap1l	2.88996e-70	-0.2502	0.095	0.601	6.53883e-66
Atraid	4.36495e-70	-0.321527	0.037	0.45	9.87614e-66
Sec61g	5.64244e-70	-0.312476	0.179	0.798	1.27666e-65
Lrp10	5.79943e-70	-0.285528	0.098	0.604	1.31218e-65
Rex1bd	6.46227e-70	-0.256824	0.13	0.684	1.46215e-65
Ndufb11	6.46506e-70	-0.27054	0.095	0.598	1.46278e-65
Selplg	7.28712e-70	-0.271403	0.116	0.648	1.64878e-65
Fuca1	8.51955e-70	-0.290982	0.121	0.661	1.92763e-65
Psma3	1.00411e-69	-0.303405	0.181	0.805	2.27189e-65
Il18	1.04159e-69	-0.471466	0.01	0.372	2.3567e-65
Grpel1	1.09631e-69	-0.308731	0.023	0.409	2.48051e-65
Mt2	1.37947e-69	-0.768642	0.085	0.546	3.12119e-65
Esd	1.76849e-69	-0.567206	0.315	0.942	4.00139e-65
Cd52	6.35726e-69	-0.547295	0.739	1	1.43839e-64
Atp5g2	1.60741e-68	-0.332305	0.219	0.877	3.63694e-64
Cd1d1	1.6215e-68	-0.274613	0.145	0.711	3.6688e-64
Rhoq	1.64556e-68	-0.274474	0.076	0.543	3.72325e-64
Slirp	2.45112e-68	-0.269536	0.059	0.499	5.54591e-64
Cdc37	4.68685e-68	-0.269139	0.059	0.499	1.06045e-63
Ncln	4.84682e-68	-0.284448	0.076	0.541	1.09664e-63
Atp13a2	5.65165e-68	-0.26474	0.199	0.841	1.27874e-63
Hpcal1	6.36957e-68	-0.26771	0.069	0.525	1.44118e-63
Gm4951	7.55855e-68	-0.323544	0.072	0.529	1.7102e-63
Prdx2	9.3639e-68	-0.283635	0.138	0.693	2.11868e-63
Hspa4	1.09099e-67	-0.25758	0.078	0.546	2.46848e-63
Zfp706	1.14867e-67	-0.277178	0.042	0.453	2.59897e-63
Ctsl	2.95643e-67	-0.495924	0.269	0.931	6.68922e-63
Ifi203	4.94782e-67	-0.251846	0.111	0.618	1.11949e-62
Tmem134	6.00013e-67	-0.275597	0.064	0.507	1.35759e-62
Klhl6	1.04553e-66	-0.25914	0.075	0.532	2.36562e-62
Rbm3	1.08622e-66	-0.335173	0.184	0.787	2.45769e-62
Slpi	1.21679e-66	-0.596299	0.263	0.853	2.7531e-62
Pebp1	1.32458e-66	-0.259887	0.184	0.796	2.99699e-62
Cox5a	4.54399e-66	-0.57004	0.431	0.985	1.02812e-61
Smdt1	5.16713e-66	-0.269512	0.199	0.829	1.16912e-61
Ch25h	5.30725e-66	-0.588611	0.032	0.415	1.20082e-61
Iah1	6.5886e-66	-0.269452	0.068	0.513	1.49074e-61
Gng5	8.08587e-66	-0.400786	0.265	0.939	1.82951e-61
Hspe1	8.17682e-66	-0.259424	0.189	0.808	1.85009e-61
Serpina3f	8.23938e-66	-0.360038	0.041	0.441	1.86424e-61
Ubl5	8.63018e-66	-0.360975	0.228	0.882	1.95266e-61
Adgre1	9.03875e-66	-0.284182	0.05	0.465	2.04511e-61
Rpl10a	9.93457e-66	-0.496562	0.294	0.96	2.2478e-61
Atp5j	1.6856e-65	-0.361469	0.216	0.856	3.81383e-61
Psmb5	1.71538e-65	-0.386597	0.238	0.894	3.88122e-61
Chmp3	2.07369e-65	-0.253329	0.055	0.477	4.69193e-61
Cap1	2.14842e-65	-0.279022	0.058	0.483	4.86102e-61
Dbi	2.19864e-65	-0.302986	0.215	0.852	4.97464e-61
Ifi211	4.93747e-65	-0.265777	0.032	0.414	1.11715e-60
Il18bp	6.08337e-65	-0.32072	0.206	0.831	1.37642e-60
Rps18	7.67504e-65	-0.470609	0.272	0.921	1.73656e-60
Hmgn1	8.72388e-65	-0.316937	0.041	0.436	1.97387e-60
Rpl7a	9.77721e-65	-0.317582	0.233	0.888	2.21219e-60
Eif3g	1.00532e-64	-0.262605	0.036	0.423	2.27464e-60
Colec12	1.09788e-64	-0.510908	0.013	0.357	2.48407e-60
Rpl9	1.30249e-64	-0.275499	0.057	0.477	2.94702e-60
Hsbp1	1.4995e-64	-0.250154	0.125	0.648	3.39278e-60
Fam104a	2.02489e-64	-0.250291	0.06	0.486	4.58151e-60
Psmb3	2.75496e-64	-0.324691	0.216	0.856	6.23337e-60
Cndp2	2.76626e-64	-0.275902	0.224	0.879	6.25894e-60
Dtx3l	4.16828e-64	-0.303617	0.067	0.499	9.43116e-60
Elob	5.52368e-64	-0.299115	0.24	0.907	1.24979e-59
Vdac2	6.99553e-64	-0.327801	0.228	0.88	1.58281e-59
Calm3	7.09917e-64	-0.291076	0.224	0.865	1.60626e-59
Icam1	8.50162e-64	-0.331676	0.221	0.847	1.92358e-59
Psma7	9.22068e-64	-0.366797	0.257	0.925	2.08627e-59
Ccl9	1.32736e-63	-0.761241	0.094	0.538	3.00328e-59
Ddb1	2.19321e-63	-0.255638	0.063	0.487	4.96237e-59
Eif5a	2.27491e-63	-0.423675	0.267	0.93	5.14722e-59
Capza2	2.55604e-63	-0.277081	0.226	0.874	5.78329e-59
Psmb6	3.68207e-63	-0.422364	0.261	0.913	8.33106e-59
Cyba	4.25793e-63	-0.416726	0.915	1	9.63399e-59
Ube2a	8.10757e-63	-0.310736	0.046	0.441	1.83442e-58
Prdx5	1.40561e-62	-0.480931	0.779	1	3.18034e-58
Sdhd	2.02619e-62	-0.253595	0.059	0.472	4.58446e-58
Slamf8	2.46812e-62	-0.420137	0.275	0.931	5.58437e-58
Ran	2.50172e-62	-0.258826	0.194	0.798	5.6604e-58
Mvd	9.36215e-62	-0.251723	0.064	0.483	2.11828e-57
S100a11	9.40902e-62	-0.493657	0.306	0.928	2.12888e-57
Slfn5	1.5044e-61	-0.259504	0.131	0.642	3.40386e-57
Plin3	3.6073e-61	-0.250546	0.051	0.447	8.16187e-57
Atp6ap2	1.12667e-60	-0.296432	0.234	0.873	2.5492e-56
Atp6v0e	3.72166e-60	-0.473095	0.31	0.943	8.42062e-56
Lrrc59	4.43365e-60	-0.256102	0.033	0.394	1.00316e-55
Cox7a2	7.03176e-60	-0.436386	0.292	0.934	1.591e-55
Cd68	9.82537e-60	-0.481121	0.338	0.973	2.22309e-55
Txnip	1.21239e-59	-0.298379	0.109	0.577	2.74316e-55
Cox6b1	1.47193e-59	-0.483443	0.314	0.955	3.3304e-55
Csf2rb	1.85341e-59	-0.381841	0.294	0.946	4.19354e-55
Cstb	1.95433e-59	-0.494204	0.6	0.999	4.42187e-55
Rpl12	3.15685e-59	-0.377299	0.269	0.909	7.14268e-55
Aldoc	4.78178e-59	-0.279494	0.049	0.43	1.08193e-54
Aprt	1.03108e-58	-0.402284	0.294	0.948	2.33292e-54
Tmem173	1.4751e-58	-0.255238	0.051	0.435	3.33756e-54
Capns1	1.65042e-58	-0.286823	0.221	0.832	3.73425e-54
Clta	1.88581e-58	-0.424701	0.298	0.955	4.26683e-54
Sh3glb1	2.18524e-58	-0.254456	0.21	0.814	4.94432e-54
Hint1	2.30759e-58	-0.401908	0.276	0.922	5.22114e-54
Procr	3.11724e-58	-0.380225	0.262	0.885	7.05306e-54
Wfdc17	4.12543e-58	-0.52359	0.414	0.975	9.3342e-54
Trim29	4.61818e-58	-0.323719	0.03	0.375	1.04491e-53
Hist1h1c	5.95865e-58	-0.330336	0.059	0.45	1.3482e-53
Rpl31	6.23188e-58	-0.261892	0.231	0.856	1.41002e-53
Rpl19	6.4808e-58	-0.449563	0.641	0.996	1.46635e-53
Capg	7.38222e-58	-0.477424	0.33	0.957	1.6703e-53
Fcer1g	7.73948e-58	-0.450091	0.767	1	1.75113e-53
AA467197	8.78054e-58	-0.59762	0.731	0.999	1.98668e-53
Cd22	1.19745e-57	-0.28634	0.027	0.366	2.70936e-53
Npm1	1.82394e-57	-0.273922	0.243	0.873	4.12684e-53
Cox7a2l	3.07566e-57	-0.369811	0.274	0.922	6.95898e-53
Cd63	5.90073e-57	-0.486213	0.632	0.996	1.3351e-52
Atp6v1g1	1.1443e-56	-0.378087	0.299	0.945	2.58908e-52
Arpc2	1.30843e-56	-0.433017	0.314	0.942	2.96046e-52
Mcemp1	3.32207e-56	-0.424204	0.317	0.922	7.51651e-52
Dab2	3.60611e-56	-0.291546	0.068	0.462	8.15918e-52
Crip1	4.79046e-56	-0.638246	0.365	0.907	1.08389e-51
Eef1a1	5.72827e-56	-0.410273	0.779	0.997	1.29608e-51
Rpl35	1.93841e-55	-0.447007	0.301	0.924	4.38586e-51
Sod2	2.09362e-55	-0.500311	0.584	0.996	4.73703e-51
Iigp1	4.61528e-55	-0.256394	0.247	0.831	1.04425e-50
Lgals3bp	5.61648e-55	-0.4072	0.314	0.946	1.27078e-50
Anxa5	2.79439e-54	-0.430507	0.36	0.964	6.32259e-50
Psmb9	4.20141e-54	-0.294533	0.265	0.915	9.50611e-50
Gapdh	5.68528e-54	-0.345131	0.269	0.892	1.28635e-49
Psme2	1.11426e-53	-0.294598	0.272	0.912	2.52113e-49
Tyrobp	1.31654e-53	-0.455574	0.663	0.997	2.9788e-49
Blvra	1.33555e-53	-0.269262	0.033	0.364	3.02182e-49
Acod1	2.10469e-53	-0.313122	0.246	0.822	4.76207e-49
Rps7	1.18111e-52	-0.476653	0.422	0.988	2.67238e-48
Itgb2	1.56888e-52	-0.459282	0.393	0.979	3.54975e-48
Ifit2	1.92815e-52	-0.321927	0.036	0.364	4.36264e-48
Rpl17	2.87908e-52	-0.461647	0.45	0.982	6.51421e-48
Msrb1	3.21092e-52	-0.498815	0.402	0.972	7.26502e-48
Rps15a	4.38453e-52	-0.467331	0.505	0.997	9.92045e-48
Mt1	7.42502e-52	-0.799313	0.392	0.904	1.67998e-47
Ubb	8.8983e-52	-0.434463	0.47	0.988	2.01333e-47
Lgals3	4.877e-51	-0.509086	0.695	1	1.10347e-46
Atpif1	1.06532e-49	-0.353156	0.311	0.933	2.41039e-45
Rps3	1.94858e-49	-0.46349	0.419	0.984	4.40887e-45
Ly6e	4.92817e-49	-0.484735	0.51	0.991	1.11505e-44
C4b	1.17201e-48	-0.432717	0.069	0.423	2.65178e-44
Rps5	3.871e-48	-0.447659	0.436	0.979	8.75853e-44
Fcgr3	6.98106e-48	-0.351346	0.311	0.927	1.57953e-43
Atp6v1e1	7.44223e-48	-0.324139	0.321	0.949	1.68388e-43
Slc1a2	6.91737e-47	-0.264302	0.078	0.441	1.56512e-42
Acp5	1.12759e-46	-0.398468	0.359	0.951	2.55128e-42
Rpl32	1.24627e-46	-0.423267	0.514	0.99	2.81982e-42
Tagln2	1.31006e-46	-0.308061	0.321	0.934	2.96414e-42
Rpl30	3.0801e-46	-0.402104	0.6	0.994	6.96903e-42
Rpl11	5.89895e-46	-0.380986	0.598	0.991	1.3347e-41
Ucp2	1.40342e-45	-0.262278	0.249	0.811	3.17538e-41
Taldo1	1.45382e-45	-0.27394	0.306	0.927	3.2894e-41
Rpl34	1.94189e-45	-0.38116	0.501	0.988	4.39371e-41
Pomp	2.63801e-45	-0.405517	0.365	0.96	5.96877e-41
Atp6v1f	1.11789e-44	-0.388543	0.333	0.948	2.52933e-40
Btf3	1.71405e-44	-0.260196	0.308	0.925	3.87821e-40
Rpl4	1.76292e-44	-0.264876	0.319	0.931	3.98878e-40
Vim	8.66563e-44	-0.380931	0.742	0.999	1.96068e-39
Tmsb10	8.90979e-44	-0.396255	0.797	1	2.01593e-39
Rps26	1.41384e-43	-0.367362	0.413	0.975	3.19895e-39
Apoe	3.37401e-43	2.31371	0.446	0.165	7.63404e-39
Mpeg1	6.93842e-43	-0.446864	0.581	0.993	1.56989e-38
Rps11	1.60174e-42	-0.410483	0.513	0.993	3.6241e-38
Calr	4.20248e-42	-0.363485	0.415	0.973	9.50852e-38
Clec4e	1.27191e-41	-0.444827	0.454	0.951	2.87782e-37
Canx	1.33111e-41	-0.261101	0.324	0.928	3.01177e-37
Samhd1	3.47644e-41	-0.349233	0.423	0.972	7.86579e-37
H2-Ab1	5.36233e-41	-0.285358	0.974	1	1.21328e-36
H2-DMb1	6.82505e-41	-0.311284	0.365	0.955	1.54424e-36
Clcn7	8.43114e-41	-0.266938	0.337	0.943	1.90763e-36
Atox1	2.41477e-40	-0.276411	0.361	0.951	5.46366e-36
Rpl23	6.88345e-40	-0.310893	0.817	1	1.55745e-35
Ctsz	7.0223e-40	-0.290516	0.931	1	1.58887e-35
Cox4i1	7.13932e-40	-0.37367	0.6	0.997	1.61534e-35
H2-Aa	9.26452e-40	-0.283744	0.955	1	2.09619e-35
Rpl37	1.14932e-39	-0.377378	0.577	0.997	2.60046e-35
Spp1	1.74675e-39	-0.349	0.132	0.502	3.9522e-35
Psme1	1.99603e-39	-0.303086	0.371	0.964	4.51623e-35
Psmb8	2.03685e-39	-0.359711	0.486	0.985	4.60858e-35
Rpl26	2.66266e-39	-0.369464	0.584	0.994	6.02452e-35
Rpl6	3.17407e-39	-0.394463	0.447	0.982	7.18165e-35
Creg1	3.78364e-39	-0.432821	0.512	0.984	8.56086e-35
Tgm2	4.64212e-39	-0.260214	0.356	0.952	1.05033e-34
Ppia	9.4068e-39	-0.35624	0.554	0.994	2.12838e-34
Atp5h	1.40161e-38	-0.260165	0.341	0.925	3.17129e-34
Rps20	3.81492e-38	-0.322478	0.803	1	8.63164e-34
Lars2	3.93719e-38	0.802826	0.806	0.978	8.90829e-34
Naca	3.95403e-38	-0.264626	0.356	0.949	8.94638e-34
Rpl24	7.43779e-38	-0.327989	0.539	0.994	1.68287e-33
H2-K1	1.00783e-37	-0.25141	0.99	1	2.28031e-33
Eef2	1.75953e-37	-0.299105	0.379	0.969	3.98111e-33
Rps25	2.01509e-37	-0.29795	0.391	0.963	4.55935e-33
Psmb10	4.53867e-37	-0.333483	0.416	0.979	1.02692e-32
Rps13	8.14223e-37	-0.342016	0.533	0.993	1.84226e-32
Gabarap	1.40804e-36	-0.339403	0.419	0.964	3.18583e-32
Rpl27a	1.43726e-36	-0.327059	0.703	1	3.25195e-32
Rpl3	1.6884e-36	-0.319141	0.442	0.975	3.82016e-32
Sh3bgrl3	1.78959e-36	-0.380349	0.585	0.988	4.04913e-32
Eef1b2	2.31732e-36	-0.307735	0.398	0.964	5.24318e-32
Rpl5	2.68973e-36	-0.278263	0.389	0.976	6.08577e-32
Rpl39	3.89184e-36	-0.272971	0.438	0.979	8.80567e-32
Lamp1	4.54404e-36	-0.343083	0.595	1	1.02813e-31
Rps4x	1.03122e-35	-0.345635	0.531	0.996	2.33323e-31
Atp6v0c	1.27213e-35	-0.295642	0.798	1	2.87832e-31
Npc2	4.79357e-35	-0.308338	0.785	1	1.08459e-30
Tmbim6	7.65256e-35	-0.326651	0.47	0.988	1.73147e-30
Actg1	1.18541e-34	-0.360865	0.661	0.997	2.6821e-30
Rpl36	1.57939e-34	-0.320963	0.456	0.982	3.57352e-30
Rpl22	3.89951e-34	-0.315985	0.454	0.975	8.82303e-30
H2-DMa	8.29423e-34	-0.32209	0.446	0.978	1.87665e-29
Saa3	8.45218e-34	1.59093	0.747	0.771	1.91239e-29
Gns	2.64237e-33	-0.32008	0.423	0.975	5.97862e-29
Rps8	3.7202e-33	-0.304455	0.649	0.999	8.41731e-29
App	7.24217e-33	-0.275474	0.42	0.981	1.63861e-28
Rpl28	2.20537e-32	-0.311014	0.643	0.996	4.98986e-28
Itm2b	1.95808e-31	-0.303616	0.513	0.988	4.43035e-27
Rack1	2.29493e-31	-0.305121	0.445	0.969	5.19251e-27
Mat2a	3.40936e-31	0.255039	0.112	0.432	7.71402e-27
Tmsb4x	5.19495e-31	-0.314205	0.977	1	1.17541e-26
Rpl18	9.58968e-31	-0.307913	0.585	0.993	2.16976e-26
H2-Eb1	7.99077e-30	-0.281136	0.934	1	1.80799e-25
Rps16	1.37603e-29	-0.295588	0.661	0.996	3.1134e-25
Rps9	1.57293e-29	-0.295574	0.702	0.999	3.55891e-25
Rpl14	4.38206e-29	-0.268887	0.437	0.976	9.91485e-25
Rpl7	4.42493e-29	-0.30144	0.5	0.991	1.00118e-24
Sf3b1	1.88513e-27	0.264175	0.197	0.601	4.2653e-23
Cox7c	5.15241e-27	-0.282538	0.458	0.976	1.16578e-22
Tapbp	9.62549e-27	-0.267276	0.722	1	2.17786e-22
Serf2	1.02957e-26	-0.304494	0.545	0.99	2.32951e-22
Rplp0	1.17542e-26	-0.28271	0.596	0.994	2.6595e-22
Pnrc1	1.78144e-26	0.313519	0.229	0.669	4.0307e-22
Aldoa	1.30071e-25	-0.284431	0.532	0.987	2.94298e-21
Tra2b	5.4108e-25	0.258868	0.131	0.433	1.22425e-20
Fyb	8.84844e-25	0.29354	0.154	0.483	2.00205e-20
Arhgap31	2.25432e-24	0.255476	0.177	0.529	5.10062e-20
Ptms	5.90482e-24	0.258038	0.239	0.669	1.33602e-19
Comt	7.69246e-24	0.28199	0.179	0.531	1.74049e-19
Luc7l2	1.28144e-23	0.266734	0.179	0.528	2.89939e-19
Rbm25	2.08758e-23	0.267166	0.179	0.525	4.72337e-19
Irf2bp2	3.61698e-23	0.263216	0.181	0.529	8.18377e-19
Ndel1	4.81825e-23	0.261043	0.12	0.394	1.09018e-18
Plxnd1	9.42134e-23	0.299591	0.194	0.556	2.13167e-18
Cdk11b	4.20856e-22	0.256016	0.12	0.387	9.5223e-18
Hnrnph1	4.95701e-22	0.265729	0.167	0.487	1.12157e-17
Rbm39	7.11434e-22	0.318343	0.272	0.73	1.60969e-17
Gls	7.87207e-22	0.342216	0.166	0.484	1.78113e-17
Chka	2.17767e-21	0.32147	0.145	0.433	4.9272e-17
Sema4d	2.41028e-21	0.294631	0.203	0.564	5.45351e-17
Ptpre	4.94878e-21	0.263077	0.211	0.576	1.11971e-16
Dnaja1	7.86126e-21	0.422736	0.23	0.615	1.77869e-16
Man2a1	8.78683e-21	0.27845	0.249	0.658	1.98811e-16
Runx1	1.09867e-20	0.364563	0.197	0.544	2.48585e-16
Mafg	1.35717e-20	0.298825	0.153	0.447	3.07072e-16
Lilr4b	2.65291e-20	0.289612	0.176	0.492	6.00247e-16
Rsrp1	3.95805e-20	0.330572	0.253	0.67	8.95548e-16
Dst	3.96347e-20	0.272196	0.298	0.766	8.96774e-16
Tgif1	6.37682e-20	0.335541	0.17	0.477	1.44282e-15
Resf1	6.99398e-20	0.308163	0.14	0.412	1.58246e-15
Tent5a	2.32279e-19	0.260237	0.132	0.391	5.25554e-15
Emb	3.16584e-19	0.324047	0.159	0.45	7.16303e-15
Gadd45a	9.10065e-19	0.262621	0.147	0.417	2.05911e-14
Ms4a7	1.34558e-18	0.331535	0.147	0.417	3.04451e-14
Eif4e	1.37995e-18	0.470387	0.159	0.444	3.12227e-14
Son	1.51415e-18	0.351375	0.265	0.679	3.42591e-14
Il3ra	1.60154e-18	0.314252	0.154	0.432	3.62365e-14
Grk2	2.00531e-18	0.343452	0.204	0.54	4.53721e-14
C1qb	2.71347e-18	1.34227	0.369	0.217	6.13951e-14
Ccl5	4.29294e-18	0.612514	0.697	0.69	9.71321e-14
Pid1	5.23427e-18	0.260433	0.131	0.378	1.18431e-13
Mdm2	7.57014e-18	0.378619	0.199	0.52	1.71282e-13
Ptpn18	8.41276e-18	0.322451	0.177	0.475	1.90347e-13
Atp2b1	1.65743e-17	0.354044	0.213	0.549	3.7501e-13
Brd2	1.76425e-17	0.269179	0.305	0.754	3.9918e-13
Wsb1	2.06013e-17	0.369138	0.184	0.484	4.66125e-13
Ahnak	3.11491e-17	0.341239	0.266	0.654	7.04779e-13
Adam15	5.5754e-17	0.275614	0.132	0.373	1.26149e-12
Zfand5	6.43674e-17	0.401203	0.243	0.612	1.45638e-12
H2-Q6	7.10434e-17	0.349093	0.338	0.825	1.60743e-12
Basp1	1.04313e-16	0.250985	0.138	0.381	2.36019e-12
Osbpl8	1.11978e-16	0.298409	0.143	0.391	2.53362e-12
Sbno2	1.23599e-16	0.261644	0.126	0.357	2.79655e-12
Nktr	2.29953e-16	0.329647	0.18	0.465	5.20291e-12
Tent5c	3.2961e-16	0.282095	0.166	0.432	7.45776e-12
mt-Nd5	3.63245e-16	1.07317	0.569	0.715	8.21879e-12
Sfpq	4.45673e-16	0.406032	0.215	0.538	1.00838e-11
Macf1	7.45262e-16	0.373631	0.206	0.517	1.68623e-11
Tra2a	8.88868e-16	0.295622	0.211	0.523	2.01115e-11
Fus	1.56038e-15	0.391565	0.247	0.607	3.53052e-11
Rhob	1.79147e-15	0.385399	0.163	0.423	4.05338e-11
Skil	2.27652e-15	0.364364	0.153	0.402	5.15086e-11
Slc25a37	2.56635e-15	0.426184	0.299	0.726	5.80662e-11
Plekho1	6.91786e-15	0.293581	0.134	0.358	1.56524e-10
Trim25	1.78014e-14	0.294557	0.171	0.426	4.02773e-10
Csf1r	5.6624e-14	0.382255	0.279	0.667	1.28118e-09
Hilpda	8.25695e-14	0.250092	0.265	0.592	1.86822e-09
Cd38	1.08877e-13	0.431591	0.194	0.471	2.46344e-09
Tnfaip3	2.4145e-13	0.35855	0.279	0.645	5.46305e-09
Ccdc88b	3.52938e-13	0.460086	0.215	0.51	7.98557e-09
Ccrl2	4.64935e-13	0.340372	0.319	0.705	1.05196e-08
Nisch	8.86389e-13	0.39881	0.179	0.43	2.00554e-08
Trpm2	9.66933e-13	0.350341	0.147	0.363	2.18778e-08
Ankrd11	9.97558e-13	0.563643	0.203	0.48	2.25707e-08
Snx18	1.35844e-12	0.443491	0.177	0.426	3.07361e-08
Plxna1	1.38013e-12	0.329844	0.141	0.351	3.12269e-08
Prdx6	1.43765e-12	0.564983	0.261	0.606	3.25282e-08
Ets2	2.0243e-12	0.405651	0.158	0.382	4.58018e-08
Gadd45g	2.7575e-12	0.405908	0.156	0.369	6.23913e-08
Fcgr2b	6.92471e-12	0.494397	0.222	0.511	1.56678e-07
Plk2	1.24012e-11	0.271672	0.188	0.42	2.8059e-07
Trps1	1.78634e-11	0.486677	0.202	0.462	4.04178e-07
Atf3	2.35421e-11	0.337017	0.278	0.604	5.32664e-07
Tnf	2.53807e-11	0.452682	0.211	0.471	5.74264e-07
Pdpn	3.88017e-11	0.327663	0.292	0.628	8.77928e-07
Parp10	6.97326e-11	0.420948	0.154	0.36	1.57777e-06
Il1rn	8.12631e-11	0.356828	0.335	0.709	1.83866e-06
Socs3	1.24577e-10	0.422239	0.26	0.565	2.81868e-06
Fosl2	2.92365e-10	0.413747	0.183	0.408	6.61504e-06
Coro1a	2.35332e-09	0.531687	0.199	0.432	5.32461e-05
Ccnl1	2.69937e-09	0.552169	0.27	0.583	6.10759e-05
Cebpb	5.45862e-09	0.573418	0.659	0.954	0.000123507
Erp29	2.04874e-08	0.325195	0.388	0.838	0.000463549
Rgs2	2.96101e-08	0.329388	0.188	0.382	0.000669958
Rsad2	4.88765e-08	0.457203	0.22	0.435	0.00110588
Ier5	1.37484e-07	0.521152	0.278	0.564	0.00311072
mt-Nd3	1.41898e-07	1.07164	0.446	0.528	0.00321059
Ier3	1.62683e-07	1.26775	0.491	0.568	0.00368085
Junb	3.38493e-07	0.600261	0.689	0.936	0.00765874
mt-Atp8	3.60008e-07	0.482729	0.19	0.384	0.00814553
Ly6a	1.19079e-06	0.787045	0.474	0.525	0.0269429
Rgs1	1.39758e-06	0.278606	0.383	0.691	0.0316217
Malt1	2.3989e-06	0.488592	0.407	0.796	0.0542775
Gadd45b	3.52102e-06	0.543626	0.251	0.48	0.0796667
Atf4	6.10196e-06	0.574131	0.29	0.571	0.138063
Btg1	4.01352e-05	0.478583	0.634	0.954	0.908098
Sdc1	6.00244e-05	0.449804	0.229	0.415	1
Dusp1	8.57807e-05	0.810213	0.55	0.727	1
Ier2	0.000155592	0.552106	0.247	0.436	1
Clec4d	0.000164793	0.378561	0.433	0.831	1
Btg2	0.000404558	0.51723	0.271	0.472	1
Fos	0.00055229	0.794369	0.537	0.738	1
Abca1	0.000626774	0.632855	0.267	0.478	1
Grina	0.00267471	0.383218	0.652	0.982	1
Jun	0.00298161	1.12007	0.392	0.477	1
Jund	0.00299538	0.459423	0.616	0.945	1
Nfkbia	0.00369646	0.610962	0.605	0.871	1
Cdkn1a	0.00545102	0.608254	0.299	0.513	1
Egr1	0.0111149	0.926119	0.356	0.405	1
Hsp90aa1	0.0112949	0.679227	0.447	0.843	1
Ifrd1	0.0185518	0.513096	0.386	0.658	1
Hmox1	0.0214482	0.462114	0.487	0.858	1
mt-Nd4l	0.022181	0.758624	0.496	0.783	1
Slc7a11	0.0222331	0.435072	0.51	0.892	1
Pim1	0.0293657	0.494057	0.445	0.81	1
Klf4	0.0294735	0.58481	0.351	0.576	1
Zfp36	0.0319284	0.653702	0.542	0.783	1
Zeb2	0.0422464	0.537448	0.434	0.787	1
Cd14	0.0450777	0.439747	0.432	0.718	1
Fosb	0.0730911	0.618533	0.326	0.51	1
Il1b	0.0810296	0.533507	0.375	0.552	1
Hp	0.219052	0.68989	0.26	0.382	1
Klf2	0.233254	0.663841	0.301	0.447	1
Ptgs2	0.318633	0.825153	0.341	0.433	1
Klf6	0.626197	0.611381	0.504	0.858	1
H3f3b	0.636949	0.279241	0.684	0.97	1
Hspa1a	0.805442	0.932955	0.344	0.481	1
Cxcl2	0.834118	0.55712	0.458	0.585	1
Mcl1	0.85154	0.487185	0.503	0.897	1
