# Supplementary material for: Single cell analysis of M. tuberculosis phenotype and macrophage lineages in the infected lung
Source: J Exp Med. 2021 Jul 22;218(9):e20210615. doi: 10.1084/jem.20210615 (PMC8302446; doi:10.1084/jem.20210615)
Supplement: Table S13 — shows marker genes that define the uninfected AM_2 subpopulation when compared with the rest of the uninfected cells in the dataset. [file JEM_20210615_TableS13.xlsx]

## Sheet: Table S13
Table S13. Marker genes that define the uninfected AM_2 subpopulation when compared with the rest of the uninfected cells in the dataset
	p_val	avg_logFC	pct.1	pct.2	p_val_adj
mt-Atp6	2.16456e-140	0.477616	1	0.993	4.89753e-136
mt-Co1	5.21653e-130	0.486938	1	0.996	1.18029e-125
mt-Cytb	7.12882e-116	0.496692	0.997	0.984	1.61297e-111
mt-Nd4	4.0998e-109	0.517252	0.999	0.98	9.2762e-105
mt-Co2	8.21531e-103	0.412605	1	0.992	1.8588e-98
mt-Nd1	1.48661e-85	0.513133	0.979	0.935	3.3636e-81
mt-Nd2	9.37052e-81	0.478224	0.982	0.957	2.12017e-76
mt-Co3	4.38977e-78	0.350812	1	0.991	9.93229e-74
Cst3	1.30509e-65	-1.56581	0.203	0.56	2.95289e-61
Tyrobp	5.9803e-52	-0.625675	0.258	0.619	1.3531e-47
Rpl28	2.11448e-50	-0.566711	0.359	0.726	4.78422e-46
Rpl19	2.67663e-50	-0.52607	0.311	0.681	6.05615e-46
Rps11	1.97631e-49	-0.56426	0.42	0.749	4.47161e-45
Rpl35	8.70005e-47	-0.546989	0.161	0.474	1.96847e-42
Lyz2	3.69161e-46	-0.551859	0.869	0.946	8.35264e-42
Crip1	2.35612e-44	-1.08617	0.144	0.397	5.33096e-40
Hspa8	3.76977e-44	-0.537928	0.482	0.778	8.52948e-40
H2-D1	5.59978e-43	-0.52583	0.337	0.681	1.26701e-38
Rpl15	1.40787e-41	-0.560409	0.121	0.381	3.18545e-37
Rps23	1.52716e-41	-0.483556	0.422	0.755	3.45535e-37
Rpl11	2.07696e-41	-0.456737	0.356	0.692	4.69933e-37
Rpl23	3.73834e-41	-0.445435	0.556	0.83	8.45837e-37
Rpl18	6.08239e-41	-0.487454	0.363	0.693	1.3762e-36
Fcer1g	2.79781e-40	-0.56623	0.228	0.532	6.33032e-36
Rps15a	1.32188e-39	-0.46203	0.335	0.678	2.99089e-35
Fau	3.75717e-39	-0.347737	0.781	0.948	8.50098e-35
Rpl34	4.30179e-39	-0.50902	0.361	0.685	9.73323e-35
Rpl36	6.62963e-39	-0.475471	0.282	0.604	1.50002e-34
Rps16	1.26325e-38	-0.421702	0.516	0.816	2.85823e-34
Rpl3	2.4946e-38	-0.43343	0.304	0.634	5.64429e-34
Ppia	1.38372e-37	-0.439526	0.255	0.574	3.1308e-33
Rpl39	1.38694e-37	-0.47276	0.289	0.608	3.13809e-33
Rps26	2.92355e-37	-0.424118	0.249	0.571	6.61482e-33
Atp5h	1.29299e-36	-0.480209	0.138	0.394	2.92551e-32
Rps17	1.97317e-36	-0.412019	0.236	0.551	4.4645e-32
Rpl18a	2.68761e-36	-0.471024	0.406	0.72	6.08098e-32
Rpl30	3.29909e-36	-0.434519	0.45	0.762	7.46452e-32
Rpl5	4.866e-36	-0.41394	0.252	0.559	1.10098e-31
Rpl13	5.43587e-36	-0.428267	0.592	0.841	1.22992e-31
Ubb	6.45022e-36	-0.479588	0.189	0.468	1.45943e-31
Rpl24	1.14568e-35	-0.450075	0.24	0.542	2.59223e-31
Rps13	1.54986e-35	-0.453294	0.381	0.689	3.50671e-31
Rpl32	4.69282e-35	-0.453509	0.431	0.723	1.0618e-30
Rps8	5.23189e-35	-0.380526	0.517	0.816	1.18377e-30
Rps4x	5.90934e-35	-0.388105	0.427	0.741	1.33705e-30
Tubb5	1.65818e-34	-0.614302	0.16	0.406	3.75181e-30
Rpl4	2.64553e-34	-0.433617	0.162	0.425	5.98578e-30
Rpl10a	6.24021e-34	-0.390406	0.238	0.54	1.41191e-29
Clic1	1.89428e-33	-0.41315	0.17	0.437	4.28599e-29
Ndufa4	1.22763e-32	-0.366218	0.133	0.373	2.77764e-28
Arpc3	1.35488e-32	-0.394767	0.237	0.539	3.06556e-28
Atpif1	2.27362e-32	-0.482649	0.132	0.363	5.14428e-28
Vim	2.79094e-32	-0.458777	0.452	0.732	6.31479e-28
Ctss	7.84767e-32	-0.430196	0.362	0.664	1.77561e-27
B2m	2.15952e-31	-0.445208	0.216	0.491	4.88614e-27
Rps3	2.98531e-31	-0.419592	0.304	0.602	6.75457e-27
Rpl21	3.64694e-31	-0.40391	0.129	0.36	8.25156e-27
Rps6	1.48543e-30	-0.348838	0.301	0.606	3.36095e-26
Rps29	4.22875e-30	-0.353914	0.475	0.779	9.56797e-26
Rps7	5.93954e-30	-0.42468	0.325	0.615	1.34388e-25
Coro1a	6.24453e-30	-0.412527	0.284	0.573	1.41289e-25
Rps19	6.76929e-30	-0.368664	0.529	0.808	1.53162e-25
Rps24	1.36169e-29	-0.339777	0.707	0.901	3.08097e-25
Rps2	2.07957e-29	-0.336616	0.209	0.483	4.70524e-25
Rps20	5.11572e-29	-0.331384	0.649	0.881	1.15748e-24
Rps25	5.66545e-29	-0.376488	0.262	0.543	1.28186e-24
Rpl7a	6.08371e-29	-0.326959	0.153	0.393	1.3765e-24
Itm2b	2.74752e-28	-0.358039	0.206	0.467	6.21654e-24
Rpl23a	4.19342e-28	-0.347208	0.203	0.461	9.48803e-24
Rpl17	4.32639e-28	-0.37073	0.358	0.654	9.78888e-24
Txn1	9.20679e-28	-0.346565	0.305	0.593	2.08313e-23
Rpl6	2.04596e-27	-0.373451	0.313	0.595	4.62919e-23
Rpl26	4.74383e-27	-0.391755	0.405	0.689	1.07334e-22
Rpl22	2.26401e-26	-0.32697	0.29	0.572	5.12254e-22
Sh3bgrl3	2.47292e-26	-0.378425	0.256	0.518	5.59523e-22
H3f3a	7.60434e-26	-0.375941	0.154	0.373	1.72056e-21
Calm1	9.04191e-26	-0.380236	0.402	0.693	2.04582e-21
Rpl27a	3.12294e-25	-0.380138	0.49	0.762	7.06596e-21
Chil3	3.35046e-25	-0.446521	0.781	0.819	7.58075e-21
Cox8a	4.20295e-25	-0.292063	0.177	0.411	9.5096e-21
Rps3a1	9.12005e-25	-0.28698	0.657	0.887	2.0635e-20
Alox5ap	9.69441e-25	-0.308161	0.22	0.466	2.19346e-20
Hint1	9.71764e-25	-0.289706	0.196	0.439	2.19871e-20
Rpl37	1.3239e-24	-0.342519	0.411	0.69	2.99545e-20
Rpl14	1.36018e-24	-0.308292	0.298	0.589	3.07754e-20
Cebpb	1.67291e-24	0.324713	0.891	0.885	3.78513e-20
Atp5j2	2.32437e-24	-0.327336	0.148	0.359	5.25912e-20
Npm1	1.26109e-23	-0.263135	0.173	0.398	2.85334e-19
Tpt1	1.84262e-23	-0.311266	0.705	0.881	4.16912e-19
Tmsb10	3.09653e-23	-0.347828	0.431	0.702	7.00621e-19
Rpl36a	5.25096e-23	-0.274936	0.166	0.383	1.18808e-18
Rps14	6.05769e-23	-0.299152	0.597	0.846	1.37061e-18
Cd74	1.47212e-22	-1.53507	0.207	0.39	3.33082e-18
Ube2s	1.77031e-22	-0.374983	0.157	0.354	4.0055e-18
Ctsb	3.17282e-22	-0.30238	0.334	0.611	7.17883e-18
Cd9	4.22808e-22	-0.348646	0.551	0.779	9.56646e-18
Rps27l	5.18338e-22	-0.269993	0.158	0.362	1.17279e-17
Prdx5	1.72721e-21	-0.275814	0.175	0.385	3.90799e-17
Lgals3	1.94659e-21	-0.344481	0.501	0.732	4.40436e-17
Cox7c	2.66225e-21	-0.250719	0.232	0.476	6.02361e-17
S100a10	4.16594e-21	-0.300582	0.209	0.433	9.42586e-17
Ptprc	4.21917e-21	-0.299556	0.213	0.436	9.54629e-17
Naaa	6.04618e-21	-0.253917	0.168	0.374	1.36801e-16
H2afz	1.13539e-20	-0.362074	0.318	0.562	2.56893e-16
Cyba	1.17197e-20	-0.268559	0.501	0.771	2.65171e-16
Eif1	1.24642e-20	-0.273643	0.55	0.798	2.82015e-16
Rps18	1.76951e-20	-0.276319	0.232	0.461	4.0037e-16
Rps5	1.92967e-20	-0.284457	0.441	0.712	4.36607e-16
Cybb	2.45167e-20	-0.298484	0.377	0.644	5.54714e-16
Rpl12	3.29744e-20	-0.251478	0.25	0.49	7.4608e-16
Lsp1	3.76837e-20	-0.27013	0.242	0.478	8.52632e-16
Rps28	1.91836e-19	-0.282715	0.515	0.774	4.34047e-15
Rplp0	2.01473e-19	-0.277737	0.525	0.767	4.55853e-15
mt-Nd5	1.83267e-14	0.457666	0.548	0.548	4.14659e-10
Slpi	4.61883e-14	-0.254098	0.239	0.42	1.04506e-09
H2-K1	7.42978e-13	-0.258045	0.482	0.726	1.68106e-08
Cxcl2	3.91253e-12	0.333646	0.657	0.586	8.8525e-08
Mt1	6.0451e-12	-0.293068	0.464	0.653	1.36776e-07
mt-Nd4l	7.9788e-11	0.442065	0.512	0.523	1.80528e-06
Ppp2ca	1.68965e-08	0.435897	0.507	0.545	0.000382299
mt-Nd3	5.1564e-08	0.38404	0.5	0.53	0.00116669
Sgk1	1.5293e-07	0.310659	0.65	0.687	0.0034602
Tra2b	1.06754e-05	0.413586	0.469	0.504	0.241542
Baz1a	1.67635e-05	0.35907	0.525	0.59	0.379291
Osm	8.70375e-05	0.329037	0.531	0.54	1
Malt1	0.000340756	0.368175	0.411	0.423	1
Bhlhe40	0.000441749	0.315679	0.549	0.625	1
Klhdc4	0.000470829	0.280927	0.46	0.488	1
Dmxl2	0.00112	0.391942	0.372	0.395	1
Ccnd2	0.00140548	0.379309	0.416	0.455	1
Ankrd11	0.00219199	0.380343	0.398	0.438	1
Trim25	0.00833522	0.289442	0.448	0.513	1
Spag9	0.00970255	0.28757	0.421	0.47	1
Dstn	0.0133775	0.278751	0.461	0.541	1
Plk3	0.0140578	0.291748	0.402	0.443	1
Tmbim1	0.0743925	0.340951	0.339	0.389	1
Chka	0.0862456	0.345524	0.33	0.365	1
Irf2bp2	0.0873463	0.295321	0.377	0.441	1
Top1	0.112473	0.28411	0.419	0.495	1
Slc15a3	0.121048	0.338645	0.351	0.41	1
Ggnbp2	0.190184	0.367897	0.316	0.37	1
Nfkb1	0.727031	0.265641	0.303	0.374	1
Akap13	0.922929	0.262245	0.401	0.517	1
Dst	0.948189	0.279383	0.31	0.374	1
