# Supplementary material for: Single cell analysis of M. tuberculosis phenotype and macrophage lineages in the infected lung
Source: J Exp Med. 2021 Jul 22;218(9):e20210615. doi: 10.1084/jem.20210615 (PMC8302446; doi:10.1084/jem.20210615)
Supplement: Table S14 — is a DGE results table comparing uninfected AM_2 versus AM_3 clusters. [file JEM_20210615_TableS14.xlsx]

## Sheet: Table S14
Table S14. DGE results table comparing uninfected AM_2 versus AM_3 clusters
	p_val	avg_logFC	pct.1	pct.2	p_val_adj
Lyz2	7.40873e-77	-0.847182	0.869	0.984	1.6763e-72
Chil3	1.7772e-66	-0.793689	0.781	0.973	4.02108e-62
mt-Atp6	2.72875e-44	0.35465	1	0.984	6.17406e-40
mt-Co1	6.20144e-42	0.361761	1	0.996	1.40314e-37
Tyrobp	2.07131e-32	-0.800251	0.258	0.6	4.68654e-28
mt-Co2	2.89203e-32	0.313366	1	0.989	6.54351e-28
Ear2	6.09443e-32	-0.881398	0.134	0.413	1.37893e-27
Rpl28	1.12355e-30	-0.677071	0.359	0.714	2.54215e-26
Wfdc21	4.31581e-30	-0.852059	0.139	0.413	9.76496e-26
Cd9	6.98219e-30	-0.578775	0.551	0.853	1.57979e-25
Rps11	7.681e-29	-0.659964	0.42	0.728	1.7379e-24
Rpl35	1.09048e-28	-0.78287	0.161	0.444	2.46733e-24
Ctsd	1.48148e-28	-0.461332	0.881	0.973	3.35199e-24
mt-Nd4	1.97007e-28	0.349559	0.999	0.98	4.45749e-24
mt-Nd1	4.1745e-28	0.410527	0.979	0.913	9.44523e-24
Ctss	2.81461e-27	-0.603521	0.362	0.694	6.36833e-23
Rps23	1.41882e-26	-0.593982	0.422	0.761	3.21021e-22
Lgals3	1.63129e-25	-0.582735	0.501	0.759	3.69096e-21
Rpl19	3.03361e-25	-0.582471	0.311	0.632	6.86385e-21
mt-Cytb	1.14784e-24	0.291213	0.997	0.973	2.59711e-20
Rpl11	3.73848e-24	-0.553832	0.356	0.672	8.45869e-20
Rpl13	6.14449e-24	-0.518203	0.592	0.815	1.39025e-19
Cst3	7.5464e-24	-0.657997	0.203	0.482	1.70745e-19
Tmsb4x	1.14212e-23	-0.312196	0.997	1	2.58417e-19
Cyba	2.33677e-23	-0.497293	0.501	0.797	5.28719e-19
Cxcl2	1.05863e-22	0.805032	0.657	0.444	2.39525e-18
Rpl23	1.021e-21	-0.490487	0.556	0.795	2.3101e-17
Atp5h	2.69107e-21	-0.700046	0.138	0.364	6.08882e-17
Rps8	3.02087e-21	-0.470322	0.517	0.783	6.83502e-17
Ftl1	8.48708e-21	-0.366819	0.939	0.982	1.92029e-16
Txn1	1.13887e-20	-0.523212	0.305	0.596	2.5768e-16
Fau	1.30112e-20	-0.368936	0.781	0.935	2.94391e-16
Rps20	4.45559e-20	-0.449013	0.649	0.877	1.00812e-15
Fcer1g	4.87215e-20	-0.631846	0.228	0.489	1.10237e-15
Fth1	5.53039e-20	-0.364614	0.965	0.998	1.25131e-15
Rpl39	1.65757e-19	-0.559812	0.289	0.571	3.75042e-15
Rps17	1.97217e-19	-0.583152	0.236	0.498	4.46223e-15
mt-Nd2	2.29818e-19	0.312129	0.982	0.958	5.19986e-15
Ccnl1	2.80112e-19	0.754266	0.537	0.362	6.33781e-15
Malt1	3.21293e-19	0.98985	0.411	0.219	7.26957e-15
Myl6	3.43683e-19	-0.385579	0.612	0.859	7.77617e-15
Rpl36	7.0817e-19	-0.544846	0.282	0.547	1.60231e-14
Hspa8	1.34606e-18	-0.540054	0.482	0.728	3.0456e-14
Arpc3	1.36594e-18	-0.57012	0.237	0.493	3.09057e-14
Tmsb10	1.38893e-18	-0.532508	0.431	0.701	3.1426e-14
Spag9	2.88134e-18	0.839346	0.421	0.223	6.51931e-14
Rpl18	3.00994e-18	-0.501851	0.363	0.625	6.81029e-14
Rpl17	4.07726e-18	-0.496324	0.358	0.638	9.22521e-14
Rps26	1.04048e-17	-0.533701	0.249	0.516	2.35419e-13
Ppia	1.08472e-17	-0.495829	0.255	0.516	2.45429e-13
Rps28	1.091e-17	-0.475944	0.515	0.77	2.4685e-13
Slpi	1.3144e-17	-0.589056	0.239	0.478	2.97395e-13
Rpl41	1.54815e-17	-0.268195	0.93	0.993	3.50285e-13
Rpl32	1.96936e-17	-0.497222	0.431	0.676	4.45587e-13
Vim	2.2657e-17	-0.537649	0.452	0.701	5.12637e-13
Rps16	2.54603e-17	-0.425121	0.516	0.768	5.76065e-13
Tra2b	5.85368e-17	0.759736	0.469	0.281	1.32445e-12
Rps24	9.47378e-17	-0.369061	0.707	0.879	2.14354e-12
Nfkbia	1.26141e-16	0.645753	0.533	0.342	2.85407e-12
Rps29	1.28305e-16	-0.411583	0.475	0.725	2.90303e-12
Ccl6	1.53151e-16	-0.402475	0.689	0.879	3.4652e-12
Rpl24	2.51536e-16	-0.527877	0.24	0.475	5.69126e-12
Rpl26	2.73752e-16	-0.534384	0.405	0.636	6.19392e-12
Rps15a	3.24919e-16	-0.464941	0.335	0.6	7.35161e-12
Rps9	4.96425e-16	-0.309216	0.74	0.913	1.12321e-11
Rpl5	5.16642e-16	-0.461975	0.252	0.502	1.16895e-11
Rpl22	1.11592e-15	-0.480767	0.29	0.538	2.52487e-11
Coro1a	1.88003e-15	-0.474657	0.284	0.525	4.25376e-11
Rpl3	2.68081e-15	-0.432035	0.304	0.558	6.06561e-11
Rpl30	3.41611e-15	-0.420702	0.45	0.719	7.72929e-11
Rpl37a	3.72784e-15	-0.272792	0.821	0.962	8.43461e-11
Rps7	5.96301e-15	-0.494289	0.325	0.565	1.34919e-10
Rps6	1.16742e-14	-0.392706	0.301	0.556	2.6414e-10
Rpl10a	1.24227e-14	-0.481557	0.238	0.462	2.81077e-10
Rpl37	1.78312e-14	-0.448537	0.411	0.656	4.03449e-10
Sh3bgrl3	1.9021e-14	-0.526082	0.256	0.478	4.30369e-10
Reep5	3.33912e-14	-0.455978	0.409	0.641	7.55509e-10
Cox5a	3.58518e-14	-0.465738	0.365	0.609	8.11182e-10
Rpl34	5.30015e-14	-0.477844	0.361	0.594	1.19921e-09
Ndufb7	5.84406e-14	-0.445802	0.181	0.386	1.32228e-09
Rps3	6.12225e-14	-0.471518	0.304	0.533	1.38522e-09
Rps13	9.92354e-14	-0.444335	0.381	0.607	2.2453e-09
Rpl23a	1.68671e-13	-0.486086	0.203	0.408	3.81635e-09
Cox6b1	2.0044e-13	-0.50839	0.228	0.438	4.53517e-09
Iqgap1	3.71311e-13	0.390373	0.804	0.712	8.40129e-09
Pim1	4.34299e-13	0.509688	0.663	0.562	9.82646e-09
Junb	6.61676e-13	0.391544	0.838	0.775	1.49711e-08
Rpl38	9.93526e-13	-0.281522	0.693	0.866	2.24795e-08
Fosb	1.19283e-12	0.475615	0.65	0.583	2.69889e-08
Rps4x	1.45342e-12	-0.338791	0.427	0.67	3.28852e-08
Serf2	3.15421e-12	-0.374594	0.517	0.739	7.13672e-08
Rps14	3.33942e-12	-0.3403	0.597	0.81	7.55577e-08
Ltc4s	3.37822e-12	-0.452636	0.236	0.444	7.64357e-08
Akr1a1	4.75684e-12	-0.406944	0.267	0.487	1.07628e-07
Rps19	7.31653e-12	-0.345133	0.529	0.752	1.65544e-07
Rpl6	7.53557e-12	-0.423427	0.313	0.525	1.705e-07
S100a10	9.20708e-12	-0.44777	0.209	0.402	2.08319e-07
Alox5ap	1.27648e-11	-0.421326	0.22	0.408	2.88817e-07
Bhlhe40	1.56376e-11	0.557853	0.549	0.444	3.53817e-07
Rps5	1.83991e-11	-0.358478	0.441	0.676	4.16298e-07
Calm1	2.40487e-11	-0.382156	0.402	0.627	5.44126e-07
Prdx5	2.41036e-11	-0.416828	0.175	0.353	5.45368e-07
Cox4i1	2.55089e-11	-0.346321	0.505	0.725	5.77164e-07
Zfp36	2.72424e-11	0.552941	0.57	0.467	6.16387e-07
Pfdn5	3.43844e-11	-0.36611	0.286	0.502	7.77981e-07
Rpl18a	3.4715e-11	-0.36375	0.406	0.638	7.85462e-07
Rps25	4.96317e-11	-0.436047	0.262	0.455	1.12297e-06
Rps27a	5.77789e-11	-0.265814	0.76	0.891	1.30731e-06
Prdx1	8.18094e-11	-0.374509	0.471	0.708	1.85102e-06
Itm2b	1.8123e-10	-0.429613	0.206	0.382	4.1005e-06
Ctsa	2.48957e-10	-0.388721	0.193	0.371	5.63289e-06
Rpl27a	3.15097e-10	-0.353078	0.49	0.721	7.12938e-06
Cox7c	5.0081e-10	-0.386174	0.232	0.415	1.13313e-05
Cox6c	5.01037e-10	-0.361814	0.227	0.417	1.13365e-05
Trf	5.70473e-10	-0.400474	0.272	0.46	1.29075e-05
Mt1	6.34691e-10	-0.420499	0.464	0.65	1.43605e-05
Ppp2ca	1.16829e-09	0.533683	0.507	0.426	2.64337e-05
Rps2	1.4362e-09	-0.342937	0.209	0.386	3.24954e-05
Fxyd5	1.53216e-09	-0.41145	0.327	0.518	3.46667e-05
Cebpb	1.8661e-09	0.281796	0.891	0.904	4.22224e-05
Rpl8	2.00561e-09	-0.298735	0.579	0.792	4.53789e-05
Rps3a1	2.14066e-09	-0.25979	0.657	0.837	4.84346e-05
Lsp1	2.54309e-09	-0.39157	0.242	0.415	5.754e-05
Ctsb	3.13428e-09	-0.315148	0.334	0.547	7.09161e-05
H2-D1	3.17973e-09	-0.325737	0.337	0.538	7.19447e-05
Ramp1	3.29333e-09	-0.330323	0.237	0.42	7.45149e-05
Taldo1	3.57202e-09	-0.3255	0.487	0.685	8.08206e-05
Btg1	3.97755e-09	0.451105	0.514	0.42	8.9996e-05
Arpc1b	4.32322e-09	-0.35143	0.274	0.464	9.78171e-05
Tpt1	5.62888e-09	-0.282705	0.705	0.844	0.000127359
Msrb1	7.28419e-09	-0.313409	0.325	0.525	0.000164812
Lamp1	7.7942e-09	-0.310867	0.34	0.545	0.000176351
Zeb2	8.37235e-09	0.540569	0.449	0.342	0.000189433
Mcemp1	1.09756e-08	-0.288143	0.384	0.571	0.000248334
Dbi	1.22932e-08	-0.344756	0.202	0.362	0.000278146
Rack1	1.38234e-08	-0.299537	0.487	0.683	0.000312768
Anxa2	1.61035e-08	-0.292825	0.641	0.808	0.000364358
Rpl27	2.86178e-08	-0.294002	0.32	0.511	0.000647507
Ctsz	4.02343e-08	-0.256697	0.524	0.73	0.000910341
Rbm39	1.0852e-07	0.433254	0.448	0.344	0.00245538
Lmna	1.17642e-07	-0.313404	0.382	0.576	0.00266176
Uqcrh	1.2876e-07	-0.263267	0.275	0.451	0.00291333
Anxa5	1.63937e-07	-0.307893	0.259	0.431	0.00370924
Cybb	1.8136e-07	-0.284418	0.377	0.569	0.00410345
Rpl14	1.88528e-07	-0.338518	0.298	0.473	0.00426564
Baz1a	1.90523e-07	0.443695	0.525	0.458	0.00431077
mt-Nd5	1.90989e-07	0.36662	0.548	0.478	0.00432132
Eef1b2	1.93439e-07	-0.263592	0.38	0.562	0.00437675
Mpeg1	2.28643e-07	-0.287859	0.314	0.482	0.00517328
Atp5g3	2.34576e-07	-0.31088	0.212	0.364	0.00530753
Atp5l	2.77817e-07	-0.279367	0.319	0.5	0.00628589
Creg1	3.23509e-07	-0.327206	0.228	0.386	0.00731972
Trib1	4.40697e-07	0.458203	0.437	0.353	0.00997122
Ifrd1	6.01853e-07	0.460783	0.551	0.491	0.0136175
Rplp0	6.94045e-07	-0.257188	0.525	0.703	0.0157035
Atp2b1	9.10113e-07	0.506239	0.373	0.286	0.0205922
Btf3	1.28153e-06	-0.281891	0.233	0.384	0.0289959
Rpl12	1.3793e-06	-0.290081	0.25	0.4	0.0312079
Pfn1	1.52482e-06	-0.276242	0.37	0.542	0.0345007
Top1	1.85537e-06	0.476053	0.419	0.346	0.0419797
Rps18	2.47947e-06	-0.28199	0.232	0.373	0.0561006
Atp6v0c	3.30777e-06	-0.281603	0.305	0.462	0.0748416
Dock10	3.76809e-06	0.466934	0.384	0.319	0.0852568
Hebp1	4.8262e-06	-0.255857	0.222	0.359	0.109198
B2m	7.54274e-06	-0.252492	0.216	0.355	0.170662
Picalm	9.56268e-06	0.466284	0.394	0.328	0.216365
Slc15a3	9.88986e-06	0.531314	0.351	0.288	0.223768
Akap13	1.14869e-05	0.503987	0.401	0.344	0.259901
Sgk1	1.94951e-05	0.331938	0.65	0.634	0.441096
mt-Nd3	2.74782e-05	0.314576	0.5	0.453	0.621723
Ankrd11	3.66283e-05	0.405382	0.398	0.333	0.828751
Osm	0.000106427	0.365533	0.531	0.473	1
Dmxl2	0.000128357	0.439835	0.372	0.324	1
Plk3	0.000131231	0.381079	0.402	0.353	1
Klf6	0.000140576	0.409924	0.382	0.324	1
Dusp1	0.000147141	0.313548	0.547	0.507	1
BC005537	0.000247565	0.346219	0.364	0.308	1
Atf4	0.000472727	0.318753	0.437	0.415	1
Plek	0.000483906	0.385122	0.394	0.359	1
Son	0.000514591	0.348491	0.374	0.337	1
Tlr2	0.000610983	0.294676	0.48	0.444	1
Ccnd2	0.00067618	0.361248	0.416	0.368	1
Trim25	0.000903972	0.259035	0.448	0.417	1
Irf2bp2	0.0011503	0.328463	0.377	0.337	1
Mcl1	0.0014804	0.271302	0.516	0.489	1
Nr4a1	0.00489162	0.308526	0.471	0.464	1
Fos	0.0241723	0.280846	0.408	0.406	1
Ier2	0.035494	0.26357	0.385	0.371	1
Btg2	0.0643451	0.283195	0.391	0.408	1
Fosl2	0.123525	0.256138	0.359	0.377	1
