# Supplementary material for: Single cell analysis of M. tuberculosis phenotype and macrophage lineages in the infected lung
Source: J Exp Med. 2021 Jul 22;218(9):e20210615. doi: 10.1084/jem.20210615 (PMC8302446; doi:10.1084/jem.20210615)
Supplement: Table S15 — is a DGE results table comparing uninfected AM_2 versus AM_1 clusters. [file JEM_20210615_TableS15.xlsx]

## Sheet: Table S15
Table S15. DGE results table comparing uninfected AM_2 versus AM_1 clusters
	p_val	avg_logFC	pct.1	pct.2	p_val_adj
mt-Atp6	2.391e-100	0.542267	1	0.995	5.40988e-96
mt-Co1	1.79062e-84	0.520393	1	0.997	4.05145e-80
mt-Co2	2.93193e-76	0.487825	1	0.995	6.6338e-72
mt-Cytb	7.0833e-75	0.534704	0.997	0.993	1.60267e-70
mt-Nd4	1.84892e-72	0.563703	0.999	0.988	4.18336e-68
mt-Co3	2.59367e-64	0.453434	1	0.993	5.86844e-60
mt-Nd1	5.85893e-56	0.569431	0.979	0.963	1.32564e-51
mt-Nd2	1.4307e-52	0.522961	0.982	0.976	3.2371e-48
Chil3	9.79468e-44	-0.595404	0.781	0.958	2.21614e-39
Rpl35	2.73371e-39	-0.491107	0.161	0.53	6.1853e-35
Lyz2	1.00251e-38	-0.534275	0.869	0.984	2.26827e-34
Ndufa4	4.14098e-38	-0.427185	0.133	0.47	9.36937e-34
Wfdc21	8.13166e-38	-0.573123	0.139	0.469	1.83987e-33
Atp6v0d2	8.44757e-38	-0.537514	0.149	0.49	1.91135e-33
Cd9	2.45342e-36	-0.525265	0.551	0.911	5.5511e-32
S100a11	4.51049e-36	-0.566505	0.098	0.38	1.02054e-31
Tyrobp	6.73724e-33	-0.480998	0.258	0.65	1.52437e-28
Cd14	5.10517e-32	-0.482673	0.117	0.399	1.1551e-27
Rpl15	1.6205e-31	-0.454194	0.121	0.404	3.66655e-27
Hspa8	2.42292e-31	-0.526014	0.482	0.833	5.48209e-27
Vim	7.06777e-30	-0.479994	0.452	0.826	1.59915e-25
Fcer1g	1.15833e-29	-0.476286	0.228	0.578	2.62084e-25
Rpl7a	5.2979e-29	-0.357859	0.153	0.462	1.1987e-24
Slpi	2.32152e-28	-0.446552	0.239	0.585	5.25268e-24
Ear2	3.42698e-28	-0.415748	0.134	0.409	7.75389e-24
Lgals1	5.32284e-28	-0.411965	0.106	0.357	1.20435e-23
Fth1	1.71136e-27	-0.309878	0.965	0.995	3.87212e-23
Capg	1.90115e-27	-0.421114	0.112	0.368	4.30154e-23
Ctss	2.01044e-27	-0.485542	0.362	0.723	4.54883e-23
Krt19	2.44474e-27	-0.384264	0.119	0.38	5.53147e-23
Ubb	2.65553e-27	-0.409392	0.189	0.509	6.00841e-23
Clic1	3.07363e-27	-0.358034	0.17	0.484	6.9544e-23
Arpc3	6.06536e-27	-0.365549	0.237	0.601	1.37235e-22
Rpl10a	6.58524e-27	-0.3112	0.238	0.605	1.48998e-22
Rps26	6.97302e-27	-0.357105	0.249	0.613	1.57772e-22
Txn1	1.26508e-26	-0.370543	0.305	0.686	2.86238e-22
Atpif1	2.08615e-26	-0.434539	0.132	0.397	4.72013e-22
Alox5ap	2.38256e-26	-0.361091	0.22	0.554	5.39079e-22
Rpl22l1	3.68119e-26	-0.400122	0.126	0.387	8.32905e-22
Rpl4	4.94618e-26	-0.363977	0.162	0.456	1.11912e-21
Rpl19	4.67756e-25	-0.319321	0.311	0.702	1.05835e-20
S100a10	5.15823e-25	-0.397001	0.209	0.526	1.1671e-20
H2-D1	6.61461e-25	-0.37028	0.337	0.732	1.49662e-20
Rps17	7.62261e-25	-0.338784	0.236	0.578	1.72469e-20
Itm2b	1.97269e-24	-0.333414	0.206	0.524	4.4634e-20
Lgals3	2.31736e-24	-0.418896	0.501	0.833	5.24325e-20
Ftl1	2.46678e-24	-0.278492	0.939	0.998	5.58133e-20
Atp5h	2.90983e-24	-0.3383	0.138	0.399	6.58378e-20
Aldoa	5.20577e-24	-0.317643	0.161	0.443	1.17786e-19
Rpl36	1.17273e-23	-0.384215	0.282	0.631	2.65342e-19
Calr	1.28309e-23	-0.349332	0.135	0.389	2.90313e-19
Rps2	5.2619e-23	-0.324125	0.209	0.521	1.19056e-18
Cst3	6.8253e-23	-0.317372	0.203	0.509	1.54429e-18
Prdx5	7.01591e-23	-0.272997	0.175	0.465	1.58742e-18
Naaa	7.13604e-23	-0.270875	0.168	0.449	1.6146e-18
Ctsa	8.1975e-23	-0.345659	0.193	0.491	1.85477e-18
Ctsl	1.56035e-22	-0.320043	0.119	0.355	3.53045e-18
Rpl28	2.01405e-22	-0.363627	0.359	0.73	4.55698e-18
Cstb	2.38678e-22	-0.261676	0.157	0.427	5.40032e-18
Rps11	2.54299e-22	-0.395826	0.42	0.763	5.75376e-18
Ppia	2.548e-22	-0.32473	0.255	0.589	5.76511e-18
Pik3ap1	2.78356e-22	-0.30145	0.132	0.38	6.29808e-18
Rpl24	3.52483e-22	-0.311939	0.24	0.571	7.97527e-18
Rps25	4.86793e-22	-0.317275	0.262	0.596	1.10142e-17
Cybb	1.34705e-21	-0.356328	0.377	0.747	3.04784e-17
Rpl3	1.47136e-21	-0.301334	0.304	0.655	3.3291e-17
Rps4x	1.55499e-21	-0.298153	0.427	0.791	3.51832e-17
Sh3bgrl	1.58384e-21	-0.268983	0.134	0.378	3.58359e-17
Rpl23a	4.70999e-21	-0.306357	0.203	0.491	1.06568e-16
Rpl32	5.68087e-21	-0.358284	0.431	0.775	1.28535e-16
Rpl34	1.6967e-20	-0.369445	0.361	0.72	3.83896e-16
Rpl39	2.16123e-20	-0.327226	0.289	0.618	4.88999e-16
Atp5j2	4.28394e-20	-0.273553	0.148	0.394	9.69284e-16
Rpl21	4.6297e-20	-0.252927	0.129	0.359	1.04751e-15
Atp6v1f	4.81311e-20	-0.264807	0.155	0.408	1.08901e-15
Ctsk	5.44943e-20	-0.336386	0.138	0.368	1.23299e-15
Rpl11	6.67065e-20	-0.282248	0.356	0.706	1.5093e-15
Rps15a	8.46915e-20	-0.268644	0.335	0.704	1.91623e-15
Rpl18	1.77865e-19	-0.29953	0.363	0.718	4.02437e-15
Crip1	2.2036e-19	-0.535615	0.144	0.361	4.98587e-15
Ccl6	6.80204e-19	-0.31812	0.689	0.941	1.53903e-14
Rps6	7.70491e-19	-0.259533	0.301	0.629	1.74331e-14
Akr1a1	1.22854e-18	-0.254517	0.267	0.594	2.7797e-14
Fabp5	1.44292e-18	-0.321394	0.145	0.369	3.26476e-14
Etfb	2.75454e-18	-0.258651	0.145	0.373	6.23243e-14
Calm1	7.72276e-18	-0.324228	0.402	0.751	1.74735e-13
Mt1	8.20384e-18	-0.332198	0.464	0.78	1.8562e-13
Rpl23	3.3248e-17	-0.293408	0.556	0.859	7.52268e-13
Tmsb10	3.42495e-17	-0.308492	0.431	0.768	7.74929e-13
Sh3bgrl3	3.42951e-17	-0.275425	0.256	0.545	7.7596e-13
Tax1bp1	5.44293e-17	-0.252661	0.151	0.373	1.23152e-12
Spp1	5.70499e-17	-0.371722	0.157	0.371	1.29081e-12
Rps8	6.57185e-17	-0.267687	0.517	0.855	1.48695e-12
Ltc4s	1.11182e-16	-0.261533	0.236	0.514	2.51561e-12
Rps3	1.30933e-16	-0.258465	0.304	0.622	2.96249e-12
Rps16	1.37925e-16	-0.256709	0.516	0.859	3.12069e-12
Cox5a	1.95295e-16	-0.275307	0.365	0.692	4.41875e-12
Rpl30	2.88123e-16	-0.283538	0.45	0.784	6.51907e-12
Lpl	5.06797e-16	-0.256134	0.453	0.81	1.14668e-11
Rps13	5.56082e-16	-0.283131	0.381	0.706	1.25819e-11
Fabp4	1.36338e-15	-0.267893	0.196	0.432	3.08478e-11
Plet1	1.40412e-15	-0.277793	0.461	0.81	3.17696e-11
Ccl3	2.16931e-15	-0.267484	0.177	0.394	4.90828e-11
Rps23	2.60592e-15	-0.264541	0.422	0.747	5.89615e-11
Rpl18a	3.46708e-15	-0.253022	0.406	0.742	7.84461e-11
Rpl13	4.35887e-15	-0.277957	0.592	0.873	9.86238e-11
mt-Nd5	2.77733e-08	0.499539	0.548	0.606	0.000628399
mt-Nd3	1.04008e-05	0.487265	0.5	0.58	0.235328
mt-Nd4l	2.09318e-05	0.463588	0.512	0.601	0.473603
Ppp2ca	0.0378467	0.325227	0.507	0.639	1
Tra2b	0.0877651	0.358574	0.469	0.592	1
Ankrd11	0.463839	0.354342	0.398	0.523	1
