# Supplementary material for: Single cell analysis of M. tuberculosis phenotype and macrophage lineages in the infected lung
Source: J Exp Med. 2021 Jul 22;218(9):e20210615. doi: 10.1084/jem.20210615 (PMC8302446; doi:10.1084/jem.20210615)
Supplement: Table S16 — is a DGE results table comparing bystander AM_2 versus AM_1 clusters. [file JEM_20210615_TableS16.xlsx]

## Sheet: Table S16
Table S16. DGE results table comparing bystander AM_2 versus AM_1 clusters
	p_val	avg_logFC	pct.1	pct.2	p_val_adj
mt-Atp6	1.56266e-74	0.559695	1	1	3.53567e-70
Lyz2	7.09394e-68	-0.783326	0.975	1	1.60507e-63
Fth1	2.05467e-63	-0.656487	0.98	1	4.64891e-59
mt-Co2	2.93969e-62	0.515183	0.998	1	6.65133e-58
mt-Co1	3.43681e-62	0.506074	1	0.998	7.77612e-58
Cd74	1.35339e-59	-0.740662	0.871	0.992	3.06218e-55
mt-Nd2	1.95276e-59	0.659035	0.97	0.99	4.41832e-55
mt-Cytb	5.51145e-57	0.541006	0.997	0.996	1.24702e-52
mt-Nd4	3.33667e-54	0.53482	1	0.994	7.54954e-50
C3	3.25783e-50	-0.888312	0.24	0.743	7.37117e-46
H2-D1	1.66421e-47	-0.618026	0.677	0.983	3.76545e-43
mt-Nd1	1.26825e-46	0.596095	0.961	0.971	2.86955e-42
H2-Aa	1.11503e-44	-0.615211	0.724	0.958	2.52287e-40
Gbp2	3.95068e-44	-0.793774	0.148	0.59	8.93881e-40
AA467197	4.8954e-43	-0.934472	0.19	0.623	1.10763e-38
Tspo	8.66826e-43	-0.665339	0.284	0.781	1.96128e-38
Prdx5	4.38498e-42	-0.73016	0.409	0.855	9.92145e-38
H2-Eb1	1.67757e-41	-0.69218	0.605	0.918	3.79567e-37
B2m	2.80062e-41	-0.627046	0.66	0.96	6.33669e-37
Tyrobp	6.28736e-40	-0.624625	0.387	0.869	1.42258e-35
Cybb	6.73535e-40	-0.552369	0.711	0.979	1.52394e-35
Sod2	4.67339e-39	-0.600198	0.154	0.59	1.0574e-34
Ctsc	8.93206e-39	-0.634731	0.418	0.859	2.02097e-34
Cxcl9	2.21756e-38	-1.00699	0.128	0.499	5.01746e-34
Ctss	2.877e-38	-0.560778	0.677	0.971	6.50951e-34
Cd52	9.23933e-38	-0.65999	0.289	0.76	2.09049e-33
Cst3	3.4594e-37	-0.479963	0.304	0.796	7.82723e-33
Cyba	1.95996e-36	-0.490415	0.708	0.981	4.4346e-32
H2-Ab1	3.17925e-36	-0.557304	0.808	0.971	7.19336e-32
Ftl1	6.11956e-36	-0.407157	0.966	0.998	1.38461e-31
Tbca	8.51103e-36	-0.492919	0.183	0.63	1.92571e-31
Rpl15	2.54197e-35	-0.502006	0.147	0.554	5.75146e-31
Fcgr3	2.70114e-35	-0.527527	0.083	0.427	6.11161e-31
Atp6v0e	2.94333e-35	-0.446793	0.197	0.651	6.65957e-31
Fcer1g	4.20165e-35	-0.578712	0.404	0.878	9.50664e-31
Wfdc17	5.67954e-35	-0.60773	0.162	0.56	1.28505e-30
Plaat3	7.56202e-35	-0.528651	0.095	0.45	1.71098e-30
Pld3	1.33806e-34	-0.50843	0.234	0.701	3.02749e-30
Ly6e	2.09731e-34	-0.567434	0.412	0.857	4.74538e-30
mt-Co3	3.63316e-34	0.415591	0.998	1	8.22039e-30
Bst1	1.08905e-33	-0.484947	0.083	0.417	2.46409e-29
Serpina3g	2.06632e-33	-0.643631	0.148	0.522	4.67524e-29
Mgst1	2.13805e-33	-0.518039	0.105	0.459	4.83755e-29
Atpif1	2.56487e-33	-0.46193	0.242	0.69	5.80327e-29
Vdac2	2.40985e-32	-0.402899	0.133	0.518	5.45254e-28
Txn1	2.44423e-32	-0.50545	0.499	0.93	5.53032e-28
Fcgr4	3.04461e-32	-0.507769	0.081	0.402	6.88874e-28
Cstb	6.26508e-32	-0.487211	0.317	0.8	1.41754e-27
Cd68	4.87676e-31	-0.488035	0.119	0.47	1.10341e-26
Wfdc21	4.98843e-31	-0.535686	0.309	0.756	1.12868e-26
Fabp5	7.00924e-31	-0.55004	0.293	0.737	1.58591e-26
Itgal	1.85718e-30	-0.426839	0.106	0.444	4.20205e-26
Slpi	4.02747e-30	-0.535903	0.22	0.629	9.11255e-26
Ctsh	4.17945e-30	-0.379997	0.122	0.478	9.45643e-26
Acp5	4.51448e-30	-0.39678	0.142	0.518	1.02145e-25
Bcl2a1b	6.95978e-30	-0.363631	0.112	0.455	1.57472e-25
Snx20	1.00548e-29	-0.358418	0.083	0.39	2.27501e-25
Hvcn1	1.28085e-29	-0.380651	0.122	0.474	2.89805e-25
Ly6i	1.5445e-29	-0.771901	0.094	0.392	3.49458e-25
H2-T23	1.57729e-29	-0.402458	0.114	0.457	3.56878e-25
Ndufb8	3.03804e-29	-0.358565	0.094	0.411	6.87387e-25
Ndufa13	3.12717e-29	-0.379459	0.206	0.634	7.07554e-25
Pnp	4.2601e-29	-0.470664	0.1	0.419	9.6389e-25
S100a11	4.40893e-29	-0.465281	0.154	0.524	9.97565e-25
Psmb3	4.63391e-29	-0.342862	0.111	0.446	1.04847e-24
Stat1	4.67794e-29	-0.396258	0.24	0.68	1.05843e-24
Ppia	1.15016e-28	-0.464959	0.318	0.783	2.60235e-24
Capg	1.26052e-28	-0.381404	0.2	0.619	2.85206e-24
Crip1	1.88322e-28	-0.612023	0.376	0.766	4.26097e-24
Mmp14	2.34713e-28	-0.433231	0.161	0.528	5.31062e-24
Psmb8	2.87948e-28	-0.482484	0.31	0.756	6.51511e-24
Sri	3.05132e-28	-0.35799	0.084	0.385	6.90391e-24
Cyb5a	3.89603e-28	-0.389671	0.078	0.37	8.81516e-24
Mrpl52	5.70676e-28	-0.306992	0.106	0.429	1.29121e-23
Itm2b	9.83002e-28	-0.425816	0.29	0.741	2.22414e-23
Psma7	9.94637e-28	-0.373152	0.172	0.558	2.25047e-23
Cox6a1	1.07732e-27	-0.331564	0.15	0.52	2.43753e-23
Rpl19	1.11396e-27	-0.493621	0.417	0.857	2.52044e-23
Mif	1.38963e-27	-0.45243	0.089	0.385	3.14418e-23
Shisa5	1.56611e-27	-0.401773	0.214	0.63	3.54348e-23
Ctsk	1.66308e-27	-0.506069	0.228	0.623	3.76287e-23
Pycard	1.9475e-27	-0.483041	0.084	0.375	4.40642e-23
Chil3	2.21793e-27	-0.45486	0.895	0.983	5.01829e-23
Psme1	2.59218e-27	-0.405257	0.198	0.598	5.86508e-23
Cxcl16	2.67325e-27	-0.501059	0.095	0.39	6.0485e-23
Selplg	3.65693e-27	-0.393581	0.14	0.491	8.27416e-23
Rpl4	5.15462e-27	-0.365032	0.183	0.566	1.16628e-22
Itgb2	7.23961e-27	-0.35324	0.148	0.509	1.63803e-22
S100a8	7.82627e-27	-0.626102	0.086	0.364	1.77077e-22
Ctsd	8.06602e-27	-0.348192	0.938	1	1.82502e-22
Tmsb10	1.18474e-26	-0.471235	0.658	0.941	2.68059e-22
Rpl39	1.2108e-26	-0.44032	0.292	0.73	2.73955e-22
Rpl11	1.52327e-26	-0.403041	0.399	0.855	3.44654e-22
Aldoa	1.65769e-26	-0.380653	0.282	0.739	3.7507e-22
H2afj	2.81693e-26	-0.328029	0.134	0.472	6.37358e-22
Rpl35	2.88061e-26	-0.425737	0.22	0.613	6.51767e-22
H2-K1	2.88799e-26	-0.333344	0.927	0.996	6.53437e-22
Chmp2a	6.06927e-26	-0.27352	0.101	0.406	1.37323e-21
Tmbim4	7.02506e-26	-0.388073	0.084	0.364	1.58949e-21
Gm2a	8.41915e-26	-0.276507	0.15	0.507	1.90492e-21
Psmb10	9.80868e-26	-0.379995	0.287	0.728	2.21931e-21
Anxa4	1.13702e-25	-0.309923	0.126	0.455	2.57263e-21
Trem2	1.4177e-25	-0.381083	0.12	0.438	3.20768e-21
Rpl21	1.42598e-25	-0.338973	0.147	0.493	3.22643e-21
Anxa5	1.45844e-25	-0.378776	0.27	0.712	3.29986e-21
Sh3bgrl3	2.50609e-25	-0.360305	0.306	0.766	5.67027e-21
Tomm7	2.87042e-25	-0.27233	0.119	0.438	6.49462e-21
Atp5b	3.20774e-25	-0.367561	0.139	0.47	7.25783e-21
Ubb	3.4443e-25	-0.409412	0.282	0.705	7.79308e-21
Rpl23a	3.53271e-25	-0.296584	0.212	0.617	7.99311e-21
Pgam1	3.53812e-25	-0.35188	0.106	0.406	8.00535e-21
Cox8a	3.64209e-25	-0.371854	0.276	0.72	8.2406e-21
Psme2	4.18263e-25	-0.314764	0.187	0.57	9.46363e-21
Rps27l	4.25857e-25	-0.35869	0.204	0.604	9.63543e-21
Prdx1	5.10148e-25	-0.475528	0.54	0.918	1.15426e-20
Man2b1	5.34219e-25	-0.299561	0.105	0.404	1.20872e-20
Eef1g	5.76288e-25	-0.308988	0.129	0.453	1.30391e-20
Rpl28	5.9121e-25	-0.432041	0.427	0.85	1.33767e-20
Rps2	5.94605e-25	-0.320425	0.226	0.64	1.34535e-20
Vim	6.70573e-25	-0.416795	0.509	0.899	1.51724e-20
Ostf1	7.72668e-25	-0.268291	0.15	0.497	1.74824e-20
Itgax	8.58834e-25	-0.3164	0.134	0.467	1.9432e-20
Cd300c2	9.29226e-25	-0.302245	0.105	0.402	2.10247e-20
Rps7	1.16763e-24	-0.376822	0.289	0.728	2.64189e-20
Lipa	1.63448e-24	-0.282128	0.115	0.427	3.69818e-20
Tmem14c	1.66121e-24	-0.287658	0.172	0.541	3.75866e-20
Rnh1	1.68183e-24	-0.341277	0.129	0.45	3.8053e-20
Emp3	1.75596e-24	-0.395515	0.142	0.467	3.97304e-20
H2-DMa	2.22879e-24	-0.414888	0.332	0.781	5.04287e-20
Fkbp2	3.45694e-24	-0.311099	0.089	0.366	7.82167e-20
Unc93b1	3.53019e-24	-0.270415	0.211	0.606	7.9874e-20
Rpl36a	4.02863e-24	-0.299282	0.187	0.56	9.11517e-20
Ctsz	4.36911e-24	-0.37109	0.763	0.989	9.88556e-20
Atp5j2	4.78819e-24	-0.319748	0.232	0.638	1.08338e-19
Atox1	5.56204e-24	-0.373284	0.203	0.575	1.25847e-19
Psmb5	5.91418e-24	-0.266676	0.148	0.49	1.33814e-19
Rpl31	6.57848e-24	-0.27545	0.125	0.44	1.48845e-19
Gns	7.06156e-24	-0.337542	0.204	0.583	1.59775e-19
Ndufc1	8.81861e-24	-0.392816	0.098	0.377	1.9953e-19
Gng5	9.47447e-24	-0.279486	0.134	0.453	2.14369e-19
Gapdh	1.06695e-23	-0.321809	0.097	0.377	2.41408e-19
Swi5	1.07476e-23	-0.311285	0.097	0.377	2.43175e-19
Pkm	1.17149e-23	-0.351609	0.3	0.739	2.65061e-19
Rpl24	1.32969e-23	-0.342031	0.31	0.758	3.00855e-19
Mgll	1.43511e-23	-0.25794	0.139	0.463	3.24708e-19
Cd63	1.49488e-23	-0.395401	0.381	0.794	3.38231e-19
Clec4n	1.60176e-23	-0.374824	0.267	0.682	3.62414e-19
Cox7a2	1.64338e-23	-0.296406	0.131	0.444	3.71831e-19
Rbx1	2.07021e-23	-0.323774	0.154	0.491	4.68406e-19
Ubl5	2.56263e-23	-0.273824	0.15	0.484	5.79821e-19
S100a10	5.1441e-23	-0.264579	0.186	0.55	1.1639e-18
Atp6v0d2	5.33842e-23	-0.345651	0.2	0.56	1.20787e-18
F7	5.9428e-23	-0.319143	0.251	0.651	1.34462e-18
Elob	7.43054e-23	-0.316685	0.145	0.467	1.68123e-18
Tmem106a	8.57183e-23	-0.252069	0.106	0.39	1.93946e-18
Npc2	1.11563e-22	-0.396023	0.521	0.914	2.52424e-18
Axl	2.04694e-22	-0.267035	0.215	0.61	4.63141e-18
Tapbp	2.05975e-22	-0.409558	0.368	0.79	4.66038e-18
Akr1a1	2.20497e-22	-0.338215	0.315	0.764	4.98897e-18
Cd9	2.7883e-22	-0.407136	0.585	0.947	6.30881e-18
Psmb9	3.12699e-22	-0.338194	0.176	0.522	7.07513e-18
Bri3	3.61843e-22	-0.291149	0.214	0.592	8.18706e-18
Rpl23	4.2619e-22	-0.381282	0.618	0.937	9.64298e-18
Arpc1b	4.59571e-22	-0.280702	0.321	0.773	1.03982e-17
Esd	6.60205e-22	-0.284907	0.101	0.373	1.49378e-17
Cd53	7.20256e-22	-0.268969	0.097	0.364	1.62965e-17
Calr	8.46329e-22	-0.285171	0.25	0.653	1.9149e-17
Mrps21	1.12477e-21	-0.268505	0.098	0.364	2.5449e-17
Grn	1.31907e-21	-0.332667	0.326	0.749	2.98454e-17
Rpl22	1.43385e-21	-0.342286	0.335	0.762	3.24422e-17
S100a1	2.03299e-21	-0.284805	0.101	0.368	4.59985e-17
H2-T22	2.52077e-21	-0.282235	0.105	0.375	5.70348e-17
Lgals1	2.62737e-21	-0.295889	0.103	0.368	5.94469e-17
Ms4a8a	3.59624e-21	-0.279785	0.098	0.36	8.13686e-17
Glud1	4.06882e-21	-0.269792	0.097	0.356	9.20611e-17
Uqcrb	4.5611e-21	-0.294462	0.12	0.402	1.03199e-16
Mpeg1	4.79104e-21	-0.387607	0.448	0.876	1.08402e-16
Dram1	5.23125e-21	-0.251107	0.098	0.36	1.18362e-16
Rpl37	1.59698e-20	-0.355712	0.449	0.89	3.61333e-16
Rpl13	1.66037e-20	-0.318384	0.618	0.949	3.75676e-16
Cox6c	2.31029e-20	-0.315097	0.292	0.693	5.22727e-16
Gmfg	4.15881e-20	-0.262634	0.17	0.49	9.40972e-16
Rps17	5.13581e-20	-0.285183	0.267	0.653	1.16203e-15
Smpdl3b	5.42576e-20	-0.296189	0.142	0.434	1.22763e-15
Ndufb9	7.83979e-20	-0.250647	0.136	0.425	1.77383e-15
Naaa	1.17518e-19	-0.253399	0.273	0.676	2.65896e-15
Rnf149	1.27427e-19	-0.299654	0.237	0.6	2.88317e-15
Rps3	1.58549e-19	-0.303288	0.346	0.76	3.58733e-15
Cox5b	1.74939e-19	-0.273038	0.101	0.352	3.95817e-15
Bst2	2.10418e-19	-0.295799	0.404	0.823	4.76092e-15
Dbi	2.53983e-19	-0.328575	0.3	0.686	5.74663e-15
Ptpn18	3.68448e-19	-0.284511	0.114	0.373	8.3365e-15
Tpi1	1.42018e-18	-0.260659	0.153	0.44	3.2133e-14
Rps16	1.51338e-18	-0.326425	0.565	0.922	3.42417e-14
Ctsb	1.83547e-18	-0.312679	0.569	0.924	4.15294e-14
Rps26	2.45807e-18	-0.270242	0.323	0.728	5.56163e-14
Rpl36	2.4805e-18	-0.279893	0.354	0.777	5.61238e-14
Atp6v0c	2.84025e-18	-0.351982	0.488	0.87	6.42635e-14
Anxa1	3.09326e-18	-0.252182	0.111	0.358	6.99882e-14
Cox5a	5.68722e-18	-0.283683	0.482	0.888	1.28679e-13
Rps18	5.96291e-18	-0.254445	0.229	0.573	1.34917e-13
Rpl27a	1.53113e-17	-0.319629	0.502	0.891	3.46433e-13
Rps13	3.32295e-17	-0.300671	0.438	0.83	7.51851e-13
Hspa8	4.01355e-17	-0.279537	0.501	0.914	9.08107e-13
Lgals3	1.04815e-16	-0.297747	0.544	0.924	2.37154e-12
Creg1	2.54914e-16	-0.302443	0.396	0.785	5.76768e-12
Trf	2.87694e-16	-0.282318	0.321	0.691	6.50937e-12
Rps4x	2.90362e-16	-0.275909	0.46	0.88	6.56974e-12
Marco	3.78618e-16	-0.493315	0.239	0.505	8.56661e-12
Ifi27l2a	7.23955e-16	-0.313813	0.234	0.526	1.63802e-11
Laptm5	1.01389e-15	0.295207	0.986	0.998	2.29402e-11
Rps15a	2.49459e-15	-0.289702	0.395	0.764	5.64427e-11
H2-DMb1	3.83345e-15	-0.27569	0.398	0.808	8.67358e-11
Cebpb	5.5861e-15	0.42566	0.874	0.962	1.26391e-10
Tgfbi	1.37221e-14	-0.257	0.415	0.785	3.10477e-10
Tmbim6	2.33891e-14	-0.262163	0.463	0.872	5.29201e-10
Rpl17	3.58249e-14	-0.274998	0.418	0.813	8.10573e-10
Rpl18	1.64073e-13	-0.255505	0.452	0.823	3.71232e-09
Spp1	1.54897e-11	-0.35218	0.31	0.585	3.5047e-07
Inhba	1.67138e-10	-0.374521	0.165	0.352	3.78167e-06
mt-Nd5	3.96012e-09	0.580746	0.607	0.728	8.96018e-05
Junb	7.61695e-09	0.300352	0.842	0.888	0.000172341
Ccl6	1.80104e-08	-0.27038	0.682	0.907	0.000407503
Pim1	7.99464e-07	0.421344	0.668	0.771	0.0180887
Mt1	2.50626e-06	-0.251323	0.535	0.817	0.0567065
Dab2	3.66329e-05	0.260245	0.198	0.375	0.828856
Mcrip1	0.000198699	0.302891	0.218	0.4	1
Jund	0.000217641	0.420082	0.655	0.827	1
Iqgap1	0.000271255	0.33579	0.716	0.878	1
Il10ra	0.000308946	0.282724	0.197	0.354	1
mt-Nd3	0.000311694	0.584855	0.476	0.575	1
Fosb	0.000481096	0.394597	0.56	0.592	1
Grk2	0.00102854	0.267554	0.204	0.358	1
Ddx39b	0.00103358	0.299171	0.217	0.377	1
Ggnbp2	0.00189373	0.277475	0.211	0.358	1
Picalm	0.00260982	0.317181	0.315	0.552	1
Brd2	0.00267398	0.250083	0.234	0.392	1
Ankrd11	0.00314041	0.746399	0.357	0.377	1
Hsp90aa1	0.00339294	0.359394	0.337	0.549	1
Gpcpd1	0.00377686	0.29696	0.267	0.448	1
Ier5	0.00396214	0.45974	0.479	0.564	1
Irf2bp2	0.00486221	0.274177	0.268	0.444	1
Akap13	0.00525248	0.256599	0.34	0.573	1
Dst	0.00844272	0.267096	0.303	0.491	1
Hnrnph1	0.00847023	0.293794	0.222	0.36	1
Pnrc1	0.0124822	0.259712	0.245	0.39	1
Zfand5	0.0130908	0.335771	0.226	0.36	1
Nceh1	0.0138359	0.29984	0.295	0.493	1
Arhgap31	0.0147431	0.275539	0.275	0.434	1
Nfkbia	0.0189518	0.383133	0.544	0.663	1
Atp2b1	0.0237908	0.352102	0.295	0.47	1
Tnfaip2	0.0247948	0.260918	0.663	0.827	1
Osm	0.0350133	0.496253	0.395	0.427	1
mt-Nd4l	0.0459015	0.442259	0.482	0.63	1
Ccnd2	0.0476621	0.253291	0.407	0.651	1
Atf3	0.0519148	0.35514	0.248	0.379	1
Dock10	0.0521863	0.272691	0.284	0.436	1
Tmbim1	0.0615804	0.404837	0.293	0.465	1
Ifrd1	0.0694237	0.285873	0.588	0.701	1
Top1	0.072026	0.267787	0.328	0.501	1
Bhlhe40	0.0778216	0.516437	0.42	0.516	1
Ppp2ca	0.0781672	0.530795	0.392	0.47	1
Tnfaip3	0.08615	0.28606	0.289	0.421	1
Atf4	0.088487	0.297056	0.357	0.552	1
Tra2b	0.166255	0.640354	0.326	0.387	1
Lypla2	0.176107	0.373971	0.287	0.425	1
Rbm3	0.196666	0.286217	0.321	0.482	1
Runx1	0.197449	0.324519	0.346	0.514	1
Ahnak	0.200754	0.404475	0.368	0.56	1
Malt1	0.263099	0.390381	0.381	0.453	1
Srrm2	0.264995	0.415371	0.323	0.484	1
Zeb2	0.336322	0.325534	0.435	0.653	1
Son	0.343481	0.363494	0.359	0.537	1
Chka	0.363377	0.267206	0.279	0.366	1
Trim25	0.386659	0.474403	0.362	0.463	1
Fosl2	0.400612	0.411417	0.314	0.448	1
Plk3	0.492344	0.309494	0.306	0.408	1
Mcl1	0.501817	0.286619	0.457	0.684	1
Jun	0.518249	0.586831	0.3	0.354	1
Spag9	0.547082	0.533224	0.295	0.364	1
Sfpq	0.651811	0.433413	0.304	0.413	1
Baz1a	0.715907	0.450277	0.359	0.514	1
Trib1	0.756085	0.475274	0.3	0.379	1
Ccnl1	0.871123	0.362147	0.392	0.512	1
Gdf15	0.875585	0.322646	0.367	0.459	1
Nfkb1	0.89182	0.483603	0.326	0.427	1
Cdkn1a	0.971204	0.279722	0.368	0.478	1
Dmxl2	0.978071	0.46446	0.3	0.394	1
