# Supplementary material for: Single cell analysis of M. tuberculosis phenotype and macrophage lineages in the infected lung
Source: J Exp Med. 2021 Jul 22;218(9):e20210615. doi: 10.1084/jem.20210615 (PMC8302446; doi:10.1084/jem.20210615)
Supplement: Table S17 — is a DGE results table comparing bystander AM_2 versus AM_3 clusters. [file JEM_20210615_TableS17.xlsx]

## Sheet: Table S17
Table S17. DGE results table comparing bystander AM_2 versus AM_3 clusters
	p_val	avg_logFC	pct.1	pct.2	p_val_adj
Lyz2	4.0098e-89	-0.935329	0.975	1	9.07258e-85
Cd74	1.7951e-60	-0.814853	0.871	0.985	4.06158e-56
Fth1	5.04591e-48	-0.634097	0.98	1	1.14169e-43
H2-Eb1	3.89841e-41	-0.802965	0.605	0.895	8.82054e-37
H2-Ab1	2.60124e-40	-0.617295	0.808	0.964	5.88558e-36
Cyba	5.52121e-40	-0.620771	0.708	0.962	1.24923e-35
Junb	1.27043e-39	0.830301	0.842	0.656	2.87448e-35
Ctss	1.25063e-38	-0.634848	0.677	0.967	2.82967e-34
Tyrobp	1.87707e-37	-0.813858	0.387	0.815	4.24705e-33
H2-Aa	2.33574e-34	-0.607232	0.724	0.928	5.28485e-30
Ftl1	2.42312e-34	-0.483423	0.966	0.995	5.48254e-30
Cxcl2	3.58233e-33	1.17834	0.676	0.403	8.10538e-29
Tmsb10	2.03094e-32	-0.604781	0.658	0.933	4.5952e-28
Prdx5	3.13229e-32	-0.754177	0.409	0.797	7.08713e-28
B2m	3.59581e-32	-0.661848	0.66	0.905	8.13588e-28
mt-Atp6	1.46566e-28	0.340149	1	0.977	3.31621e-24
H2-D1	2.06439e-28	-0.557393	0.677	0.933	4.67088e-24
Ly6e	1.02526e-27	-0.679423	0.412	0.759	2.31975e-23
Cd52	2.96344e-26	-0.80328	0.289	0.641	6.70507e-22
Wfdc21	6.72479e-25	-0.740678	0.309	0.649	1.52155e-20
Cebpb	8.613e-25	0.610464	0.874	0.787	1.94878e-20
Cst3	2.52655e-24	-0.532437	0.304	0.679	5.71658e-20
Tspo	2.01341e-23	-0.64566	0.284	0.628	4.55553e-19
mt-Co2	5.77989e-23	0.314906	0.998	0.969	1.30776e-18
Fcer1g	5.79841e-23	-0.640719	0.404	0.751	1.31195e-18
S100a11	7.43605e-23	-0.757309	0.154	0.459	1.68248e-18
Ifrd1	1.21911e-22	0.947606	0.588	0.356	2.75837e-18
Fosb	1.23011e-22	1.00469	0.56	0.313	2.78325e-18
Pim1	4.29967e-22	0.773289	0.668	0.51	9.72843e-18
Iqgap1	4.6853e-22	0.793162	0.716	0.59	1.0601e-17
mt-Nd2	9.09024e-22	0.396806	0.97	0.921	2.05676e-17
Ctsd	2.17414e-21	-0.381605	0.938	1	4.91921e-17
Rpl28	2.92327e-21	-0.585542	0.427	0.764	6.61419e-17
C3	4.1133e-21	-0.662882	0.24	0.574	9.30675e-17
Rpl27a	5.09934e-21	-0.551797	0.502	0.81	1.15378e-16
Chil3	1.18872e-20	-0.449055	0.895	0.967	2.6896e-16
Cd68	2.10379e-20	-0.652251	0.119	0.387	4.76004e-16
mt-Cytb	2.46708e-19	0.315972	0.997	0.954	5.58202e-15
Rpl19	3.28556e-19	-0.543407	0.417	0.756	7.4339e-15
mt-Nd4	4.16812e-19	0.315961	1	0.962	9.43078e-15
Zfp36	4.6067e-19	0.862792	0.601	0.413	1.04231e-14
mt-Co1	6.13942e-19	0.268865	1	0.982	1.3891e-14
Txn1	6.23847e-19	-0.508693	0.499	0.828	1.41152e-14
Malt1	7.2037e-19	1.10508	0.381	0.146	1.62991e-14
H2-DMa	8.78732e-19	-0.54632	0.332	0.667	1.98822e-14
Atpif1	1.10253e-18	-0.596838	0.242	0.531	2.49459e-14
Pld3	2.35485e-18	-0.556472	0.234	0.541	5.32807e-14
Bhlhe40	5.32018e-18	1.08996	0.42	0.2	1.20374e-13
Gbp2	7.13194e-18	-0.612517	0.148	0.41	1.61367e-13
AA467197	7.65549e-18	-0.644253	0.19	0.459	1.73213e-13
Ctsz	1.12542e-17	-0.372902	0.763	0.923	2.54639e-13
Ctsc	1.31038e-17	-0.501447	0.418	0.715	2.96487e-13
Ear2	1.57391e-17	-0.718997	0.17	0.431	3.56112e-13
Tbca	1.88725e-17	-0.594501	0.183	0.462	4.27009e-13
mt-Nd1	1.93465e-17	0.368009	0.961	0.913	4.37733e-13
Fau	3.49125e-17	-0.350583	0.813	0.972	7.89931e-13
Cox5a	5.15684e-17	-0.419406	0.482	0.787	1.16679e-12
Cd9	1.04924e-16	-0.446155	0.585	0.882	2.37402e-12
Rpl35	1.1225e-16	-0.522073	0.22	0.51	2.53978e-12
Acp5	1.19937e-16	-0.525916	0.142	0.397	2.71369e-12
Rpl13	1.22567e-16	-0.441528	0.618	0.841	2.77319e-12
Npc2	3.65494e-16	-0.409759	0.521	0.823	8.26967e-12
Rps16	4.54747e-16	-0.439058	0.565	0.81	1.02891e-11
Ppp2ca	6.35509e-16	1.07653	0.392	0.192	1.4379e-11
Crip1	6.7283e-16	-0.568039	0.376	0.644	1.52234e-11
Rpl4	7.5456e-16	-0.497085	0.183	0.451	1.70727e-11
Nfkbia	8.13079e-16	0.837591	0.544	0.374	1.83967e-11
Ier5	9.31358e-16	0.875095	0.479	0.313	2.10729e-11
Fabp5	1.02362e-15	-0.526421	0.293	0.595	2.31604e-11
Wfdc17	1.15145e-15	-0.624468	0.162	0.397	2.60528e-11
Atp6v0e	1.22725e-15	-0.507189	0.197	0.462	2.77678e-11
Ndufa13	2.0221e-15	-0.499199	0.206	0.477	4.5752e-11
Rpl39	2.65979e-15	-0.502051	0.292	0.582	6.01804e-11
Ppia	2.72898e-15	-0.509578	0.318	0.61	6.17459e-11
Cox6c	3.55067e-15	-0.476508	0.292	0.595	8.03373e-11
Rpl36	3.56732e-15	-0.463276	0.354	0.646	8.07141e-11
Cox6b1	3.88498e-15	-0.492438	0.321	0.631	8.79016e-11
Slpi	4.08119e-15	-0.608754	0.22	0.485	9.2341e-11
Psmb10	5.39395e-15	-0.526513	0.287	0.554	1.22044e-10
Atp5j2	5.52465e-15	-0.497438	0.232	0.515	1.25001e-10
Rps7	6.38979e-15	-0.515972	0.289	0.59	1.44575e-10
Psmb8	7.67663e-15	-0.495568	0.31	0.608	1.73691e-10
Rpl32	7.88347e-15	-0.451867	0.468	0.779	1.78372e-10
Dbi	8.58673e-15	-0.513267	0.3	0.585	1.94283e-10
Cox8a	9.13462e-15	-0.510413	0.276	0.569	2.0668e-10
Rpl37	1.08957e-14	-0.470883	0.449	0.751	2.46525e-10
Rps20	1.13986e-14	-0.380308	0.663	0.89	2.57904e-10
Atox1	1.1456e-14	-0.548324	0.203	0.456	2.59204e-10
Zeb2	1.18413e-14	0.968052	0.435	0.256	2.6792e-10
Prdx1	1.23817e-14	-0.401691	0.54	0.826	2.80149e-10
Rpl11	1.55269e-14	-0.408226	0.399	0.695	3.51311e-10
Tmsb4x	1.79561e-14	-0.255996	0.992	1	4.06275e-10
Cox7a2	1.87243e-14	-0.507732	0.131	0.354	4.23657e-10
Vim	2.40739e-14	-0.406461	0.509	0.803	5.44696e-10
Bst2	4.25161e-14	-0.389066	0.404	0.721	9.61969e-10
Rpl15	7.47976e-14	-0.517843	0.147	0.369	1.69237e-09
Akr1a1	1.59804e-13	-0.444615	0.315	0.605	3.61573e-09
H2-DMb1	2.10104e-13	-0.435083	0.398	0.697	4.75381e-09
Tnfaip2	2.21595e-13	0.642905	0.663	0.585	5.01381e-09
Rpl23	2.89919e-13	-0.381492	0.618	0.89	6.5597e-09
Cstb	4.55232e-13	-0.439028	0.317	0.61	1.03001e-08
Sh3bgrl3	5.21277e-13	-0.387614	0.306	0.61	1.17944e-08
Atp5h	6.34527e-13	-0.414525	0.256	0.531	1.43568e-08
Serf2	6.74138e-13	-0.336777	0.551	0.838	1.5253e-08
Rps19	8.19829e-13	-0.348535	0.582	0.864	1.85494e-08
Cybb	8.20361e-13	-0.393434	0.711	0.864	1.85615e-08
Ankrd11	1.06737e-12	0.981361	0.357	0.185	2.41503e-08
Serpina3g	2.29045e-12	-0.520251	0.148	0.354	5.18237e-08
Rpl30	2.36238e-12	-0.297072	0.518	0.813	5.34511e-08
Rps15a	3.60032e-12	-0.437736	0.395	0.677	8.14608e-08
Ccnl1	5.72204e-12	0.872519	0.392	0.226	1.29467e-07
Rps9	5.82846e-12	-0.303299	0.774	0.936	1.31875e-07
Cox7c	7.74077e-12	-0.394416	0.328	0.605	1.75143e-07
Itm2b	8.42462e-12	-0.379796	0.29	0.556	1.90615e-07
Jund	9.00733e-12	0.61953	0.655	0.579	2.038e-07
Ctsk	1.06842e-11	-0.483617	0.228	0.462	2.41741e-07
Trf	1.16665e-11	-0.45509	0.321	0.574	2.63967e-07
Psme1	1.26279e-11	-0.462999	0.198	0.418	2.85719e-07
Rps11	1.42974e-11	-0.408026	0.49	0.749	3.23492e-07
Cox6a1	1.70504e-11	-0.447278	0.15	0.354	3.85782e-07
Ccl6	1.82304e-11	-0.386957	0.682	0.887	4.1248e-07
Atp6v0d2	1.95431e-11	-0.389256	0.2	0.436	4.42183e-07
Psma7	2.04255e-11	-0.44447	0.172	0.382	4.62147e-07
Osm	2.09223e-11	0.821224	0.395	0.218	4.73387e-07
Capg	3.10589e-11	-0.396898	0.2	0.428	7.02739e-07
Creg1	3.14546e-11	-0.344081	0.396	0.692	7.11691e-07
Rps2	3.7437e-11	-0.419826	0.226	0.456	8.47048e-07
Atp5k	4.16482e-11	-0.371576	0.148	0.359	9.42333e-07
Rps14	4.33238e-11	-0.298636	0.66	0.887	9.80244e-07
Rps13	5.93304e-11	-0.336432	0.438	0.721	1.34241e-06
Rpl26	6.81936e-11	-0.338126	0.427	0.708	1.54295e-06
Baz1a	6.88039e-11	0.852408	0.359	0.205	1.55676e-06
Tmem256	8.73123e-11	-0.34256	0.226	0.467	1.97553e-06
Gngt2	9.9818e-11	-0.334615	0.168	0.377	2.25848e-06
Tmem14c	1.00842e-10	-0.381772	0.172	0.387	2.28165e-06
Rps4x	1.02317e-10	-0.359251	0.46	0.736	2.31502e-06
Ubb	1.29488e-10	-0.376886	0.282	0.533	2.92979e-06
Etfb	1.30379e-10	-0.347914	0.214	0.444	2.94995e-06
Shisa5	1.45798e-10	-0.387179	0.214	0.446	3.29883e-06
Lgals3	1.57317e-10	-0.337962	0.544	0.8	3.55945e-06
Rplp0	1.65223e-10	-0.287431	0.512	0.769	3.73833e-06
Klf6	1.7685e-10	0.744681	0.485	0.377	4.0014e-06
Rpl36a	1.91807e-10	-0.39239	0.187	0.4	4.33983e-06
Ndufb7	2.76196e-10	-0.36624	0.261	0.492	6.2492e-06
Atp6v0c	2.79556e-10	-0.36053	0.488	0.746	6.32524e-06
Rps5	2.94025e-10	-0.305486	0.446	0.726	6.65261e-06
Aldoa	3.30497e-10	-0.318346	0.282	0.538	7.47782e-06
Trim25	3.58252e-10	0.804455	0.362	0.221	8.10582e-06
Cd63	4.16398e-10	-0.362268	0.381	0.626	9.42142e-06
Cops9	4.24977e-10	-0.365688	0.282	0.528	9.61552e-06
Rbx1	4.71672e-10	-0.335993	0.154	0.354	1.0672e-05
Pfdn5	4.73206e-10	-0.319269	0.36	0.61	1.07067e-05
Uqcr11	4.80591e-10	-0.361687	0.301	0.549	1.08738e-05
Stat1	5.65023e-10	-0.345099	0.24	0.469	1.27842e-05
Rps3	5.97179e-10	-0.342	0.346	0.597	1.35118e-05
F7	7.1818e-10	-0.306787	0.251	0.49	1.62495e-05
Rpl6	8.12974e-10	-0.340569	0.371	0.636	1.83944e-05
Rpl23a	8.43462e-10	-0.344856	0.212	0.431	1.90842e-05
Pkm	9.21181e-10	-0.324467	0.3	0.546	2.08426e-05
Rps8	1.28476e-09	-0.324609	0.593	0.831	2.9069e-05
Vamp8	1.31172e-09	-0.2787	0.541	0.79	2.9679e-05
Rps18	1.43463e-09	-0.338987	0.229	0.449	3.24599e-05
Pomp	1.71239e-09	-0.305657	0.315	0.567	3.87446e-05
Psmb9	1.80177e-09	-0.377388	0.176	0.372	4.07668e-05
Ctsb	1.88463e-09	-0.258062	0.569	0.823	4.26417e-05
Spi1	2.4974e-09	-0.382876	0.176	0.367	5.65063e-05
Fos	2.52746e-09	0.621236	0.505	0.397	5.71863e-05
Msrb1	2.81575e-09	-0.314479	0.451	0.721	6.37092e-05
Rps26	2.8677e-09	-0.312947	0.323	0.569	6.48846e-05
Dusp1	3.10017e-09	0.644437	0.529	0.433	7.01446e-05
Alox5ap	3.16062e-09	-0.322767	0.22	0.438	7.15122e-05
Rpl24	3.25658e-09	-0.289447	0.31	0.567	7.36834e-05
Uqcrq	3.30789e-09	-0.328698	0.248	0.472	7.48444e-05
Gmfg	3.64939e-09	-0.345455	0.17	0.359	8.25712e-05
Lamtor2	3.74078e-09	-0.309151	0.2	0.41	8.46388e-05
Rpl34	3.86902e-09	-0.331536	0.451	0.708	8.75405e-05
Grn	4.25814e-09	-0.273707	0.326	0.585	9.63447e-05
Taldo1	4.68215e-09	-0.329294	0.499	0.756	0.000105938
Tapbp	5.37442e-09	-0.371811	0.368	0.59	0.000121602
Rpl22	5.86995e-09	-0.308828	0.335	0.582	0.000132813
Gdf15	5.92307e-09	0.784343	0.367	0.226	0.000134015
Rps25	6.17698e-09	-0.309471	0.276	0.513	0.00013976
Atp5l	6.34061e-09	-0.284932	0.429	0.708	0.000143463
Rps17	6.7717e-09	-0.335511	0.267	0.487	0.000153217
S100a10	6.77495e-09	-0.37775	0.186	0.374	0.00015329
Rpl27	7.35203e-09	-0.265855	0.381	0.651	0.000166347
Rps29	9.23674e-09	-0.32835	0.562	0.777	0.00020899
Aprt	9.98825e-09	-0.267311	0.468	0.715	0.000225994
Psme2	1.67927e-08	-0.325481	0.187	0.374	0.000379953
Rps28	1.75722e-08	-0.272673	0.527	0.777	0.000397588
Ahnak	2.30084e-08	0.855591	0.368	0.254	0.000520587
Rpl7	6.06963e-08	-0.282938	0.549	0.785	0.00137331
Fxyd5	7.27511e-08	-0.280264	0.437	0.677	0.00164607
Mcl1	9.27917e-08	0.629474	0.457	0.379	0.0020995
Atp6v1f	9.8013e-08	-0.312292	0.209	0.403	0.00221764
Eif3k	1.02796e-07	-0.313329	0.192	0.379	0.00232586
Sgk1	1.20231e-07	0.495351	0.624	0.551	0.00272034
Calr	1.36429e-07	-0.26122	0.25	0.459	0.00308685
Son	1.4711e-07	0.688449	0.359	0.249	0.00332852
Rpl17	2.0779e-07	-0.337773	0.418	0.638	0.00470147
Rpl5	3.73811e-07	-0.308008	0.298	0.503	0.00845786
Calm3	3.8954e-07	-0.267243	0.193	0.372	0.00881374
Cox7a2l	4.919e-07	-0.271361	0.228	0.423	0.0111297
Rpl18	5.79979e-07	-0.285103	0.452	0.687	0.0131226
Anxa5	6.0831e-07	-0.307383	0.27	0.462	0.0137636
Rps27l	9.93675e-07	-0.280241	0.204	0.377	0.0224829
Lamtor4	1.01034e-06	-0.250871	0.229	0.421	0.02286
Pld4	1.1484e-06	-0.287326	0.209	0.379	0.0259837
Slamf9	1.23485e-06	-0.257504	0.239	0.426	0.0279398
Cdkn1a	1.66229e-06	0.611689	0.368	0.277	0.037611
Bri3	1.89237e-06	-0.251744	0.214	0.39	0.0428168
Ifi27l2a	3.14381e-06	-0.325624	0.234	0.39	0.0711318
Mpeg1	3.29928e-06	-0.276227	0.448	0.656	0.0746494
Clec4n	3.63098e-06	-0.282212	0.267	0.449	0.0821545
Rpl18a	3.67566e-06	-0.252289	0.496	0.7	0.0831654
Uqcrh	4.26564e-06	-0.300428	0.328	0.515	0.0965143
Ubc	5.50291e-06	0.44757	0.649	0.631	0.124509
Cd44	1.59514e-05	0.378032	0.694	0.705	0.360917
Clic4	1.99623e-05	0.610567	0.387	0.315	0.451666
Btg1	2.47208e-05	0.489782	0.541	0.541	0.559333
Atf4	3.78683e-05	0.589948	0.357	0.29	0.856808
mt-Nd5	5.79344e-05	0.356113	0.607	0.615	1
Tlr2	0.000133911	0.536162	0.379	0.331	1
Marco	0.000144443	-0.281795	0.239	0.369	1
H3f3b	0.000148896	0.320263	0.66	0.708	1
Ccnd2	0.00063542	0.512075	0.407	0.377	1
Id2	0.0116363	0.476584	0.432	0.433	1
Abcg1	0.013114	0.371955	0.402	0.403	1
BC005537	0.0228936	0.356831	0.371	0.377	1
mt-Nd3	0.0287886	0.262432	0.476	0.513	1
Dstn	0.328019	0.32737	0.342	0.379	1
Hspa5	0.334229	0.254711	0.396	0.441	1
Atp6v1b2	0.389797	0.268748	0.354	0.405	1
