# Supplementary material for: Single cell analysis of M. tuberculosis phenotype and macrophage lineages in the infected lung
Source: J Exp Med. 2021 Jul 22;218(9):e20210615. doi: 10.1084/jem.20210615 (PMC8302446; doi:10.1084/jem.20210615)
Supplement: Table S18 — shows marker genes that define the bystander AM_2 subpopulation when compared with the rest of the bystander cells in the dataset. [file JEM_20210615_TableS18.xlsx]

## Sheet: Table S18
Table S18. Marker genes that define the bystander AM_2 subpopulation when compared with the rest of the bystander cells in the dataset
	p_val	avg_logFC	pct.1	pct.2	p_val_adj
H2-Eb1	7.3881e-143	-1.10828	0.605	0.939	1.67163e-138
Cd74	3.3564e-140	-0.874446	0.871	0.986	7.5942e-136
Fth1	6.14259e-137	-0.962899	0.98	0.997	1.38982e-132
mt-Atp6	1.8745e-136	0.605951	1	0.994	4.24123e-132
H2-Aa	9.13673e-135	-0.90896	0.724	0.96	2.06728e-130
H2-D1	2.53433e-126	-0.81798	0.677	0.963	5.73417e-122
H2-Ab1	2.28193e-125	-0.797832	0.808	0.973	5.16308e-121
mt-Nd2	4.79225e-124	0.756747	0.97	0.973	1.08429e-119
Ctss	1.75155e-121	-0.92947	0.677	0.959	3.96306e-117
mt-Nd4	7.34278e-121	0.636732	1	0.985	1.66138e-116
Laptm5	1.74817e-116	0.698874	0.986	0.984	3.95541e-112
mt-Co1	3.00223e-116	0.552703	1	0.995	6.79285e-112
C3	1.37883e-114	-1.18301	0.24	0.788	3.11974e-110
B2m	3.21941e-113	-0.813544	0.66	0.955	7.28425e-109
mt-Cytb	1.15275e-112	0.599445	0.997	0.986	2.6082e-108
Cxcl16	2.51046e-105	-1.24291	0.095	0.628	5.68016e-101
Cyba	2.57454e-105	-0.670122	0.708	0.97	5.82515e-101
Cd52	3.25782e-105	-1.05078	0.289	0.805	7.37114e-101
mt-Co2	1.25675e-100	0.496639	0.998	0.99	2.84351e-96
Ctsb	2.65176e-98	-0.932775	0.569	0.92	5.99987e-94
C1qb	7.95208e-98	-2.31899	0.051	0.515	1.79924e-93
Cxcl9	1.69496e-94	-1.40688	0.128	0.622	3.83502e-90
Ftl1	7.6791e-94	-0.609681	0.966	0.992	1.73747e-89
Prdx5	3.60469e-93	-0.870096	0.409	0.864	8.15597e-89
AA467197	1.18769e-91	-1.11916	0.19	0.695	2.68726e-87
C1qa	4.72774e-91	-2.49627	0.067	0.504	1.0697e-86
Sod2	5.39376e-90	-1.0279	0.154	0.669	1.22039e-85
mt-Nd1	1.5473e-89	0.625562	0.961	0.967	3.50093e-85
Cst3	7.4224e-89	-0.791683	0.304	0.827	1.67939e-84
C1qc	4.9187e-88	-1.97973	0.041	0.477	1.11291e-83
Fcer1g	5.32705e-86	-0.816525	0.404	0.852	1.2053e-81
Ctsz	2.13118e-84	-0.565206	0.763	0.965	4.822e-80
Gbp2	8.54641e-84	-0.954783	0.148	0.646	1.93371e-79
Mif	1.83708e-83	-1.08586	0.089	0.557	4.15657e-79
Cebpb	3.2807e-83	0.824349	0.874	0.874	7.42292e-79
Ly6a	6.96512e-83	-1.5229	0.023	0.444	1.57593e-78
Lgals3bp	7.9052e-83	-0.910805	0.05	0.505	1.78863e-78
Fabp5	1.02537e-82	-1.14273	0.293	0.762	2.32e-78
Ly6i	1.30907e-81	-1.2627	0.094	0.541	2.96191e-77
Npc2	2.16203e-81	-0.679472	0.521	0.901	4.89182e-77
Fgl2	4.30282e-81	-1.11415	0.025	0.448	9.73557e-77
Pla2g7	5.76752e-81	-1.17547	0.02	0.438	1.30496e-76
Wfdc17	7.26983e-81	-1.03334	0.162	0.641	1.64487e-76
Gpnmb	1.97876e-80	-1.29546	0.092	0.542	4.47713e-76
Aif1	7.98941e-80	-1.32425	0.042	0.467	1.80768e-75
Slamf8	2.07851e-79	-0.934503	0.041	0.474	4.70285e-75
Apoe	4.87944e-79	-2.44972	0.081	0.488	1.10402e-74
Lyz2	5.05274e-78	-0.640343	0.975	0.994	1.14323e-73
Tyrobp	3.41086e-76	-0.699539	0.387	0.855	7.71741e-72
Tspo	2.1415e-74	-0.69776	0.284	0.781	4.84536e-70
Acsl1	5.98679e-74	-1.05038	0.048	0.462	1.35457e-69
Vim	2.59245e-73	-0.647918	0.509	0.902	5.86568e-69
Psap	1.01983e-72	-0.474859	0.975	0.996	2.30747e-68
Ubb	5.54041e-72	-0.742396	0.282	0.76	1.25357e-67
Itm2b	1.29943e-71	-0.719913	0.29	0.778	2.94009e-67
Ctsh	2.15422e-71	-0.745198	0.122	0.586	4.87413e-67
Ccl5	5.849e-71	-2.30772	0.047	0.427	1.3234e-66
Rpl19	3.1826e-70	-0.67246	0.417	0.861	7.20096e-66
Cd68	8.26183e-70	-0.708519	0.119	0.58	1.86932e-65
Cstb	4.56398e-69	-0.691592	0.317	0.794	1.03265e-64
Grn	2.09125e-68	-0.665917	0.326	0.806	4.73166e-64
Ppia	5.56441e-68	-0.652346	0.318	0.807	1.259e-63
Hk3	9.63643e-68	-0.836688	0.025	0.399	2.18034e-63
H2-K1	1.26064e-67	-0.401319	0.927	0.989	2.85233e-63
Rpl15	1.33609e-67	-0.650765	0.147	0.614	3.02305e-63
Fcgr3	1.71272e-67	-0.681122	0.083	0.511	3.87519e-63
Ninj1	1.43374e-65	-0.880646	0.016	0.372	3.24397e-61
Trem2	1.63351e-65	-0.694166	0.12	0.563	3.69597e-61
Il18bp	3.98121e-65	-0.833351	0.039	0.415	9.00788e-61
Pkm	8.0929e-65	-0.657483	0.3	0.777	1.8311e-60
Ms4a7	1.76158e-64	-1.05939	0.025	0.382	3.98576e-60
Clec12a	1.25061e-63	-0.677534	0.059	0.449	2.82963e-59
Emp3	2.38055e-63	-0.646641	0.142	0.59	5.38622e-59
Ptgs2	2.5404e-62	-1.16181	0.051	0.416	5.74791e-58
Pycard	1.47436e-61	-0.61347	0.084	0.491	3.33588e-57
Clec4d	3.44987e-61	-0.80472	0.07	0.453	7.80568e-57
Csf1r	3.78921e-61	-0.649397	0.041	0.405	8.57347e-57
Cox8a	1.16149e-60	-0.612533	0.276	0.756	2.62799e-56
Tgfbi	1.99358e-59	-0.635709	0.415	0.823	4.51067e-55
Pgam1	2.31076e-59	-0.606948	0.106	0.518	5.22833e-55
Lgmn	2.47084e-59	-0.784761	0.256	0.698	5.59053e-55
Rpl23	2.73678e-59	-0.524056	0.618	0.929	6.19223e-55
Mmp14	4.09581e-59	-0.542556	0.161	0.606	9.26717e-55
Ass1	4.97456e-59	-0.641713	0.064	0.441	1.12554e-54
Rpl11	5.22716e-59	-0.52995	0.399	0.853	1.1827e-54
Plaat3	5.57197e-59	-0.529855	0.095	0.501	1.26071e-54
Slamf7	2.09204e-58	-0.723097	0.031	0.374	4.73346e-54
Lst1	4.93879e-58	-0.841255	0.03	0.367	1.11745e-53
Cfb	8.2033e-58	-0.767001	0.053	0.411	1.85608e-53
Hexb	1.06867e-57	-0.654506	0.064	0.433	2.41798e-53
Mgst1	1.3003e-57	-0.631671	0.105	0.506	2.94206e-53
Rnf149	5.24192e-57	-0.632446	0.237	0.688	1.18604e-52
Rpl27a	5.54629e-57	-0.543317	0.502	0.893	1.2549e-52
Tpi1	8.43288e-57	-0.614921	0.153	0.578	1.90802e-52
Pgk1	1.38595e-56	-0.631613	0.086	0.469	3.13585e-52
Acp5	2.04096e-56	-0.546299	0.142	0.568	4.61787e-52
mt-Co3	2.64256e-56	0.384229	0.998	0.994	5.97905e-52
Cox7a2	7.18531e-56	-0.471544	0.131	0.553	1.62575e-51
Rpl21	2.2408e-55	-0.514427	0.147	0.576	5.07003e-51
Gm2a	3.54233e-55	-0.450764	0.15	0.587	8.01488e-51
Saa3	3.71659e-55	-2.18388	0.078	0.407	8.40916e-51
Stat1	3.69507e-54	-0.49948	0.24	0.704	8.36048e-50
H2-T23	8.26515e-54	-0.43503	0.114	0.516	1.87007e-49
Cd63	1.20001e-53	-0.609775	0.381	0.784	2.71514e-49
Rps7	1.9992e-53	-0.545604	0.289	0.761	4.5234e-49
Bst1	2.07263e-53	-0.514528	0.083	0.453	4.68953e-49
Socs3	2.34088e-53	-0.647504	0.087	0.452	5.29647e-49
Rps20	2.48305e-53	-0.431158	0.663	0.949	5.61815e-49
Rpl28	2.55707e-53	-0.529202	0.427	0.845	5.78562e-49
H2-M2	4.21275e-53	-1.23051	0.037	0.351	9.53177e-49
Lrpap1	5.57809e-53	-0.60712	0.041	0.369	1.2621e-48
Rpl39	7.40652e-53	-0.539969	0.292	0.748	1.6758e-48
Clcn7	9.57964e-53	-0.502126	0.083	0.45	2.16749e-48
Atp6v0c	1.89297e-52	-0.520849	0.488	0.866	4.28304e-48
Pnp	3.28386e-52	-0.453567	0.1	0.481	7.43006e-48
Atp6v0e	4.09753e-52	-0.403385	0.197	0.647	9.27106e-48
Ly6e	4.84256e-52	-0.519948	0.412	0.85	1.09568e-47
Blvrb	5.04801e-52	-0.574759	0.045	0.373	1.14216e-47
Bst2	5.33144e-52	-0.49725	0.404	0.842	1.20629e-47
Ms4a6c	5.38947e-52	-0.487728	0.083	0.445	1.21942e-47
Ptpn18	1.38272e-51	-0.51159	0.114	0.5	3.12855e-47
Itgb2	1.67116e-51	-0.454275	0.148	0.565	3.78116e-47
Rpl13	1.91542e-51	-0.441262	0.618	0.928	4.33384e-47
Rpl4	2.26931e-51	-0.408859	0.183	0.623	5.13454e-47
Lgals3	2.32917e-51	-0.585087	0.544	0.895	5.26998e-47
Ndufa13	3.64215e-51	-0.420364	0.206	0.664	8.24072e-47
Tbca	4.69775e-51	-0.429145	0.183	0.622	1.06291e-46
Psmb8	5.53739e-51	-0.522816	0.31	0.772	1.25289e-46
Mpc1	1.07398e-50	-0.464491	0.072	0.421	2.42998e-46
Vdac2	1.20371e-50	-0.394583	0.133	0.537	2.72352e-46
Hif1a	1.86374e-50	-0.47349	0.117	0.503	4.21689e-46
Rpl24	3.87871e-50	-0.500586	0.31	0.769	8.77597e-46
Gapdh	3.93698e-50	-0.487491	0.097	0.465	8.90782e-46
Itgal	6.64443e-50	-0.43091	0.106	0.48	1.50337e-45
Txn1	8.7153e-50	-0.498176	0.499	0.886	1.97192e-45
Prdx6	9.50084e-50	-0.574899	0.076	0.42	2.14966e-45
Gng5	1.13218e-49	-0.418851	0.134	0.532	2.56167e-45
Crip1	1.25101e-49	-0.616248	0.376	0.784	2.83053e-45
Tmem258	1.26991e-49	-0.42109	0.059	0.392	2.87331e-45
Rpl31	1.83285e-49	-0.409226	0.125	0.517	4.147e-45
Atp5j	2.27894e-49	-0.471177	0.092	0.451	5.15632e-45
Cd300c2	3.18148e-49	-0.410881	0.105	0.476	7.19841e-45
Gm21188	3.42619e-49	-0.583	0.042	0.355	7.7521e-45
Ndufc2	4.06655e-49	-0.449466	0.062	0.395	9.20097e-45
Mrpl52	5.28797e-49	-0.313196	0.106	0.48	1.19646e-44
Grina	1.69236e-48	-0.542204	0.207	0.624	3.82914e-44
Lpcat2	1.69462e-48	-0.543573	0.042	0.352	3.83425e-44
Fkbp2	1.99558e-48	-0.412956	0.089	0.443	4.5152e-44
Ndufc1	2.20408e-48	-0.458591	0.098	0.46	4.98695e-44
Unc93b1	2.70823e-48	-0.376458	0.211	0.656	6.12764e-44
Tapbp	2.95006e-48	-0.520174	0.368	0.804	6.67481e-44
Ppib	3.17905e-48	-0.388782	0.114	0.492	7.19292e-44
Aldoa	5.26898e-48	-0.480513	0.282	0.73	1.19216e-43
Man2b1	6.28745e-48	-0.419583	0.105	0.47	1.4226e-43
H2afj	6.75834e-48	-0.376076	0.134	0.524	1.52914e-43
Srgn	7.16019e-48	-0.500566	0.101	0.46	1.62007e-43
Itgb1	1.11893e-47	-0.445515	0.069	0.401	2.53169e-43
Rps2	1.57842e-47	-0.403393	0.226	0.675	3.57134e-43
Esd	1.63219e-47	-0.474104	0.101	0.46	3.693e-43
Fcgr4	1.75214e-47	-0.483974	0.081	0.421	3.9644e-43
Rpl35	2.04783e-47	-0.448418	0.22	0.656	4.63343e-43
Zbp1	3.92033e-47	-0.441912	0.075	0.409	8.87015e-43
Tmbim4	4.15406e-47	-0.395429	0.084	0.428	9.39897e-43
Gns	6.25016e-47	-0.436506	0.204	0.635	1.41416e-42
Crlf2	9.86848e-47	-0.354749	0.086	0.431	2.23284e-42
Smpdl3a	1.11445e-46	-0.461432	0.069	0.396	2.52156e-42
Gpi1	2.10499e-46	-0.381564	0.128	0.507	4.76276e-42
Gsn	2.58318e-46	-0.433803	0.084	0.423	5.8447e-42
Bcl2a1b	6.54073e-46	-0.326847	0.112	0.477	1.47991e-41
Cox5b	7.6804e-46	-0.384385	0.101	0.456	1.73777e-41
Psme1	8.11507e-46	-0.406293	0.198	0.624	1.83611e-41
Atox1	9.35566e-46	-0.417271	0.203	0.629	2.11681e-41
Sh3bgrl3	1.1319e-45	-0.427763	0.306	0.766	2.56105e-41
Ctsc	1.46553e-45	-0.484951	0.418	0.818	3.3159e-41
Rbx1	1.55895e-45	-0.332876	0.154	0.557	3.52729e-41
Rnf19b	1.99665e-45	-0.383702	0.145	0.53	4.51762e-41
Ppt1	2.15739e-45	-0.446941	0.05	0.353	4.88132e-41
Atp5b	7.20264e-45	-0.357615	0.139	0.519	1.62967e-40
Cd14	9.9935e-45	-0.591553	0.176	0.552	2.26113e-40
Rps15a	2.68281e-44	-0.501489	0.395	0.8	6.07013e-40
Ctsl	4.10626e-44	-0.371766	0.145	0.523	9.29083e-40
Chil3	5.14987e-44	0.385293	0.895	0.554	1.16521e-39
Ndufb8	5.36141e-44	-0.310873	0.094	0.432	1.21307e-39
Cxcl10	9.00889e-44	-0.934863	0.075	0.374	2.03835e-39
Tubb5	9.18971e-44	-0.552088	0.148	0.512	2.07926e-39
Elob	1.00932e-43	-0.355308	0.145	0.526	2.28368e-39
Ssr4	1.0154e-43	-0.403334	0.062	0.37	2.29745e-39
Capg	1.85168e-43	-0.361406	0.2	0.618	4.18962e-39
Ccrl2	2.00355e-43	-0.492289	0.154	0.523	4.53324e-39
Cox7b	2.70592e-43	-0.415536	0.073	0.389	6.12242e-39
Psmb9	5.67994e-43	-0.394157	0.176	0.575	1.28514e-38
Tomm7	1.89172e-42	-0.275648	0.119	0.473	4.28021e-38
Uqcrb	2.17478e-42	-0.355489	0.12	0.473	4.92067e-38
Rps16	2.31827e-42	-0.405479	0.565	0.897	5.24533e-38
Swi5	3.84177e-42	-0.27324	0.097	0.429	8.69238e-38
Atp6ap2	4.3473e-42	-0.283598	0.139	0.51	9.8362e-38
Cox6a1	4.98207e-42	-0.301584	0.15	0.527	1.12724e-37
Ctsa	7.90658e-42	-0.343807	0.229	0.656	1.78894e-37
Cox6c	1.10032e-41	-0.38907	0.292	0.739	2.48959e-37
Isg15	1.35086e-41	-0.465348	0.081	0.391	3.05646e-37
Rpl37	2.26676e-41	-0.443948	0.449	0.861	5.12877e-37
Bri3	2.4348e-41	-0.365365	0.214	0.629	5.50899e-37
Psma2	2.87667e-41	-0.295972	0.078	0.389	6.50875e-37
Pirb	3.12455e-41	-0.291875	0.115	0.458	7.0696e-37
Gbp7	3.40593e-41	-0.419485	0.066	0.363	7.70627e-37
Spcs2	4.27978e-41	-0.317758	0.081	0.394	9.68343e-37
Atp5j2	6.15642e-41	-0.320318	0.232	0.665	1.39295e-36
Hvcn1	6.19863e-41	-0.304577	0.122	0.47	1.4025e-36
Eef1g	7.12575e-41	-0.276969	0.129	0.483	1.61227e-36
Ndufa7	9.04412e-41	-0.295707	0.07	0.371	2.04632e-36
Atpif1	1.08425e-40	-0.304996	0.242	0.658	2.45322e-36
Rps3	1.27715e-40	-0.417203	0.346	0.771	2.88967e-36
Rpl23a	1.41018e-40	-0.296658	0.212	0.631	3.19068e-36
Hint1	1.53946e-40	-0.299647	0.226	0.653	3.48317e-36
H2-DMa	1.56442e-40	-0.429271	0.332	0.772	3.53966e-36
Edf1	2.61125e-40	-0.328544	0.078	0.383	5.90822e-36
Ubl5	2.85614e-40	-0.280227	0.15	0.522	6.46231e-36
Rabac1	3.51094e-40	-0.329471	0.081	0.389	7.94385e-36
Rps10	3.67874e-40	-0.276098	0.092	0.41	8.32351e-36
Rnh1	4.46614e-40	-0.320345	0.129	0.478	1.01051e-35
Rpl36a	8.05619e-40	-0.292268	0.187	0.582	1.82279e-35
Pebp1	1.06257e-39	-0.270019	0.087	0.399	2.40416e-35
Anxa5	3.16149e-39	-0.375854	0.27	0.705	7.15318e-35
Calr	3.38443e-39	-0.331904	0.25	0.675	7.65762e-35
Slc25a5	3.4705e-39	-0.276826	0.128	0.472	7.85235e-35
Ndufs5	4.71591e-39	-0.286559	0.094	0.407	1.06702e-34
Shisa5	5.35522e-39	-0.292325	0.214	0.626	1.21167e-34
Psma7	5.36368e-39	-0.287209	0.172	0.55	1.21359e-34
Ndufab1	6.0501e-39	-0.315944	0.066	0.352	1.3689e-34
Pld3	6.18422e-39	-0.348394	0.234	0.638	1.39924e-34
Cd274	1.0206e-38	-0.264059	0.137	0.486	2.30921e-34
S100a11	3.27912e-38	-0.343854	0.154	0.507	7.41933e-34
Mfsd1	3.34817e-38	-0.277467	0.072	0.361	7.57558e-34
Bsg	4.72132e-38	-0.263241	0.14	0.49	1.06825e-33
Rps18	5.19563e-38	-0.342377	0.229	0.638	1.17556e-33
Lgals1	5.56522e-38	-0.343709	0.103	0.414	1.25919e-33
Rpl22	5.62406e-38	-0.387348	0.335	0.758	1.2725e-33
Arhgdib	6.69241e-38	-0.277319	0.206	0.601	1.51422e-33
Glrx	7.90318e-38	-0.289103	0.075	0.364	1.78817e-33
Psmb10	1.20101e-37	-0.331812	0.287	0.72	2.71741e-33
Ndufa5	1.74976e-37	-0.275259	0.108	0.423	3.95901e-33
Atp13a2	2.37677e-37	-0.303793	0.086	0.382	5.37768e-33
Ndufb9	6.82208e-37	-0.256791	0.136	0.476	1.54356e-32
Rpl5	9.21186e-37	-0.331687	0.298	0.737	2.08428e-32
Lair1	1.20432e-36	-0.281119	0.073	0.355	2.72489e-32
Nfe2l2	1.29886e-36	-0.313816	0.098	0.401	2.9388e-32
H2-T22	1.30629e-36	-0.269892	0.105	0.416	2.95562e-32
Clec4e	1.42841e-36	-0.62682	0.089	0.37	3.23192e-32
Serinc3	2.28485e-36	-0.28759	0.09	0.386	5.16971e-32
Rpl29	2.80802e-36	-0.257046	0.122	0.446	6.35342e-32
Manf	2.86248e-36	-0.264281	0.084	0.375	6.47664e-32
Rps13	7.32141e-36	-0.370487	0.438	0.832	1.65654e-31
Eef2	1.01148e-35	-0.30652	0.284	0.71	2.28858e-31
Cox7c	1.70708e-35	-0.342876	0.328	0.759	3.86243e-31
Rpl30	1.95348e-35	-0.338305	0.518	0.878	4.41994e-31
Pfkl	2.87192e-35	-0.302303	0.092	0.381	6.49802e-31
Rps17	3.12994e-35	-0.286505	0.267	0.683	7.08181e-31
Arpc1b	3.84821e-35	-0.303458	0.321	0.756	8.70696e-31
Tmsb10	9.34545e-35	-0.452913	0.658	0.918	2.1145e-30
Serpina3g	2.40494e-34	-0.355977	0.148	0.467	5.44143e-30
Rps27l	2.62087e-34	-0.254333	0.204	0.586	5.92998e-30
Rps25	3.36753e-34	-0.300009	0.276	0.693	7.61938e-30
Ier3	1.55444e-33	-0.568481	0.212	0.529	3.51707e-29
Rpl36	2.06014e-33	-0.324165	0.354	0.776	4.66128e-29
Rps23	4.55505e-33	-0.323294	0.537	0.887	1.03063e-28
Prdx1	8.44566e-33	-0.430571	0.54	0.876	1.91092e-28
Rpl6	1.4275e-32	-0.330289	0.371	0.79	3.22985e-28
Rpl26	1.51638e-32	-0.332389	0.427	0.829	3.43095e-28
Iqgap1	1.5585e-32	0.702431	0.716	0.792	3.52626e-28
Hspa8	1.73618e-32	-0.331403	0.501	0.875	3.92829e-28
F10	2.79902e-32	-0.311397	0.094	0.367	6.33306e-28
Lamp1	3.00876e-31	-0.343472	0.491	0.855	6.80763e-27
Rps19	3.82388e-31	-0.323203	0.582	0.909	8.65191e-27
Rpl27	3.07079e-30	-0.270328	0.381	0.796	6.94797e-26
Calm1	6.50782e-30	-0.331804	0.417	0.821	1.47246e-25
Rps26	7.10894e-30	-0.273588	0.323	0.732	1.60847e-25
H2afz	2.03768e-29	-0.261868	0.289	0.678	4.61045e-25
Rpl32	2.65695e-29	-0.336788	0.468	0.831	6.01161e-25
Akr1a1	4.02338e-29	-0.258404	0.315	0.731	9.10329e-25
Rps4x	6.33957e-29	-0.329173	0.46	0.854	1.43439e-24
Rpl10a	7.09349e-29	-0.278382	0.309	0.704	1.60497e-24
Rps29	1.00751e-28	-0.332101	0.562	0.891	2.27958e-24
Rpl34	1.80217e-28	-0.300689	0.451	0.835	4.0776e-24
Rplp0	4.5107e-28	-0.280075	0.512	0.87	1.02059e-23
Rps11	6.11199e-28	-0.324299	0.49	0.841	1.3829e-23
Cybb	7.567e-28	-0.335451	0.711	0.933	1.71211e-23
Tap1	3.43493e-27	-0.255273	0.321	0.73	7.77186e-23
Rpl18a	3.75121e-27	-0.346129	0.496	0.848	8.48749e-23
Hexa	3.08085e-26	-0.323786	0.402	0.79	6.97074e-22
Rpl18	3.28879e-26	-0.311025	0.452	0.826	7.44122e-22
Fau	5.82452e-26	-0.261216	0.813	0.981	1.31786e-21
Rps24	1.47498e-25	-0.250692	0.75	0.952	3.3373e-21
Rgs1	8.60871e-25	-0.324544	0.292	0.606	1.94781e-20
Junb	1.43471e-24	0.397559	0.842	0.886	3.24617e-20
Creg1	1.52259e-24	-0.273067	0.396	0.777	3.44501e-20
Tpt1	2.43138e-24	-0.290473	0.697	0.935	5.50123e-20
Eif1	3.41746e-23	-0.25249	0.451	0.818	7.73234e-19
Ccnd2	2.06701e-22	0.93729	0.407	0.291	4.67681e-18
Rps8	5.24106e-22	-0.258314	0.593	0.909	1.18584e-17
Mpeg1	8.44805e-22	-0.270687	0.448	0.816	1.91145e-17
Rpl17	9.03178e-21	-0.254051	0.418	0.791	2.04353e-16
Gdf15	4.09306e-19	0.93436	0.367	0.248	9.26096e-15
mt-Nd5	4.60353e-19	0.669937	0.607	0.685	1.0416e-14
Cd44	5.0016e-19	0.567127	0.694	0.814	1.13166e-14
Il1b	1.29979e-17	-0.476836	0.218	0.433	2.94091e-13
Pim1	1.52023e-16	0.496159	0.668	0.772	3.43968e-12
Anxa2	2.91692e-16	0.55172	0.618	0.667	6.59983e-12
Plet1	1.34967e-15	0.611939	0.446	0.349	3.05377e-11
Jund	4.14876e-14	0.572985	0.655	0.799	9.38698e-10
Sirpa	6.23946e-14	0.360692	0.744	0.872	1.41174e-09
Lars2	2.15297e-13	0.306011	0.833	0.949	4.87131e-09
Mcemp1	4.18697e-13	0.487081	0.61	0.623	9.47344e-09
Tnfaip2	1.13032e-12	0.479648	0.663	0.78	2.55747e-08
Lpl	3.7497e-12	0.496303	0.53	0.489	8.48406e-08
Slc6a6	2.23733e-11	0.267651	0.17	0.366	5.06218e-07
Eif5	6.41083e-11	0.25008	0.207	0.43	1.45051e-06
Myh9	7.14031e-11	0.260274	0.181	0.381	1.61557e-06
Dnajb6	9.64932e-11	0.291634	0.172	0.365	2.18325e-06
Eif3b	3.12179e-10	0.250041	0.168	0.352	7.06337e-06
Klhdc4	3.89078e-10	0.636003	0.446	0.437	8.80329e-06
Arf4	4.0082e-10	0.285398	0.209	0.424	9.06895e-06
Tcf25	6.50601e-10	0.284751	0.197	0.4	1.47205e-05
Colgalt1	6.95247e-10	0.252382	0.214	0.432	1.57307e-05
Ubl3	7.95041e-10	0.309773	0.181	0.37	1.79886e-05
Ifrd1	1.18793e-09	0.544924	0.588	0.668	2.68782e-05
Neu1	2.80327e-09	0.289005	0.204	0.407	6.34268e-05
Trim25	7.11728e-09	0.841932	0.362	0.34	0.000161036
Tbc1d9	7.33904e-09	0.265183	0.179	0.359	0.000166053
Gm16286	7.7659e-09	0.2616	0.178	0.355	0.000175711
Gsap	8.43479e-09	0.255004	0.192	0.379	0.000190845
Fosb	1.10691e-08	0.544638	0.56	0.629	0.000250448
Bhlhe40	1.69075e-08	0.820693	0.42	0.436	0.000382548
Vat1	2.45808e-08	0.27609	0.198	0.383	0.000556165
Ier5	4.94909e-08	0.646988	0.479	0.548	0.00111978
Mtdh	5.40375e-08	0.262142	0.192	0.369	0.00122265
Rbms1	6.08319e-08	0.280201	0.215	0.41	0.00137638
Syk	1.04826e-07	0.27065	0.206	0.392	0.00237179
Arpc4	1.46128e-07	0.258317	0.232	0.436	0.0033063
Diaph1	5.36752e-07	0.296658	0.259	0.477	0.0121446
Chd4	9.01189e-07	0.390434	0.246	0.453	0.0203903
Snrnp70	9.31862e-07	0.2849	0.217	0.396	0.0210843
Luc7l2	1.41344e-06	0.321991	0.195	0.355	0.0319804
Flna	1.6778e-06	0.261146	0.214	0.385	0.0379619
Baz1a	2.23701e-06	0.85469	0.359	0.367	0.0506146
Atp2b1	2.4748e-06	0.266467	0.295	0.52	0.0559949
Il10ra	4.55479e-06	0.348394	0.197	0.354	0.103057
Csf2rb	5.32104e-06	0.268931	0.284	0.507	0.120394
Hsp90aa1	8.02095e-06	0.422069	0.337	0.585	0.181482
Trps1	8.41025e-06	0.313061	0.2	0.351	0.19029
Ehd1	1.08602e-05	0.299979	0.264	0.463	0.245723
Osm	1.42348e-05	0.700458	0.395	0.41	0.322076
Zfand5	1.74628e-05	0.37418	0.226	0.394	0.395113
mt-Nd3	3.76203e-05	0.556617	0.476	0.583	0.851197
Rbm39	4.00697e-05	0.287132	0.315	0.545	0.906616
mt-Nd4l	4.32008e-05	0.567193	0.482	0.594	0.977461
Sgk1	9.53797e-05	0.378224	0.624	0.774	1
Atf3	0.000126978	0.334656	0.248	0.415	1
Ppp2ca	0.000139407	0.784478	0.392	0.448	1
Ankrd11	0.000172577	0.827205	0.357	0.39	1
Dnase2a	0.000238721	0.328053	0.211	0.351	1
Aamp	0.000272963	0.418386	0.228	0.381	1
Comt	0.000286146	0.327498	0.273	0.464	1
Tra2a	0.000377846	0.294277	0.226	0.371	1
Ddx39b	0.000458762	0.396961	0.217	0.357	1
Ptbp3	0.00107757	0.394948	0.282	0.468	1
Hnrnph1	0.00114252	0.358252	0.222	0.356	1
Abcg1	0.00125026	0.60236	0.402	0.472	1
Ier2	0.00191303	0.364083	0.287	0.457	1
Slamf9	0.00378264	0.274882	0.239	0.367	1
Tlr2	0.00453602	0.278103	0.379	0.621	1
Dst	0.00597239	0.407213	0.303	0.483	1
Psmd13	0.00607808	0.289608	0.31	0.496	1
Rbm25	0.00685131	0.470303	0.232	0.364	1
Ubc	0.0104904	0.297012	0.649	0.843	1
Tra2b	0.0107005	0.761582	0.326	0.371	1
Mt1	0.0127774	0.251281	0.535	0.627	1
Rbm3	0.0216589	0.333179	0.321	0.508	1
Eif5b	0.0287903	0.450904	0.278	0.429	1
Atp6v1b2	0.0366123	0.396866	0.354	0.569	1
Plin2	0.0445067	0.281684	0.602	0.814	1
Arpc5	0.0446281	0.314165	0.392	0.638	1
Ahnak	0.0513665	0.415147	0.368	0.563	1
Son	0.055542	0.377563	0.359	0.56	1
Jun	0.0647825	0.492745	0.3	0.435	1
Runx1	0.0875644	0.64207	0.346	0.429	1
Aplp2	0.103499	0.392115	0.31	0.465	1
Tkt	0.124849	0.321101	0.513	0.721	1
Zeb2	0.164316	0.328426	0.435	0.663	1
Picalm	0.165378	0.547951	0.315	0.477	1
Tmbim1	0.183116	0.725771	0.293	0.358	1
Atf4	0.197161	0.443779	0.357	0.541	1
Dstn	0.201519	0.486523	0.342	0.509	1
Top1	0.202289	0.598834	0.328	0.41	1
Arhgap31	0.231419	0.463201	0.275	0.383	1
2021-09-09	0.234272	0.593612	0.321	0.395	1
Clic4	0.24885	0.400816	0.387	0.58	1
Trf	0.279172	0.292269	0.321	0.361	1
Mapk3	0.362327	0.458271	0.331	0.477	1
Mcl1	0.372467	0.294237	0.457	0.698	1
Fosl2	0.394122	0.64056	0.314	0.4	1
Srrm2	0.409849	0.514431	0.323	0.465	1
Btg2	0.436482	0.445927	0.312	0.428	1
Malt1	0.472066	0.289333	0.381	0.516	1
Cdkn1a	0.565959	0.437882	0.368	0.487	1
Arf5	0.590421	0.277883	0.479	0.744	1
Dock10	0.592784	0.504423	0.284	0.387	1
Nfkb1	0.66852	0.650225	0.326	0.433	1
Akap13	0.741046	0.586031	0.34	0.461	1
Ccnl1	0.841334	0.435239	0.392	0.547	1
Irf2bp2	0.851228	0.578309	0.268	0.351	1
Sfpq	0.905998	0.594642	0.304	0.403	1
Trib1	0.934985	0.536785	0.3	0.396	1
Nceh1	0.947883	0.564895	0.295	0.394	1
