# Supplementary material for: Single cell analysis of M. tuberculosis phenotype and macrophage lineages in the infected lung
Source: J Exp Med. 2021 Jul 22;218(9):e20210615. doi: 10.1084/jem.20210615 (PMC8302446; doi:10.1084/jem.20210615)
Supplement: Table S19 — shows marker genes that define the AM_4 subpopulation across all cells, independently of infection status. [file JEM_20210615_TableS19.xlsx]

## Sheet: Table S19
Table S19. Marker genes that define the AM_4 subpopulation across all cells, independently of infection status
	p_val	avg_logFC	pct.1	pct.2	p_val_adj
Stmn1	0	2.19019	0.778	0.038	0
Ube2c	0	1.99709	0.543	0.01	0
Top2a	0	1.72706	0.54	0.015	0
Birc5	0	1.67696	0.547	0.009	0
Tubb5	0	1.60507	0.863	0.422	0
Pclaf	0	1.59963	0.531	0.01	0
Mki67	0	1.54823	0.586	0.08	0
Tuba1b	0	1.51858	0.874	0.404	0
Hmgb2	0	1.45589	0.674	0.197	0
Ube2s	0	1.38456	0.789	0.344	0
H2afv	0	1.28791	0.505	0.103	0
Smc4	0	1.1908	0.502	0.101	0
Rrm1	0	1.09957	0.4	0.029	0
Cdk1	0	1.08761	0.362	0.011	0
Smc2	0	0.989885	0.366	0.027	0
Cks1b	0	0.945754	0.374	0.039	0
H2afz	2.45485e-277	1.23708	0.885	0.596	5.55435e-273
Tmpo	5.82767e-243	0.858342	0.364	0.066	1.31857e-238
Ptma	1.62245e-237	0.94069	0.96	0.831	3.67095e-233
Nucks1	4.03724e-200	1.14869	0.663	0.287	9.13466e-196
Rangap1	2.31886e-172	0.831911	0.413	0.113	5.24665e-168
Pcna	3.64802e-130	1.00354	0.547	0.248	8.25402e-126
Tubb4b	2.13236e-128	0.857747	0.482	0.194	4.82468e-124
Fth1	5.56627e-120	-0.71262	0.991	0.994	1.25943e-115
Hmgb1	1.20754e-119	0.814342	0.45	0.172	2.73219e-115
Chil3	6.98319e-104	0.655664	0.805	0.488	1.58002e-99
Cd52	7.19459e-104	-0.826892	0.574	0.769	1.62785e-99
Ftl1	3.12666e-99	-0.469729	0.974	0.987	7.07438e-95
Ccl5	6.12519e-98	-1.93201	0.229	0.545	1.38589e-93
Jpt1	2.59452e-97	0.756959	0.705	0.455	5.87036e-93
Anp32b	3.60239e-96	0.765359	0.638	0.38	8.15076e-92
Arl6ip1	1.91469e-94	0.81599	0.69	0.462	4.33218e-90
Fcer1g	1.27837e-93	-0.654782	0.699	0.82	2.89243e-89
Gdf15	8.99244e-91	0.682638	0.425	0.165	2.03463e-86
Grina	3.48408e-89	-0.872129	0.425	0.671	7.88308e-85
B2m	4.04826e-84	-0.559786	0.792	0.872	9.1596e-80
Tmem109	1.48997e-82	0.645786	0.381	0.153	3.3712e-78
1810037I17Rik	1.76054e-82	0.598696	0.768	0.584	3.9834e-78
Ly6i	5.95993e-82	-0.944896	0.377	0.632	1.34849e-77
Nap1l1	7.08448e-82	0.745999	0.554	0.309	1.60293e-77
Pla2g7	1.0407e-81	-0.943795	0.256	0.537	2.35469e-77
Ran	2.27951e-77	0.697645	0.618	0.413	5.15761e-73
Saa3	3.75233e-77	-1.86759	0.3	0.561	8.49001e-73
Atp6v0c	1.19794e-76	-0.530377	0.716	0.828	2.71046e-72
Tuba1c	1.48844e-75	0.663572	0.361	0.151	3.36774e-71
Dek	2.61895e-75	0.65772	0.398	0.18	5.92564e-71
Rnf149	2.86297e-74	-0.715819	0.487	0.701	6.47775e-70
Rpsa	3.30867e-73	0.368677	0.959	0.911	7.4862e-69
H2-D1	3.41871e-73	-0.461639	0.824	0.895	7.73517e-69
Baz1b	1.56175e-71	0.612926	0.399	0.179	3.53361e-67
Snrpd1	2.45572e-71	0.687781	0.504	0.286	5.55632e-67
Tyrobp	4.60432e-71	-0.534714	0.683	0.813	1.04177e-66
Slamf9	3.24396e-69	0.546195	0.398	0.174	7.33978e-65
Prdx5	7.05138e-68	-0.58023	0.675	0.811	1.59545e-63
Hnrnpab	1.32726e-67	0.650203	0.539	0.321	3.00307e-63
Nos2	5.20582e-67	-1.23923	0.168	0.427	1.17787e-62
Ctss	8.53491e-66	-0.519253	0.828	0.881	1.93111e-61
Lmna	4.85601e-65	0.584991	0.639	0.408	1.09872e-60
Spp1	2.12956e-64	0.530348	0.505	0.259	4.81834e-60
Mif	6.11453e-64	-0.733036	0.399	0.622	1.38347e-59
Krt79	1.68208e-62	0.519954	0.358	0.151	3.80587e-58
H2-Eb1	7.20047e-62	-0.531423	0.69	0.811	1.62918e-57
H2-Aa	1.35651e-61	-0.478635	0.722	0.821	3.06925e-57
Acsl1	6.05242e-59	-0.838303	0.336	0.563	1.36942e-54
Sod2	1.26693e-55	-0.594681	0.504	0.687	2.86656e-51
H2-Ab1	1.42497e-54	-0.42234	0.757	0.842	3.22414e-50
Cd74	5.16899e-54	-0.446019	0.797	0.87	1.16953e-49
Mrc1	5.88276e-54	0.476479	0.395	0.188	1.33103e-49
H2-K1	1.75759e-52	-0.325462	0.904	0.932	3.97672e-48
Clec4d	2.24398e-52	-0.737551	0.314	0.532	5.07723e-48
Anapc5	6.43104e-52	0.578373	0.385	0.2	1.45509e-47
Ctsz	7.26676e-52	-0.340087	0.872	0.905	1.64418e-47
Npc2	6.32289e-51	-0.416382	0.731	0.817	1.43062e-46
Pkm	2.40228e-50	-0.478056	0.623	0.758	5.4354e-46
mt-Nd2	8.46665e-50	0.33231	0.969	0.933	1.91566e-45
Procr	1.08315e-49	-0.828834	0.192	0.412	2.45074e-45
Cyba	3.33168e-49	-0.331689	0.877	0.912	7.53826e-45
Laptm5	5.11987e-49	0.293634	0.984	0.929	1.15842e-44
Gbp2	5.71871e-49	-0.592283	0.446	0.643	1.29392e-44
Ccl6	2.08179e-48	0.299189	0.798	0.55	4.71026e-44
Ctsh	4.96371e-48	-0.585251	0.394	0.584	1.12309e-43
Ifitm3	4.80909e-46	-0.868472	0.152	0.367	1.0881e-41
AA467197	6.39145e-46	-0.650975	0.492	0.686	1.44613e-41
mt-Atp6	8.84484e-46	0.283704	0.994	0.996	2.00123e-41
Rpl23	1.06648e-45	-0.322789	0.869	0.892	2.41301e-41
Mapk3	2.67846e-45	0.522137	0.578	0.383	6.06029e-41
Clec4e	7.0663e-45	-0.823573	0.324	0.523	1.59882e-40
Hdgf	1.19331e-44	0.536246	0.479	0.297	2.69999e-40
Snrpb	1.2675e-44	0.479145	0.547	0.367	2.86784e-40
Hint1	1.83407e-44	0.417838	0.704	0.565	4.14977e-40
Dhrs7b	1.99772e-43	0.497981	0.375	0.2	4.52004e-39
Ly6a	2.40482e-43	-0.637058	0.274	0.495	5.44113e-39
Psmd13	3.10275e-43	0.462916	0.574	0.384	7.02029e-39
Hspa1a	5.45883e-42	-0.959557	0.151	0.357	1.23512e-37
mt-Nd4	7.76768e-42	0.275016	0.986	0.976	1.75752e-37
Cd63	1.03726e-41	-0.494292	0.554	0.694	2.34691e-37
mt-Cytb	1.54941e-41	0.271093	0.984	0.978	3.5057e-37
Ninj1	1.79114e-41	-0.651786	0.21	0.411	4.05264e-37
Ctsb	2.46215e-41	-0.346528	0.779	0.855	5.57085e-37
Fcgr3	2.80251e-41	-0.54913	0.334	0.521	6.34095e-37
Tagln2	4.50748e-41	0.413065	0.729	0.604	1.01986e-36
Cd14	4.2625e-40	-0.774956	0.413	0.568	9.64434e-36
Mgst1	4.78667e-40	-0.571529	0.359	0.535	1.08303e-35
Ccnd2	6.09162e-40	0.37159	0.444	0.249	1.37829e-35
Cxcl16	2.33517e-39	-0.454317	0.416	0.612	5.28355e-35
Snrpe	4.18934e-39	0.490504	0.54	0.386	9.4788e-35
Reep5	1.91203e-38	0.396953	0.756	0.63	4.32616e-34
G3bp1	3.0855e-38	0.424637	0.48	0.3	6.98124e-34
Cebpb	5.70057e-38	0.325025	0.903	0.842	1.28981e-33
Stub1	1.73142e-37	0.441303	0.387	0.22	3.91751e-33
Bst1	3.976e-37	-0.515557	0.293	0.479	8.99609e-33
mt-Nd1	9.15043e-37	0.279598	0.963	0.934	2.07038e-32
Slamf8	1.23444e-36	-0.534635	0.285	0.47	2.79304e-32
Wfdc21	1.86626e-36	0.402259	0.478	0.291	4.22259e-32
Fabp5	2.85927e-36	-0.63296	0.578	0.692	6.46939e-32
Lgals3bp	6.49248e-36	-0.533352	0.325	0.506	1.46899e-31
Slc7a11	6.58338e-36	-0.748273	0.343	0.525	1.48956e-31
Hk3	1.12926e-35	-0.533587	0.201	0.39	2.55507e-31
Ptms	1.20432e-35	0.43932	0.633	0.486	2.7249e-31
Cxcl9	2.03304e-35	-0.500501	0.428	0.625	4.59995e-31
Cd44	2.1529e-35	0.327114	0.839	0.731	4.87115e-31
Ifi27l2a	3.16117e-35	0.521478	0.388	0.224	7.15247e-31
Psap	4.17877e-35	-0.298095	0.981	0.972	9.45488e-31
Lsm4	1.43194e-34	0.472642	0.482	0.315	3.23991e-30
Tapbp	2.29037e-34	-0.385307	0.608	0.735	5.18218e-30
Ddx39b	6.20455e-34	0.466887	0.462	0.3	1.40384e-29
Trf	7.13816e-34	0.373516	0.429	0.252	1.61508e-29
Cd274	1.2847e-33	-0.536629	0.321	0.506	2.90675e-29
Ubald2	3.22448e-33	0.445555	0.42	0.265	7.29571e-29
Hmox1	9.13068e-33	-0.582164	0.381	0.55	2.06591e-28
Lyz2	1.00514e-32	-0.364306	0.979	0.975	2.27423e-28
Cstb	1.09264e-32	-0.382286	0.642	0.737	2.47221e-28
C3	1.60179e-32	-0.449678	0.584	0.703	3.6242e-28
Anxa2	2.96262e-32	0.315106	0.728	0.579	6.70323e-28
Aldoa	3.92082e-32	-0.381937	0.567	0.688	8.87125e-28
Il18bp	2.01884e-31	-0.497331	0.223	0.395	4.56783e-27
Fuom	2.31078e-31	0.458463	0.38	0.234	5.22838e-27
Hnrnpa2b1	2.47302e-31	0.37234	0.623	0.474	5.59545e-27
Id2	2.5066e-31	-0.439421	0.554	0.701	5.67143e-27
Ptgs2	4.4197e-31	-0.808671	0.228	0.4	1e-26
Klhdc4	4.46856e-31	0.342725	0.566	0.394	1.01106e-26
H2-M2	7.22656e-31	-0.747577	0.269	0.436	1.63508e-26
Pirb	8.68014e-31	-0.510747	0.236	0.407	1.96397e-26
Rpl24	1.05796e-30	-0.365318	0.665	0.743	2.39375e-26
Ctsk	2.48113e-30	0.257981	0.489	0.304	5.6138e-26
Apoe	2.73157e-30	-0.896082	0.235	0.408	6.18044e-26
Lars2	5.44995e-30	0.251216	0.929	0.885	1.23311e-25
Pgam1	7.10562e-30	-0.453411	0.401	0.557	1.60772e-25
Csf1r	9.58227e-30	-0.501558	0.233	0.402	2.16808e-25
Prdx6	2.2492e-29	-0.521799	0.297	0.466	5.08904e-25
Snrnp70	2.25804e-29	0.391561	0.499	0.341	5.10903e-25
Plet1	2.41086e-29	0.277034	0.491	0.304	5.45481e-25
Ranbp1	3.521e-29	0.453475	0.357	0.223	7.96661e-25
Etfb	5.15147e-29	0.364406	0.475	0.317	1.16557e-24
Ywhah	6.50122e-29	0.384735	0.535	0.393	1.47097e-24
Adipor2	1.41152e-28	0.419399	0.36	0.22	3.19371e-24
Cd9	2.1461e-28	0.284102	0.806	0.696	4.85577e-24
Gnb2	2.39038e-28	0.321103	0.714	0.602	5.40847e-24
Srgn	3.43168e-28	-0.687068	0.378	0.521	7.76453e-24
Gm21188	4.33985e-28	-0.483655	0.226	0.391	9.81934e-24
Lpl	7.08462e-28	0.286337	0.622	0.447	1.60297e-23
Rrbp1	1.46107e-27	-0.397632	0.507	0.641	3.30581e-23
Itm2b	1.59994e-27	-0.354277	0.629	0.72	3.62003e-23
Pfkl	1.62866e-27	-0.443022	0.269	0.431	3.685e-23
Cd68	1.6977e-27	-0.414039	0.437	0.573	3.84121e-23
Cfb	2.91067e-27	-0.457661	0.292	0.46	6.58569e-23
Trim25	2.96193e-27	0.306976	0.484	0.326	6.70166e-23
Slc16a3	3.3283e-27	-0.476989	0.213	0.378	7.53062e-23
Rpl18a	5.99476e-27	-0.305363	0.754	0.818	1.35637e-22
Hif1a	9.51606e-27	-0.478584	0.381	0.528	2.1531e-22
Srsf3	1.18989e-26	0.382319	0.545	0.415	2.69224e-22
Sh3bgrl3	1.66445e-26	-0.327415	0.663	0.742	3.76598e-22
Rpl27a	2.28339e-26	-0.263524	0.83	0.85	5.1664e-22
Rpl19	2.67978e-26	-0.277797	0.778	0.812	6.06327e-22
Aprt	3.59253e-26	0.308839	0.726	0.607	8.12847e-22
Rpl30	4.11461e-26	-0.277181	0.779	0.829	9.30973e-22
Esd	4.54821e-26	-0.454681	0.364	0.51	1.02908e-21
Il1b	3.46237e-25	-1.09589	0.335	0.469	7.83395e-21
Baz1a	3.62241e-25	0.317053	0.504	0.352	8.19606e-21
Slc7a2	5.72794e-25	-0.546703	0.505	0.616	1.296e-20
Ppp2ca	5.88493e-25	0.300218	0.544	0.394	1.33153e-20
Gpnmb	8.64506e-25	-0.563446	0.413	0.54	1.95603e-20
Hnrnpu	1.66847e-24	0.371914	0.517	0.38	3.77507e-20
Cybb	2.16767e-24	-0.292138	0.839	0.857	4.90457e-20
Clcn7	2.40409e-24	-0.423086	0.313	0.464	5.43949e-20
Lmo4	2.45813e-24	0.374149	0.451	0.313	5.56177e-20
Tmbim4	2.51708e-24	-0.391194	0.278	0.433	5.69515e-20
F10	3.23515e-24	-0.493132	0.308	0.456	7.31984e-20
Pgk1	3.94942e-24	-0.439979	0.387	0.515	8.93596e-20
Gpx1	6.74007e-24	0.2979	0.828	0.756	1.52501e-19
Rbm3	7.89121e-24	0.350653	0.597	0.482	1.78546e-19
Cox8a	8.43871e-24	-0.300374	0.645	0.729	1.90934e-19
Tcf7l2	1.43841e-23	0.357684	0.43	0.291	3.25455e-19
Selenow	2.47887e-23	-0.369699	0.281	0.438	5.6087e-19
Ncl	2.64109e-23	0.332352	0.596	0.472	5.97573e-19
Psme1	2.9898e-23	-0.34145	0.448	0.579	6.76472e-19
Ybx1	7.9677e-23	0.321706	0.66	0.578	1.80277e-18
Taldo1	1.10021e-22	0.299366	0.732	0.633	2.48933e-18
Slamf7	1.49336e-22	-0.447635	0.231	0.374	3.37888e-18
Rbm8a	1.67162e-22	0.372887	0.378	0.253	3.78221e-18
Mt1	2.85053e-22	0.285488	0.726	0.615	6.4496e-18
S100a11	4.66525e-22	-0.385626	0.426	0.559	1.05556e-17
Hnrnpa3	4.78892e-22	0.338603	0.469	0.344	1.08354e-17
Mcemp1	5.04609e-22	0.321194	0.697	0.591	1.14173e-17
Atp5g3	7.04981e-22	0.329316	0.606	0.49	1.59509e-17
Atox1	7.19183e-22	-0.357342	0.486	0.61	1.62722e-17
Fcgr2b	1.13718e-21	-0.456765	0.215	0.351	2.57299e-17
Abcg1	1.46271e-21	0.327273	0.536	0.405	3.30953e-17
Srsf2	4.14411e-21	0.310731	0.441	0.314	9.37647e-17
Mrpl51	4.9987e-21	0.386682	0.394	0.275	1.13101e-16
Socs3	5.36988e-21	-0.483017	0.269	0.412	1.21499e-16
Atp13a2	9.74386e-21	-0.34148	0.252	0.394	2.20464e-16
Gm2a	1.05266e-20	-0.360386	0.401	0.53	2.38175e-16
Fpr2	1.5855e-20	-0.38621	0.248	0.389	3.58736e-16
Tspo	2.35844e-20	-0.280173	0.593	0.704	5.33622e-16
Nme1	2.83772e-20	0.306958	0.538	0.414	6.42064e-16
2021-09-09	4.68118e-20	0.304699	0.43	0.304	1.05916e-15
S100a10	5.89164e-20	0.297728	0.567	0.451	1.33304e-15
Gpcpd1	7.21571e-20	0.280587	0.358	0.231	1.63263e-15
Calr	7.78469e-20	-0.323288	0.522	0.631	1.76136e-15
Itgb2	1.25012e-19	-0.348412	0.465	0.583	2.82852e-15
F7	2.32774e-19	0.27751	0.505	0.366	5.26674e-15
Samhd1	2.68101e-19	-0.348971	0.521	0.649	6.06606e-15
Tpi1	3.22996e-19	-0.352845	0.486	0.592	7.3081e-15
Wfdc17	4.09426e-19	-0.379131	0.467	0.605	9.26367e-15
Icam1	4.27496e-19	-0.440128	0.276	0.41	9.67253e-15
H2afy	9.19399e-19	0.319953	0.415	0.297	2.08023e-14
Cdkn1a	9.54776e-19	0.258838	0.594	0.459	2.16028e-14
Ldha	1.65599e-18	-0.309111	0.579	0.664	3.74684e-14
Dstn	1.9863e-18	0.284277	0.581	0.466	4.4942e-14
C1qb	2.32585e-18	-0.467316	0.272	0.415	5.26246e-14
Ptges3	4.8206e-18	0.349097	0.353	0.242	1.09071e-13
Anp32a	6.9719e-18	0.301067	0.355	0.242	1.57746e-13
Fxyd5	7.16545e-18	-0.254616	0.654	0.738	1.62126e-13
Nceh1	7.30991e-18	0.282057	0.412	0.294	1.65394e-13
Osm	1.36718e-17	0.337917	0.472	0.343	3.09338e-13
H2-DMa	2.0126e-17	-0.278688	0.564	0.661	4.5537e-13
Atf4	2.44628e-17	0.277758	0.584	0.474	5.53495e-13
Selplg	2.59746e-17	0.293563	0.42	0.304	5.87702e-13
Aplp2	2.99335e-17	0.283226	0.519	0.395	6.77276e-13
Aif1	3.26006e-17	-0.375502	0.232	0.366	7.37622e-13
Mapre1	3.42215e-17	0.300626	0.376	0.263	7.74296e-13
Mpeg1	3.60359e-17	-0.283147	0.671	0.731	8.15348e-13
Abca1	3.73969e-17	-0.340354	0.222	0.356	8.46142e-13
Clic1	4.01792e-17	0.287575	0.644	0.567	9.09095e-13
Slc25a37	4.31079e-17	-0.409409	0.271	0.393	9.7536e-13
Gns	4.74535e-17	-0.320431	0.499	0.59	1.07368e-12
Eno1	5.4998e-17	-0.357814	0.276	0.396	1.24438e-12
Cd164	5.88925e-17	0.303437	0.398	0.286	1.3325e-12
Snrpg	1.12261e-16	0.286363	0.515	0.414	2.54002e-12
Abhd12	1.38422e-16	0.309943	0.381	0.268	3.13194e-12
Runx1	1.42659e-16	0.285565	0.502	0.386	3.2278e-12
Ccrl2	1.54977e-16	-0.6443	0.388	0.505	3.50651e-12
Set	2.61441e-16	0.30992	0.411	0.305	5.91537e-12
Ass1	2.73616e-16	-0.311351	0.297	0.425	6.19084e-12
Lrpap1	2.79438e-16	-0.314909	0.266	0.386	6.32257e-12
Cst3	3.82549e-16	-0.366601	0.668	0.759	8.65555e-12
Pdpn	4.70195e-16	-0.43043	0.264	0.381	1.06386e-11
C1qa	6.50003e-16	-0.285822	0.209	0.353	1.4707e-11
Calm2	8.72321e-16	0.34004	0.44	0.342	1.97371e-11
Gpi1	1.01312e-15	-0.299741	0.401	0.511	2.29229e-11
Ssb	1.03952e-15	0.282996	0.385	0.279	2.35202e-11
Gsr	1.26094e-15	0.297549	0.508	0.404	2.853e-11
Stat1	1.43881e-15	-0.282811	0.512	0.63	3.25545e-11
Bhlhe40	1.61583e-15	0.255547	0.541	0.433	3.65598e-11
Comt	1.98932e-15	0.336141	0.44	0.335	4.50104e-11
Dbi	3.61678e-15	0.275376	0.582	0.494	8.18334e-11
Gapdh	1.02663e-14	-0.274278	0.376	0.493	2.32285e-10
Hnrnpk	1.12923e-14	0.251635	0.581	0.483	2.55499e-10
Kmt5a	1.75459e-14	0.288779	0.353	0.252	3.96993e-10
Acp5	2.30907e-14	-0.302264	0.416	0.518	5.22449e-10
Cd47	4.85366e-14	0.292386	0.584	0.505	1.09819e-09
Coro1c	5.17359e-14	0.263915	0.351	0.252	1.17058e-09
Btg1	6.28211e-14	-0.284352	0.702	0.787	1.42139e-09
Serbp1	6.42143e-14	0.29414	0.426	0.33	1.45291e-09
Crip1	7.05533e-14	0.252209	0.672	0.62	1.59634e-09
Lypla2	1.62854e-13	0.321208	0.376	0.278	3.68473e-09
Dnase2a	2.59025e-13	0.279922	0.371	0.27	5.8607e-09
mt-Nd3	2.8829e-13	0.257266	0.606	0.506	6.52284e-09
S100a8	3.00576e-13	-0.689844	0.286	0.398	6.80084e-09
Capg	3.00797e-13	-0.272101	0.487	0.577	6.80584e-09
Crlf2	3.26516e-13	-0.293941	0.302	0.409	7.38775e-09
Rpn2	3.36069e-13	0.308656	0.455	0.363	7.6039e-09
Ubb	4.26675e-13	-0.266909	0.664	0.722	9.65396e-09
Gngt2	4.32373e-13	-0.309462	0.359	0.468	9.78286e-09
Malt1	5.17062e-13	-0.392632	0.46	0.569	1.16991e-08
Rabac1	1.32348e-12	-0.253024	0.259	0.367	2.99451e-08
Hnrnpf	1.49495e-12	0.274598	0.469	0.38	3.38248e-08
Inhba	1.66689e-12	-0.363243	0.309	0.425	3.77151e-08
Fbxl5	2.27005e-12	-0.361112	0.384	0.491	5.13622e-08
Sgpl1	2.41795e-12	-0.258529	0.269	0.38	5.47086e-08
Ctsl	2.88532e-12	-0.255104	0.387	0.49	6.52833e-08
Zbp1	6.02114e-12	-0.276313	0.29	0.395	1.36234e-07
Blvrb	6.14312e-12	-0.275466	0.278	0.382	1.38994e-07
Pcbp2	6.83605e-12	0.277595	0.491	0.402	1.54673e-07
Lgals1	1.01447e-11	0.280581	0.411	0.323	2.29535e-07
Gbp7	1.02085e-11	-0.289178	0.262	0.366	2.30977e-07
Rps27l	1.90966e-11	0.255205	0.584	0.519	4.3208e-07
Hilpda	2.02493e-11	-0.404047	0.297	0.391	4.5816e-07
Dnaja1	7.38292e-11	-0.389199	0.286	0.382	1.67046e-06
Serinc3	1.27643e-10	0.272718	0.405	0.323	2.88805e-06
Atpif1	1.70728e-10	0.256388	0.606	0.554	3.8629e-06
Ap2s1	2.24458e-10	0.25269	0.484	0.404	5.07859e-06
Ptpn18	3.08147e-10	-0.262775	0.297	0.388	6.97213e-06
Isg15	5.75112e-10	-0.431148	0.281	0.379	1.30125e-05
Fgl2	1.27192e-09	-0.28095	0.268	0.357	2.87785e-05
Il1rn	2.12798e-09	-0.384959	0.413	0.491	4.81477e-05
Cflar	3.32003e-09	-0.299064	0.316	0.405	7.51191e-05
Prdx1	1.20877e-08	-0.299872	0.813	0.814	0.000273497
Eif3a	1.43508e-08	0.250283	0.537	0.468	0.000324702
Irf1	2.80282e-08	-0.257983	0.463	0.548	0.000634166
Csf2ra	4.77374e-08	-0.259265	0.275	0.356	0.00108011
Sumo2	8.72649e-08	0.258503	0.382	0.317	0.00197445
Acod1	3.76674e-07	-0.38512	0.296	0.376	0.00852262
Ier3	5.30458e-06	-0.432448	0.506	0.549	0.120021
Rgs1	9.28756e-06	-0.328721	0.495	0.532	0.21014
Slpi	2.23665e-05	-0.295027	0.427	0.481	0.506064
Zfand5	5.96727e-05	-0.251275	0.343	0.402	1
Hcar2	7.25957e-05	-0.38053	0.3	0.358	1
Klf2	0.000135406	-0.312719	0.334	0.378	1
Gadd45b	0.00107679	-0.39193	0.386	0.425	1
Cxcl2	0.894902	-0.341733	0.67	0.632	1
