# Supplementary material for: Single cell analysis of M. tuberculosis phenotype and macrophage lineages in the infected lung
Source: J Exp Med. 2021 Jul 22;218(9):e20210615. doi: 10.1084/jem.20210615 (PMC8302446; doi:10.1084/jem.20210615)
Supplement: Table S20 — shows marker genes that define the AM_1 subpopulation across all cells, independently of infection status. [file JEM_20210615_TableS20.xlsx]

## Sheet: Table S20
Table S20. Marker genes that define the AM_1 subpopulation across all cells, independently of infection status
	p_val	avg_logFC	pct.1	pct.2	p_val_adj
Chil3	0	1.04608	0.97	0.433	0
Plet1	0	0.896347	0.8	0.239	0
Ctsk	0	0.888591	0.701	0.254	0
Lpl	0	0.785207	0.868	0.393	0
Wfdc21	0	0.752198	0.682	0.242	0
Mgll	0	0.731066	0.554	0.144	0
Ccl6	0	0.711653	0.919	0.509	0
Atp6v0d2	0	0.708438	0.661	0.263	0
Cd9	0	0.665662	0.947	0.664	0
Trf	0	0.66348	0.613	0.208	0
Mrc1	0	0.611344	0.509	0.152	0
Ccnd2	0	0.558383	0.608	0.206	0
Ms4a8a	4.87205e-307	0.561071	0.395	0.099	1.10235e-302
Marco	5.30041e-289	0.937204	0.439	0.13	1.19927e-284
Ccl5	8.49448e-287	-2.48011	0.225	0.574	1.92196e-282
Ear2	1.08504e-268	0.523184	0.413	0.116	2.45501e-264
Mcemp1	5.46254e-263	0.55275	0.863	0.555	1.23595e-258
Il18	1.04527e-260	0.521516	0.37	0.102	2.36502e-256
Krt79	3.63219e-248	0.588377	0.416	0.123	8.2182e-244
Abcg1	2.72553e-246	0.584979	0.724	0.364	6.16678e-242
F7	2.37047e-239	0.547036	0.69	0.325	5.36344e-235
Hebp1	4.1902e-232	0.544014	0.62	0.287	9.48076e-228
Flt1	1.37258e-226	0.500608	0.452	0.159	3.10559e-222
Olr1	2.17716e-224	0.543553	0.519	0.206	4.92604e-220
Serpinb6a	1.96432e-218	0.453344	0.385	0.123	4.44446e-214
Klhdc4	1.36165e-217	0.482995	0.708	0.356	3.08087e-213
Cyb561a3	1.39409e-215	0.493472	0.408	0.137	3.15428e-211
Anxa2	4.69699e-215	0.524039	0.856	0.546	1.06274e-210
Ly6a	2.03677e-210	-1.23685	0.219	0.523	4.6084e-206
Saa3	2.4542e-207	-2.48889	0.336	0.579	5.55286e-203
Naaa	9.01306e-206	0.536817	0.694	0.389	2.0393e-201
Ltc4s	4.68478e-197	0.489429	0.362	0.113	1.05998e-192
Apoe	8.81924e-195	-2.34687	0.138	0.439	1.99544e-190
C1qb	8.95552e-194	-1.80783	0.151	0.447	2.02628e-189
Adipor2	6.88183e-190	0.495169	0.467	0.19	1.55708e-185
Laptm5	1.12101e-184	0.349569	0.994	0.923	2.53641e-180
Unc119	1.17805e-183	0.452079	0.397	0.147	2.66546e-179
C1qa	1.1844e-177	-2.0657	0.097	0.383	2.67981e-173
C1qc	8.48787e-173	-1.61371	0.086	0.369	1.92047e-168
Ifitm3	2.96255e-172	-1.22991	0.109	0.393	6.70306e-168
2021-09-09	9.60476e-172	0.457142	0.564	0.271	2.17317e-167
Tcf7l2	1.16528e-168	0.451053	0.55	0.26	2.63657e-164
Dhrs7b	2.366e-166	0.39261	0.432	0.175	5.35331e-162
Taldo1	8.26655e-163	0.384772	0.866	0.603	1.87039e-158
Itgax	1.20952e-159	0.474588	0.537	0.266	2.73666e-155
Lmna	5.91059e-159	0.392547	0.692	0.379	1.33733e-154
Aplp2	3.02805e-157	0.412595	0.653	0.363	6.85127e-153
Rhoc	1.41041e-154	0.41418	0.451	0.197	3.19119e-150
Gpcpd1	3.4295e-149	0.404012	0.462	0.204	7.7596e-145
Aprt	3.66635e-148	0.389812	0.827	0.581	8.29548e-144
Cd164	6.27459e-147	0.428086	0.514	0.258	1.41969e-142
Dab2	1.96924e-146	0.400588	0.408	0.173	4.45561e-142
Ccdc88a	1.32318e-143	0.418213	0.495	0.238	2.99382e-139
Nos2	7.40194e-143	-1.1087	0.187	0.447	1.67476e-138
Bhlhe41	2.91605e-142	0.42558	0.442	0.205	6.59786e-138
Plin2	2.34708e-140	0.40331	0.933	0.742	5.31051e-136
Cd44	1.60031e-138	0.383334	0.916	0.71	3.62087e-134
Etfb	6.24084e-135	0.388507	0.545	0.292	1.41205e-130
Spp1	1.81609e-133	0.468359	0.496	0.238	4.10909e-129
Gdf15	9.36481e-133	0.568507	0.368	0.15	2.11888e-128
Iqgap1	3.35228e-124	0.39447	0.913	0.714	7.58487e-120
Lsp1	6.04425e-124	0.29806	0.406	0.174	1.36757e-119
Slamf9	1.11525e-123	0.308325	0.374	0.158	2.52338e-119
Clec4n	1.72457e-120	0.373058	0.703	0.441	3.90201e-116
Sirpa	1.37018e-119	0.306351	0.948	0.794	3.10017e-115
Aif1	9.65427e-118	-0.973541	0.167	0.389	2.18438e-113
Abhd12	1.31128e-117	0.345884	0.475	0.243	2.9669e-113
Akr1b3	1.12429e-115	0.386042	0.422	0.207	2.54381e-111
Ptgs2	3.17904e-115	-1.09754	0.195	0.421	7.1929e-111
Ptpn12	2.3099e-114	0.392184	0.399	0.191	5.22637e-110
Akr1a1	4.12537e-114	0.352801	0.805	0.597	9.33406e-110
Mgat4b	3.44376e-113	0.310733	0.455	0.232	7.79185e-109
Ctsd	1.82597e-112	0.301763	0.997	0.933	4.13144e-108
Nabp1	2.29961e-109	0.345605	0.383	0.178	5.2031e-105
Mt1	6.95911e-109	0.424153	0.831	0.589	1.57457e-104
Lipa	2.78645e-108	0.394383	0.507	0.287	6.30462e-104
Camk2d	3.21358e-106	0.306827	0.489	0.261	7.27105e-102
Tmbim1	7.90448e-106	0.298883	0.47	0.245	1.78847e-101
Mertk	1.8104e-105	0.402636	0.475	0.261	4.09622e-101
Dmxl2	6.65828e-104	0.368004	0.462	0.245	1.5065e-99
Pla2g15	8.44071e-103	0.33263	0.389	0.19	1.9098e-98
Nceh1	4.35439e-102	0.337626	0.49	0.271	9.85224e-98
Axl	5.8463e-102	0.358875	0.62	0.397	1.32278e-97
Tkt	2.08525e-100	0.300309	0.79	0.58	4.71809e-96
Gpr137b	6.41447e-100	0.344631	0.428	0.226	1.45134e-95
Dock10	9.66618e-98	0.306154	0.523	0.297	2.18707e-93
Plekhm2	2.73931e-96	0.285532	0.372	0.18	6.19797e-92
Baz1a	9.6272e-96	0.346086	0.555	0.33	2.17825e-91
Ddhd1	9.42106e-95	0.388526	0.534	0.326	2.13161e-90
Mtss1	2.12395e-94	0.333714	0.353	0.168	4.80565e-90
Reep5	1.16193e-91	0.283941	0.807	0.611	2.62898e-87
Clec4d	1.8777e-90	-0.726607	0.392	0.54	4.24848e-86
Ier3	7.03007e-90	-1.02326	0.41	0.567	1.59062e-85
Dstn	4.46713e-89	0.289538	0.664	0.443	1.01073e-84
Trim25	6.09303e-89	0.339707	0.521	0.306	1.37861e-84
Pld3	2.59481e-88	0.357336	0.727	0.53	5.87102e-84
Akap13	1.71102e-87	0.291123	0.603	0.38	3.87135e-83
Plk3	3.19669e-87	0.375598	0.456	0.255	7.23284e-83
Nme1	3.80572e-86	0.268751	0.608	0.392	8.61083e-82
Pon2	3.32221e-85	0.30495	0.381	0.2	7.51684e-81
S100a1	7.32152e-85	0.350085	0.478	0.285	1.65657e-80
Cyb5r3	7.7466e-85	0.283167	0.484	0.285	1.75275e-80
Pla2g7	7.96474e-85	-0.663825	0.402	0.539	1.8021e-80
Grina	2.54752e-83	-0.621076	0.628	0.662	5.76403e-79
Dbi	3.32691e-82	0.337012	0.661	0.474	7.52748e-78
Ninj1	1.02962e-81	-0.698421	0.249	0.423	2.32962e-77
Fcgr2b	1.09822e-81	-0.636725	0.185	0.368	2.48482e-77
Cxcl16	3.28211e-80	-0.559465	0.522	0.614	7.4261e-76
Cd47	2.33301e-78	0.268135	0.69	0.482	5.27866e-74
Ncoa4	3.01705e-78	0.326681	0.359	0.191	6.82637e-74
Samhd1	9.77904e-78	0.289318	0.768	0.622	2.21261e-73
Selplg	1.59807e-77	0.279735	0.475	0.285	3.61578e-73
Ncf2	2.36063e-76	0.262816	0.612	0.411	5.34116e-72
Anxa1	1.6875e-75	0.289437	0.398	0.221	3.81814e-71
Prdx6	1.20249e-74	-0.711723	0.332	0.476	2.72075e-70
Sh3bgrl	6.9405e-74	0.296354	0.518	0.327	1.57036e-69
Mif	2.39983e-73	-0.596845	0.556	0.618	5.42986e-69
Rexo2	1.55527e-68	0.269489	0.548	0.366	3.51894e-64
Atp6v1b2	2.50773e-68	0.257805	0.686	0.497	5.67399e-64
Ctsc	6.19314e-68	0.301123	0.849	0.727	1.40126e-63
Txnip	3.73601e-67	0.27982	0.436	0.259	8.45309e-63
Egr2	4.01702e-67	0.309935	0.395	0.227	9.08892e-63
Samd8	7.48473e-67	0.294007	0.354	0.197	1.69349e-62
Acaa1a	2.66753e-66	0.261189	0.456	0.283	6.03555e-62
Cox5a	2.16883e-65	0.250454	0.866	0.715	4.90721e-61
Ly6i	6.12993e-64	-0.591643	0.558	0.627	1.38696e-59
Anxa4	6.37602e-64	0.270492	0.531	0.357	1.44264e-59
Slc6a6	2.48818e-63	0.270289	0.481	0.308	5.62975e-59
Tbca	8.33703e-61	0.263704	0.686	0.516	1.88634e-56
Colgalt1	9.1139e-61	0.259689	0.522	0.346	2.06211e-56
Serpina3g	9.55595e-61	0.400784	0.558	0.414	2.16213e-56
Runx1	5.67394e-60	0.278525	0.546	0.368	1.28379e-55
Csf1r	1.81694e-56	-0.547019	0.27	0.411	4.11102e-52
Cd14	6.19418e-56	-0.673391	0.483	0.571	1.40149e-51
Atpif1	4.27074e-55	0.251069	0.692	0.536	9.66299e-51
Cd52	8.51666e-55	-0.371064	0.738	0.761	1.92698e-50
Gadd45g	1.93733e-53	0.281545	0.464	0.294	4.3834e-49
Top1	1.39723e-52	0.259403	0.552	0.384	3.16138e-48
Srgn	1.61509e-52	-0.716391	0.423	0.527	3.65431e-48
Pgk1	1.93485e-52	-0.515213	0.428	0.52	4.37779e-48
Socs3	2.40226e-51	-0.601435	0.287	0.422	5.43536e-47
Hspa1a	2.87973e-49	-0.715354	0.223	0.364	6.51567e-45
Ctss	6.2485e-47	-0.311098	0.924	0.87	1.41379e-42
Abca1	9.32223e-46	-0.390834	0.222	0.369	2.10925e-41
Pkm	3.62707e-45	-0.311085	0.786	0.744	8.20661e-41
Clec4e	5.32649e-44	-0.69812	0.442	0.523	1.20517e-39
H2-Q7	2.21515e-43	-0.411079	0.598	0.649	5.01199e-39
Fcer1g	5.89713e-43	-0.284032	0.853	0.807	1.33429e-38
Nfkbia	9.06753e-42	-0.514105	0.714	0.73	2.05162e-37
Chka	5.67821e-41	0.281546	0.411	0.275	1.28475e-36
Fosb	6.36471e-39	0.291797	0.67	0.522	1.44008e-34
Il1b	4.49071e-38	-1.03535	0.383	0.474	1.01607e-33
H2-M2	1.68004e-36	0.320785	0.535	0.41	3.80125e-32
Hif1a	2.87812e-36	-0.466314	0.464	0.529	6.51203e-32
Procr	3.04865e-34	-0.564287	0.321	0.412	6.89788e-30
Cxcl10	3.12444e-34	-0.862577	0.267	0.368	7.06935e-30
H2-Eb1	7.82023e-34	-0.269549	0.761	0.811	1.76941e-29
Sod2	2.08427e-32	-0.339098	0.676	0.676	4.71588e-28
Jun	2.20643e-32	-0.505328	0.379	0.486	4.99227e-28
Rnf149	7.82066e-31	-0.330192	0.68	0.69	1.7695e-26
Lrpap1	5.24017e-30	-0.380349	0.3	0.392	1.18564e-25
Ccrl2	1.49685e-29	-0.727853	0.442	0.507	3.38678e-25
Fth1	1.03385e-28	-0.282279	0.999	0.993	2.33919e-24
Ubb	1.09874e-28	-0.332988	0.748	0.714	2.48601e-24
Tpi1	1.90367e-28	-0.359899	0.566	0.59	4.30725e-24
Pdpn	3.71968e-28	-0.490282	0.301	0.386	8.41615e-24
Cst3	5.39259e-27	-0.426864	0.786	0.749	1.22013e-22
Cox8a	2.36717e-26	-0.250196	0.765	0.718	5.35596e-22
Slc16a3	1.82011e-24	-0.396807	0.299	0.38	4.11819e-20
Tgfbi	2.86486e-21	-0.288753	0.783	0.729	6.48202e-17
Acsl1	3.94946e-21	-0.395979	0.514	0.556	8.93606e-17
Ctsh	3.50774e-20	-0.308558	0.575	0.573	7.93661e-16
H2-Q6	5.01454e-20	-0.378647	0.447	0.501	1.13459e-15
F10	1.23772e-17	-0.427322	0.412	0.453	2.80047e-13
Hmox1	8.99097e-16	-0.40469	0.522	0.543	2.0343e-11
Klf2	1.71403e-15	-0.479154	0.326	0.383	3.87817e-11
Dusp1	7.68496e-15	-0.333381	0.729	0.699	1.7388e-10
Slc7a11	1.99472e-14	-0.419823	0.479	0.52	4.51325e-10
Pgam1	2.38888e-14	-0.274679	0.547	0.548	5.40509e-10
AA467197	3.73585e-14	-0.252981	0.644	0.68	8.45273e-10
Gm21188	3.03311e-12	-0.290884	0.34	0.389	6.86272e-08
Fgl2	1.64288e-11	-0.320708	0.313	0.358	3.71719e-07
Gpnmb	3.70721e-10	-0.431206	0.559	0.528	8.38793e-06
Wfdc17	1.77594e-09	-0.365748	0.609	0.595	4.01824e-05
Slamf7	1.92945e-08	-0.259433	0.331	0.371	0.000436558
Slc25a37	6.97278e-08	-0.29583	0.357	0.39	0.00157766
Ms4a6c	7.5952e-08	-0.251805	0.351	0.384	0.00171849
Dnaja1	9.00427e-08	-0.365307	0.346	0.381	0.00203731
Il1rn	2.11237e-05	-0.350095	0.492	0.486	0.477945
Fabp5	4.63414e-05	-0.309102	0.743	0.676	1
Hcar2	0.00256012	-0.280793	0.399	0.348	1
Acod1	0.00444074	-0.266661	0.418	0.364	1
Hsp90aa1	0.0602135	-0.257261	0.64	0.595	1
Cxcl2	0.889037	-0.323218	0.696	0.624	1
