# Supplementary material for: Single cell analysis of M. tuberculosis phenotype and macrophage lineages in the infected lung
Source: J Exp Med. 2021 Jul 22;218(9):e20210615. doi: 10.1084/jem.20210615 (PMC8302446; doi:10.1084/jem.20210615)
Supplement: Table S21 — shows marker genes that define the AM_3 subpopulation across all cells, independently of infection status. [file JEM_20210615_TableS21.xlsx]

## Sheet: Table S21
Table S21. Marker genes that define the AM_3 subpopulation across all cells, independently of infection status
	p_val	avg_logFC	pct.1	pct.2	p_val_adj
Chil3	0	1.12321	0.946	0.452	0
Laptm5	2.12387e-288	0.663438	0.969	0.928	4.80547e-284
Ccl6	4.77296e-273	0.8986	0.852	0.53	1.07993e-268
Ier3	1.40439e-232	-1.52858	0.173	0.591	3.17758e-228
Ccl5	3.40646e-230	-2.30363	0.19	0.568	7.70745e-226
Ly6a	7.76156e-226	-1.27677	0.117	0.527	1.75613e-221
Plet1	2.07496e-217	0.839561	0.61	0.279	4.69481e-213
Nos2	4.54468e-208	-1.45744	0.069	0.454	1.02828e-203
Wfdc21	2.77067e-202	0.986376	0.561	0.27	6.26893e-198
Ptgs2	6.62271e-201	-1.50778	0.057	0.431	1.49845e-196
Ccrl2	3.2527e-195	-1.25611	0.148	0.541	7.35955e-191
Nfkbia	1.18962e-194	-0.932707	0.395	0.768	2.69164e-190
Cd9	5.43036e-194	0.674338	0.853	0.684	1.22867e-189
Cd14	3.47959e-193	-1.0637	0.208	0.601	7.87292e-189
C1qb	6.26012e-192	-1.84256	0.088	0.446	1.41641e-187
Malt1	3.64006e-185	-1.01553	0.214	0.605	8.23601e-181
Ifitm3	5.70615e-183	-1.23316	0.042	0.392	1.29107e-178
Slc7a11	2.03131e-176	-1.07027	0.181	0.555	4.59603e-172
Ear2	7.32849e-174	1.01908	0.363	0.131	1.65814e-169
Apoe	2.81959e-171	-2.33294	0.105	0.434	6.3796e-167
Saa3	1.53447e-170	-2.30991	0.282	0.578	3.47189e-166
C1qc	1.2449e-165	-1.63074	0.043	0.365	2.81672e-161
Mcemp1	1.05229e-164	0.726459	0.736	0.58	2.38091e-160
Jun	1.22447e-163	-0.988338	0.144	0.511	2.77049e-159
C1qa	2.15086e-163	-2.12716	0.062	0.379	4.86655e-159
Socs3	3.0296e-163	-0.987942	0.098	0.441	6.85477e-159
Dusp1	1.96212e-160	-0.780512	0.394	0.741	4.43948e-156
Prdx6	7.31322e-157	-0.838112	0.143	0.494	1.65469e-152
Rnf149	2.3493e-153	-0.673079	0.395	0.724	5.31553e-149
Clec4d	3.34222e-152	-0.843626	0.214	0.557	7.56212e-148
Rplp1	4.83384e-152	0.343287	0.992	0.974	1.0937e-147
Cxcl2	6.01677e-152	-1.22758	0.368	0.666	1.36135e-147
Ninj1	1.10524e-151	-0.814762	0.1	0.436	2.50072e-147
Zfp36	3.19855e-151	-0.794628	0.404	0.739	7.23703e-147
Pla2g7	4.50277e-151	-0.764419	0.215	0.558	1.0188e-146
Clec4e	1.30385e-145	-0.977758	0.22	0.547	2.95009e-141
Grina	1.36477e-145	-0.721404	0.368	0.692	3.08792e-141
Cxcl16	2.3704e-145	-0.693862	0.307	0.637	5.36326e-141
Tmsb4x	8.78239e-144	0.350811	0.998	0.996	1.9871e-139
Hif1a	3.49549e-139	-0.706272	0.212	0.557	7.90889e-135
Srgn	2.06373e-136	-0.814336	0.205	0.55	4.6694e-132
Abca1	1.61094e-135	-0.713245	0.072	0.382	3.64492e-131
Tnfaip3	1.90661e-135	-0.759979	0.156	0.493	4.3139e-131
Acsl1	1.37922e-133	-0.837849	0.27	0.584	3.12062e-129
Marco	2.45432e-132	1.00287	0.362	0.149	5.55315e-128
H2-Q6	1.36276e-129	-0.652203	0.192	0.531	3.08338e-125
Aif1	2.55527e-129	-0.910909	0.097	0.39	5.78156e-125
Fcgr2b	7.77891e-129	-0.660273	0.076	0.376	1.76006e-124
Trf	1.61361e-127	0.819713	0.463	0.238	3.65096e-123
Ctsd	2.21033e-124	0.384279	0.991	0.935	5.00109e-120
Il1b	2.88818e-124	-1.42651	0.202	0.493	6.5348e-120
Csf1r	6.84819e-123	-0.610994	0.118	0.425	1.54947e-118
Procr	4.50388e-122	-0.784489	0.131	0.432	1.01905e-117
Lpl	1.40829e-121	0.663846	0.648	0.433	3.18639e-117
Pdpn	7.31633e-121	-0.813528	0.115	0.406	1.65539e-116
Fos	9.73182e-119	-0.664234	0.38	0.684	2.20192e-114
Hspa1a	1.89983e-117	-1.06275	0.096	0.376	4.29856e-113
Klf6	6.29173e-116	-0.623038	0.383	0.704	1.42357e-111
Mif	6.49503e-114	-0.643547	0.368	0.639	1.46956e-109
Sod2	1.43916e-113	-0.588872	0.456	0.703	3.25624e-109
Ctsk	1.77533e-112	0.693171	0.519	0.29	4.01687e-108
Egr1	2.44292e-112	-0.828422	0.15	0.441	5.52734e-108
Anxa2	2.46945e-109	0.667087	0.699	0.574	5.58737e-105
Actb	1.94566e-105	0.333718	0.991	0.984	4.40225e-101
Pgk1	6.81932e-105	-0.536645	0.236	0.54	1.54294e-100
Ccnl1	8.73653e-100	-0.591052	0.235	0.545	1.97673e-95
H2-Q7	1.02877e-99	-0.505914	0.384	0.673	2.32769e-95
Zeb2	1.6703e-97	-0.506906	0.322	0.646	3.77921e-93
Cxcl10	6.39402e-97	-1.1333	0.132	0.381	1.44671e-92
Klf2	2.57631e-96	-0.798153	0.143	0.404	5.82915e-92
Dnaja1	8.23449e-95	-0.613281	0.137	0.406	1.86314e-90
Slc25a37	6.44716e-94	-0.522111	0.142	0.415	1.45873e-89
Taldo1	6.45033e-93	0.584033	0.703	0.63	1.45945e-88
Rgs1	1.71171e-92	-0.703934	0.286	0.559	3.87291e-88
Klf4	9.82748e-92	-0.584954	0.22	0.499	2.22357e-87
Pkm	1.06271e-91	-0.445166	0.553	0.774	2.40448e-87
Ly6i	9.76686e-91	-0.612002	0.416	0.642	2.20985e-86
Man2a1	4.1625e-90	-0.460805	0.118	0.378	9.41808e-86
Junb	1.13509e-89	-0.470626	0.636	0.875	2.56825e-85
Nfe2l2	3.59574e-88	-0.469976	0.133	0.396	8.13572e-84
Lrpap1	4.18213e-88	-0.418185	0.143	0.408	9.46249e-84
Slamf8	6.2042e-86	-0.429669	0.214	0.49	1.40376e-81
Rnf19b	6.51967e-86	-0.428409	0.21	0.495	1.47514e-81
Fbxl5	9.14556e-86	-0.630653	0.244	0.515	2.06927e-81
Il1rn	1.10193e-85	-0.607603	0.242	0.516	2.49323e-81
Lars2	4.93389e-85	0.385489	0.892	0.887	1.11634e-80
Cflar	6.52432e-85	-0.483586	0.163	0.429	1.47619e-80
Pnrc1	6.65096e-85	-0.459839	0.184	0.46	1.50485e-80
H3f3b	4.20893e-84	-0.411196	0.709	0.889	9.52313e-80
Slc3a2	1.1669e-82	-0.391729	0.226	0.514	2.64022e-78
Hmox1	2.12316e-82	-0.588212	0.306	0.568	4.80385e-78
Hk3	2.63531e-82	-0.420527	0.149	0.407	5.96264e-78
Inhba	6.07652e-82	-0.963638	0.207	0.443	1.37487e-77
mt-Nd2	7.26965e-81	0.346003	0.904	0.939	1.64483e-76
Gpnmb	6.23637e-80	-0.667964	0.322	0.558	1.41104e-75
Atf3	7.78093e-80	-0.481828	0.201	0.471	1.76051e-75
Eif5	2.03472e-79	-0.432556	0.16	0.421	4.60375e-75
Icam1	1.04609e-78	-0.489267	0.173	0.43	2.36687e-74
Fgl2	3.45476e-78	-0.47298	0.137	0.378	7.81674e-74
Ifrd1	3.57027e-78	-0.500901	0.36	0.639	8.0781e-74
Irf1	3.82218e-78	-0.490585	0.292	0.573	8.64807e-74
Gadd45b	7.27887e-78	-0.648027	0.194	0.451	1.64692e-73
Slamf7	9.443e-78	-0.417562	0.145	0.392	2.13657e-73
Slc16a3	1.86458e-77	-0.428166	0.148	0.396	4.21879e-73
Rpl37a	4.28813e-75	0.27032	0.974	0.948	9.70231e-71
mt-Atp6	6.22727e-75	0.264629	0.984	0.998	1.40898e-70
Btg1	6.87564e-75	-0.429585	0.542	0.812	1.55568e-70
Tpi1	1.43825e-74	-0.392302	0.348	0.615	3.25419e-70
F10	1.49566e-74	-0.50065	0.223	0.475	3.38407e-70
Mcl1	3.7776e-74	-0.378882	0.428	0.73	8.5472e-70
Lgals3bp	2.03227e-73	-0.376821	0.26	0.524	4.59821e-69
Zfand5	7.73158e-73	-0.430962	0.175	0.426	1.74935e-68
Eno1	7.80632e-73	-0.366637	0.167	0.416	1.76626e-68
Gbp7	1.76741e-72	-0.388599	0.147	0.386	3.99895e-68
Hsp90aa1	2.63755e-72	-0.501996	0.346	0.632	5.96772e-68
mt-Nd4	4.60824e-72	0.298641	0.951	0.979	1.04266e-67
Cd274	5.80541e-72	-0.415617	0.257	0.525	1.31353e-67
Myl6	1.27527e-71	0.362664	0.859	0.851	2.88543e-67
Hilpda	1.8627e-71	-0.440475	0.169	0.412	4.21454e-67
Lyz2	4.00871e-71	0.310266	0.996	0.973	9.0701e-67
Atp6v0d2	1.78317e-70	0.662517	0.445	0.301	4.0346e-66
Ubb	1.19117e-69	-0.400998	0.536	0.741	2.69515e-65
Pgam1	5.08279e-68	-0.369844	0.315	0.576	1.15003e-63
Tgfbi	1.02707e-67	-0.411347	0.559	0.758	2.32384e-63
Tra2a	1.68214e-67	-0.465928	0.166	0.399	3.80602e-63
Tax1bp1	1.09382e-65	-0.315307	0.24	0.506	2.47487e-61
Rpl38	1.15103e-65	0.324736	0.872	0.875	2.60433e-61
Csf2ra	9.29446e-65	-0.33709	0.148	0.376	2.10296e-60
Nampt	1.5806e-64	-0.338722	0.407	0.669	3.57627e-60
Sf3b1	3.49316e-64	-0.348896	0.188	0.432	7.90362e-60
Rbm39	4.06827e-64	-0.338409	0.288	0.561	9.20486e-60
Gna13	8.64346e-64	-0.326447	0.187	0.428	1.95567e-59
Hk2	4.797e-62	-0.339952	0.134	0.352	1.08537e-57
mt-Nd1	2.26644e-61	0.292942	0.9	0.94	5.12804e-57
Hcar2	4.38544e-61	-0.568664	0.16	0.379	9.92251e-57
Atp2b1	8.90437e-61	-0.388742	0.206	0.442	2.0147e-56
Clcn7	1.04914e-60	-0.317454	0.235	0.482	2.37379e-56
Lilr4b	3.73867e-60	-0.462123	0.148	0.358	8.45911e-56
Btg2	3.8179e-60	-0.460032	0.237	0.476	8.63838e-56
mt-Cytb	9.74261e-60	0.256663	0.95	0.982	2.20436e-55
Stat3	1.22352e-59	-0.285547	0.206	0.45	2.76835e-55
Gde1	8.52257e-59	-0.258494	0.142	0.358	1.92832e-54
Crlf2	4.48211e-58	-0.255436	0.193	0.429	1.01412e-53
Nfkb1	4.86469e-58	-0.40807	0.176	0.396	1.10069e-53
Cd52	1.62543e-57	-0.35463	0.639	0.772	3.67769e-53
Fosb	3.75664e-57	-0.413852	0.328	0.568	8.49978e-53
Wsb1	6.54366e-57	-0.332458	0.144	0.353	1.48057e-52
Son	6.82963e-57	-0.30512	0.266	0.521	1.54527e-52
Nrp2	1.27167e-56	-0.262513	0.236	0.48	2.87728e-52
Litaf	2.71307e-56	-0.321244	0.225	0.465	6.13858e-52
mt-Co3	7.57974e-56	0.276252	0.988	0.997	1.71499e-51
H2-D1	1.46753e-55	-0.258704	0.846	0.896	3.32043e-51
Reep5	1.79883e-55	0.514139	0.656	0.635	4.07002e-51
Vamp8	4.91078e-55	0.412944	0.715	0.733	1.11111e-50
Ptpre	1.09877e-54	-0.302545	0.148	0.356	2.48607e-50
Ubc	3.3942e-54	-0.319247	0.635	0.84	7.67971e-50
Atp13a2	5.09456e-54	-0.264173	0.189	0.41	1.15269e-49
Aprt	1.62832e-53	0.472533	0.641	0.611	3.68425e-49
Calhm6	2.4583e-53	-0.290163	0.154	0.354	5.56214e-49
C3	4.95242e-53	-0.358348	0.552	0.714	1.12053e-48
Pfkl	7.50407e-53	-0.277708	0.219	0.447	1.69787e-48
Cox5a	3.15856e-52	0.38088	0.755	0.733	7.14655e-48
Luc7l2	7.57493e-52	-0.330859	0.16	0.362	1.7139e-47
Rsrp1	1.65275e-51	-0.278506	0.224	0.452	3.73951e-47
Ube2d3	1.98994e-51	-0.278642	0.304	0.558	4.50245e-47
Tkt	2.19007e-50	0.475722	0.633	0.606	4.95525e-46
Ier5	5.79568e-50	-0.315252	0.296	0.534	1.31133e-45
Id2	6.16501e-50	-0.359337	0.493	0.717	1.3949e-45
Ralgds	2.205e-49	-0.278213	0.175	0.381	4.98904e-45
Tra2b	7.27272e-49	-0.355701	0.174	0.373	1.64553e-44
Gm21188	8.55926e-49	-0.289831	0.199	0.404	1.93662e-44
F7	8.72927e-49	0.53391	0.473	0.362	1.97508e-44
Fcer1g	1.47101e-48	-0.290375	0.748	0.821	3.32831e-44
Ddx5	2.00397e-48	-0.280501	0.403	0.659	4.53418e-44
Ctsh	2.19889e-48	-0.286589	0.366	0.598	4.9752e-44
Hnrnph1	2.56022e-48	-0.325354	0.175	0.375	5.79276e-44
Cdkn1a	4.44202e-48	-0.291682	0.263	0.492	1.00505e-43
Cox4i1	2.37031e-47	0.311059	0.819	0.82	5.36307e-43
Rplp2	2.45334e-47	0.274223	0.875	0.879	5.55093e-43
Itgb2	1.84415e-46	-0.276865	0.372	0.601	4.17257e-42
Slc7a2	3.15315e-46	-0.435502	0.44	0.63	7.13432e-42
Fus	6.48117e-46	-0.260785	0.238	0.458	1.46643e-41
Klhdc4	8.00472e-46	0.532996	0.489	0.393	1.81115e-41
Acod1	2.51608e-45	-0.511946	0.203	0.392	5.69287e-41
AA467197	1.28006e-44	-0.365557	0.534	0.693	2.89626e-40
Sfpq	1.72884e-44	-0.258564	0.212	0.419	3.91167e-40
Srrm2	2.19335e-44	-0.282028	0.24	0.454	4.96268e-40
Rrbp1	3.28364e-44	-0.267193	0.412	0.661	7.42955e-40
Cfb	9.37885e-44	-0.267319	0.266	0.473	2.12206e-39
Akr1a1	3.09231e-41	0.445389	0.63	0.624	6.99665e-37
Gbp2	3.89367e-41	-0.286875	0.461	0.652	8.80981e-37
Ier2	8.94905e-41	-0.30834	0.256	0.458	2.02481e-36
Trib1	2.84402e-40	-0.29257	0.201	0.389	6.43489e-36
H2-Eb1	1.95345e-38	-0.289225	0.737	0.812	4.41987e-34
Cxcl9	3.48634e-36	-0.317198	0.477	0.63	7.88819e-32
Fth1	6.14969e-34	-0.286356	0.999	0.993	1.39143e-29
Hebp1	1.33499e-33	0.581759	0.4	0.324	3.02055e-29
Pim1	1.77723e-33	-0.307911	0.495	0.719	4.02115e-29
Spp1	1.31783e-32	0.460997	0.368	0.261	2.98173e-28
Ctsb	1.15715e-31	-0.260564	0.81	0.856	2.61816e-27
Ctss	3.45269e-31	-0.25176	0.904	0.875	7.81205e-27
Wfdc17	6.81831e-31	-0.335936	0.445	0.615	1.54271e-26
2021-09-09	3.16835e-30	0.509457	0.384	0.302	7.1687e-26
Msrb1	6.58856e-30	0.33084	0.683	0.7	1.49073e-25
Sirpa	8.39129e-30	0.278428	0.787	0.818	1.89861e-25
Cd44	5.27431e-29	0.28159	0.719	0.74	1.19336e-24
Plin2	3.59251e-28	0.265285	0.75	0.769	8.12841e-24
Pld3	2.36816e-26	0.398781	0.564	0.555	5.3582e-22
Isg15	8.72606e-25	-0.313501	0.236	0.39	1.97436e-20
Serf2	1.10996e-24	0.250452	0.795	0.818	2.5114e-20
Etfb	1.1162e-24	0.581316	0.372	0.321	2.52551e-20
Ly6e	8.43721e-21	0.298562	0.68	0.729	1.909e-16
Clec4n	6.65416e-19	0.375786	0.498	0.474	1.50557e-14
Abcg1	4.60034e-18	0.427448	0.448	0.408	1.04087e-13
Naaa	9.59636e-18	0.435865	0.444	0.428	2.17127e-13
Dbi	1.15009e-17	0.450798	0.488	0.5	2.6022e-13
mt-Nd4l	2.54099e-17	0.354819	0.547	0.56	5.74925e-13
Lmna	3.4993e-15	0.412786	0.443	0.418	7.91751e-11
Arf5	1.43095e-14	0.306072	0.593	0.66	3.23766e-10
Creg1	1.96303e-14	0.260388	0.67	0.689	4.44155e-10
Atpif1	2.20999e-13	0.422862	0.515	0.562	5.00032e-09
Pfdn5	1.16945e-12	0.293685	0.604	0.663	2.646e-08
Cst3	2.31376e-11	-0.261685	0.668	0.764	5.23512e-07
Cops9	2.9862e-11	0.327782	0.519	0.565	6.75659e-07
Mapk3	1.47329e-09	0.418988	0.392	0.394	3.33346e-05
Fabp5	1.52024e-09	-0.277267	0.631	0.692	3.43968e-05
Nme1	2.77935e-09	0.386767	0.411	0.423	6.28856e-05
Crip1	2.95878e-09	0.293574	0.595	0.626	6.69453e-05
Psmb4	5.74561e-09	0.342083	0.501	0.562	0.00013
Cotl1	2.48519e-08	0.304606	0.551	0.603	0.0005623
H2-DMb1	4.65699e-08	0.309056	0.544	0.61	0.00105369
Arl6ip1	7.03807e-08	0.355857	0.445	0.478	0.00159243
Arhgdia	8.20607e-08	0.262125	0.551	0.62	0.0018567
Aplp2	1.2916e-07	0.383398	0.394	0.403	0.00292237
Cox6b1	1.30595e-07	0.265402	0.577	0.645	0.00295484
Tbca	2.41557e-07	0.325842	0.489	0.545	0.00546548
Psmd13	6.0552e-07	0.406407	0.38	0.397	0.0137005
Serpina3g	6.91675e-07	0.432398	0.416	0.435	0.0156498
Ndufb7	9.05185e-07	0.31348	0.496	0.56	0.0204807
Pomp	9.31672e-07	0.264062	0.542	0.613	0.02108
Uqcr11	7.52232e-06	0.297709	0.503	0.577	0.1702
Canx	8.84648e-06	0.272532	0.536	0.607	0.20016
Dstn	1.62163e-05	0.325082	0.438	0.477	0.36691
Atp5g3	0.00015034	0.339366	0.441	0.503	1
Fis1	0.00025219	0.308582	0.426	0.483	1
Tmem14c	0.00488555	0.34254	0.381	0.438	1
Timm13	0.0052014	0.278524	0.435	0.509	1
Rexo2	0.013809	0.3101	0.349	0.396	1
Alox5ap	0.105633	0.283367	0.384	0.44	1
Lamtor2	0.116463	0.277261	0.401	0.477	1
Chmp2a	0.222316	0.266133	0.29	0.367	1
Ywhab	0.412115	0.301682	0.362	0.436	1
Ap2s1	0.444367	0.280392	0.348	0.416	1
Romo1	0.564412	0.278653	0.367	0.446	1
Psmb3	0.687425	0.250034	0.359	0.437	1
Fcgr4	0.841438	0.278695	0.331	0.398	1
S100a13	0.899515	0.26201	0.314	0.378	1
