# Supplementary material for: Single cell analysis of M. tuberculosis phenotype and macrophage lineages in the infected lung
Source: J Exp Med. 2021 Jul 22;218(9):e20210615. doi: 10.1084/jem.20210615 (PMC8302446; doi:10.1084/jem.20210615)
Supplement: Table S22 — is a DGE results table comparing Mtb hspx′::GFPlow versus hspx′::GFPhigh bacteria. [file JEM_20210615_TableS22.xlsx]

## Sheet: Table S22 - Mtb - Gfp low vs Gf
Table S22. DGE results table comparing Mtb hspx’::GFPlow versus hspx’::GFPhigh bacteria
	baseMean	log2FoldChange	lfcSE	pvalue	padj
Rv2658c	6.72	6.54	2.63	0	0
Rv0336	9.9	3.24	1.9	0	0.03
PyrB	20.8	2.83	0.82	0	0
WbbL2	21.34	2.83	0.62	0	0
Rv0369c	12.75	2.54	1.79	0	0.03
Rv0883c	61.61	2.34	0.49	0	0
Rv1632c	25.42	2.23	1.22	0	0.03
Rv0076c	9.67	2.18	0.99	0	0.02
LppJ	22	2.17	0.78	0	0.01
Rv3575c	18.45	1.95	0.95	0	0.02
Rv1885c	23.34	1.73	0.9	0	0.03
VapC27	27.88	1.69	1.32	0	0.05
BfrB	609.6	1.61	0.36	0	0
Rv2510c	42.4	1.54	0.55	0	0.01
DipZ	158.77	1.54	0.32	0	0
Rv0825c	9.47	1.51	1.12	0.01	0.05
Rv3378c	18.81	1.5	0.94	0	0.04
Q643_01372	7315.12	1.44	0.35	0	0
cas6	26.73	1.42	0.55	0	0.01
Rv1062	28.24	1.42	0.66	0	0.02
PssA	62.32	1.4	0.47	0	0.01
SecG	23.58	1.35	0.7	0	0.03
Ltp4	40.22	1.35	0.87	0	0.05
Rv0446c	72.38	1.35	0.36	0	0
Rv2074	95.34	1.34	0.42	0	0
PncB1	42.94	1.3	0.52	0	0.01
InhA	144.6	1.27	0.24	0	0
Rv2739c	45.18	1.27	0.59	0	0.03
GmdA	94.91	1.25	0.52	0	0.02
ModA	117.08	1.22	0.36	0	0
Rv3678c	126.77	1.19	0.39	0	0
DapC	22.63	1.19	0.73	0.01	0.05
Pks17	42.32	1.19	0.87	0.01	0.06
ScpA	61.88	1.18	0.44	0	0.01
GlpX	82.98	1.17	0.48	0	0.02
Rv3177	37.79	1.16	1.01	0.01	0.07
NuoJ	97.35	1.16	0.39	0	0.01
SucD	113.67	1.14	0.31	0	0
Rv0996	108.88	1.13	0.44	0	0.01
MutT3	61.52	1.12	0.54	0	0.03
SigL	59.42	1.12	0.43	0	0.01
Rv3527	31.64	1.12	0.71	0.01	0.06
MPT70	433.09	1.1	0.28	0	0
Rv3815c	74.63	1.08	0.29	0	0
Rv3137	102.67	1.06	0.36	0	0.01
FkbM	47.07	1.05	0.44	0	0.02
Rv1458c	66.7	1.04	0.5	0	0.03
Rv2258c	176.75	1.04	0.34	0	0.01
HemN	156.31	1.04	0.29	0	0
RskA	80.64	1.03	0.55	0	0.04
MmpS2	21.72	1.03	0.9	0.01	0.09
Rv2795c	95.81	1.03	0.24	0	0
GlgP	168.76	1.02	0.29	0	0
Rv1140	59.03	1.01	0.38	0	0.01
Q643_01373	29240.6	1	0.31	0	0
Cyp130	33.62	0.99	0.6	0.01	0.06
SulP	145.04	0.97	0.23	0	0
TldD	97.37	0.97	0.29	0	0
Rv3031	61.78	0.97	0.48	0	0.04
Rv1279	135.52	0.97	0.35	0	0.01
Rv0435c	116.9	0.96	0.35	0	0.01
Rv3289c	135.52	0.95	0.39	0	0.02
GlgE	245.15	0.95	0.38	0	0.02
Rv2876	133.27	0.94	0.41	0	0.03
Rv3404c	40.71	0.94	0.45	0	0.04
CobN	92.52	0.94	0.29	0	0
YrbE1B	65.43	0.93	0.62	0.01	0.07
Nth	96.36	0.93	0.31	0	0.01
Rv0576	88.48	0.92	0.35	0	0.02
Rv2425c	95.87	0.91	0.34	0	0.01
MazE4	31.63	0.89	0.49	0.01	0.06
LpqI	93.05	0.89	0.36	0	0.02
RpfA	124.08	0.88	0.31	0	0.01
LprN	55.63	0.88	0.52	0.01	0.07
Glf	59.69	0.86	0.6	0.01	0.09
Pta	113.77	0.85	0.33	0	0.02
PknK	66.79	0.85	0.42	0	0.05
Cut1	104.02	0.85	0.33	0	0.02
Rv3292	32.61	0.84	0.65	0.01	0.1
Rv2331	48.42	0.83	0.43	0.01	0.05
Rv0178	155.82	0.83	0.24	0	0
Rv0678	257.79	0.82	0.47	0.01	0.07
PapA5	181.98	0.82	0.26	0	0.01
MPT83	139.47	0.82	0.37	0	0.04
Rv1619	59.42	0.81	0.54	0.01	0.09
CeoB	57.75	0.81	0.48	0.01	0.07
Rv0176	109.42	0.78	0.37	0	0.04
Rv0449c	222.37	0.77	0.25	0	0.01
UfaA1	124.49	0.77	0.4	0.01	0.06
Rv2474c	52.28	0.76	0.48	0.01	0.09
Rv0111	87.54	0.76	0.37	0.01	0.05
AcrA1	54.53	0.75	0.41	0.01	0.07
Rv3169	31.81	0.75	1.11	0.02	0.12
Rv2390c	120.97	0.75	0.37	0.01	0.06
ProW	73.97	0.75	0.69	0.02	0.13
Rv3413c	69.65	0.74	0.59	0.02	0.12
Rv2943	58.43	0.74	0.48	0.01	0.1
Rv0862c	91.85	0.74	0.3	0	0.03
Rv3195	65.72	0.74	0.43	0.01	0.09
Rv2184c	106.81	0.73	0.29	0	0.02
L14 RplN	121.9	0.73	0.23	0	0.01
Rv0338c	347.72	0.72	0.21	0	0
Pks10	139.63	0.72	0.32	0	0.04
MmpS5	379.08	0.72	0.41	0.01	0.09
Rv0634c	86.62	0.71	0.38	0.01	0.07
AcpS	38.84	0.7	0.74	0.02	0.14
Rv3661	89.03	0.7	0.41	0.01	0.09
Rv1708	59.98	0.7	0.39	0.01	0.08
Rv1507c	35.7	0.69	1.13	0.02	0.12
LpqF	204.31	0.69	0.27	0	0.03
Q643_01374	225.84	0.68	0.35	0.01	0.07
Rv0970	41.8	0.68	0.39	0.01	0.09
Pks7	133.37	0.68	0.32	0.01	0.06
Rv2993c	67.97	0.68	0.61	0.03	0.15
HisI	20.88	0.67	0.67	0.03	0.15
Rv3553	382.14	0.67	0.25	0	0.02
Rv2969c	113.22	0.66	0.38	0.01	0.09
Rv1098c	110.89	0.66	0.34	0.01	0.07
RplO	289.55	0.66	0.25	0	0.02
AtpC	77.96	0.66	0.38	0.01	0.1
Rv1634	202.81	0.66	0.31	0.01	0.06
AccD5	199.29	0.66	0.23	0	0.02
Rv0565c	13.52	0.66	3.38	0.01	0.06
Rv0495c	109.61	0.66	0.33	0.01	0.07
HemE	112.44	0.66	0.42	0.02	0.12
PPE66	96.32	0.65	0.37	0.01	0.1
RpsL	108.08	0.64	0.39	0.02	0.11
MmpL5	1342.83	0.64	0.33	0.01	0.08
ThrB	127.45	0.64	0.29	0.01	0.06
MetS	59.31	0.64	0.49	0.03	0.15
AspS	53.64	0.63	0.35	0.01	0.1
LipA	115.86	0.63	0.32	0.01	0.08
EchA21	135.25	0.63	0.41	0.02	0.13
PafC	63	0.63	0.45	0.02	0.14
Can	416.04	0.63	0.29	0.01	0.06
Rv0225	76.41	0.62	0.54	0.03	0.17
Rv0063	26.24	0.62	0.6	0.03	0.17
Rv0941c	45.86	0.61	0.44	0.03	0.15
FbpC	151.6	0.61	0.42	0.02	0.15
Rv0149	147.8	0.61	0.21	0	0.02
Rv3559c	104.51	0.61	0.32	0.01	0.09
Rv1382	19.38	0.61	0.93	0.02	0.14
RplF	228.25	0.6	0.23	0	0.03
Rv1352	108.01	0.6	0.3	0.01	0.08
FadE30	216.19	0.6	0.31	0.01	0.09
FadD12	50.16	0.6	0.4	0.02	0.14
VapC31	18.61	0.6	0.82	0.03	0.17
Rv3548c	354.87	0.59	0.26	0.01	0.05
Rv2913c	87.12	0.59	0.34	0.02	0.11
HsaC	143.95	0.59	0.25	0	0.05
DnaQ	129.88	0.59	0.26	0.01	0.05
Rv0164	117.25	0.59	0.36	0.02	0.13
MapB	271.74	0.59	0.22	0	0.03
LpqU	28.83	0.59	0.72	0.04	0.18
SapM	27.87	0.58	0.67	0.03	0.18
Rv2190c	240.6	0.58	0.2	0	0.02
Rv3163c	43.66	0.58	0.42	0.03	0.16
Rv0681	66.86	0.58	0.41	0.03	0.16
Rv3856c	119.18	0.58	0.34	0.02	0.12
Rv1714	29.15	0.58	0.83	0.03	0.16
PimA	58.07	0.58	0.33	0.02	0.11
RplD	553.07	0.58	0.18	0	0.01
TypA/BipA	240.99	0.58	0.24	0	0.05
sepF	133.85	0.57	0.32	0.02	0.11
Rv2581c	74.97	0.57	0.38	0.03	0.15
Rv0236A	32.76	0.57	1.08	0.02	0.11
Adk	52.59	0.56	0.38	0.03	0.17
Tpi	107.01	0.56	0.29	0.01	0.1
SigD	99.29	0.56	0.29	0.01	0.1
EchA20	329.55	0.56	0.25	0.01	0.06
RpsQ	224.3	0.55	0.3	0.01	0.1
MoaC2	138.46	0.55	0.3	0.02	0.11
Cdh	76.47	0.55	0.35	0.03	0.15
MenA	16.7	0.55	0.63	0.04	0.2
Fba	201.89	0.54	0.28	0.01	0.1
Rv2617c	97.67	0.54	0.47	0.04	0.21
CobC	33.07	0.54	0.5	0.04	0.21
FdhD	61.78	0.54	0.42	0.04	0.2
Rv1870c	369.77	0.53	0.23	0.01	0.05
MihF	164.84	0.53	0.3	0.02	0.13
Rv0038	130.66	0.53	0.28	0.02	0.11
RpsH	135.07	0.53	0.29	0.02	0.12
EsxC	35.96	0.52	0.53	0.05	0.22
Rv3537	105.73	0.52	0.3	0.02	0.13
MmpL9	73.85	0.51	0.36	0.04	0.19
AmiC	234.19	0.51	0.18	0	0.02
RslA	43.63	0.51	0.38	0.04	0.2
Rv2566	86.37	0.51	0.38	0.04	0.2
Rv2230c	45.63	0.51	0.65	0.04	0.21
Rv0609A	38.5	0.51	0.56	0.05	0.23
MPT64	264.5	0.51	0.34	0.03	0.18
LipB	115.28	0.51	0.3	0.02	0.14
RplP	154	0.51	0.38	0.04	0.21
EmbA	128.4	0.51	0.33	0.03	0.17
Rv2084	46.44	0.5	0.39	0.04	0.21
Rv0051	101.39	0.5	0.38	0.04	0.21
Rv1144Ac	48.75	0.5	0.5	0.05	0.24
PstB	94.16	0.5	0.33	0.03	0.18
SugI	58.36	0.5	0.49	0.05	0.24
PPE23	66.36	0.5	0.57	0.05	0.23
Rv0036c	58.22	0.5	0.35	0.04	0.2
Rv0513	143.04	0.5	0.3	0.03	0.16
PknE	122.5	0.5	0.35	0.04	0.2
BlaC	93.74	0.49	0.39	0.05	0.22
PknB	160.08	0.49	0.36	0.04	0.21
FadE28	121.87	0.49	0.3	0.03	0.16
Rv1341	58.52	0.49	0.35	0.04	0.21
Php	39.97	0.49	0.59	0.05	0.23
Rv2239c	111.4	0.49	0.26	0.02	0.13
Rv2642	181.3	0.49	0.4	0.05	0.23
YloV	68.9	0.48	0.38	0.05	0.23
Rv0712	83.86	0.48	0.37	0.05	0.23
Rv0484c	36.67	0.48	0.51	0.06	0.25
Rv2927c	120.35	0.47	0.24	0.02	0.11
RfbD	100.17	0.47	0.48	0.06	0.26
GmhB	17.54	0.47	0.75	0.03	0.17
Rv2574	35.97	0.47	0.46	0.06	0.26
AtsD	166.01	0.46	0.28	0.03	0.18
Rv3005c	135.02	0.46	0.26	0.02	0.14
Rv1045	20.54	0.46	0.64	0.05	0.22
Rv0669c	33.16	0.46	0.51	0.06	0.26
PPE20	565.64	0.46	0.31	0.04	0.21
PtrB	194.67	0.46	0.28	0.03	0.18
MoeX	36.48	0.46	0.84	0.02	0.11
Rv0339c	50.31	0.46	0.4	0.06	0.26
Rv3552	269.6	0.46	0.26	0.02	0.15
FadE12	27.07	0.46	0.63	0.05	0.23
Rv3605c	28.03	0.46	0.64	0.05	0.22
Rv3909	84.25	0.46	0.34	0.05	0.23
RplW	93.31	0.46	0.33	0.05	0.23
TrpB	313.02	0.46	0.3	0.04	0.2
PlcB	32.24	0.45	0.59	0.05	0.24
Rv0298	127.6	0.45	0.29	0.04	0.2
Rv0487	71.15	0.45	0.34	0.06	0.24
Nat	37.59	0.45	0.53	0.07	0.27
GgtA	72.01	0.45	0.44	0.07	0.27
ParB	160.24	0.45	0.27	0.03	0.17
EchA3	181.73	0.45	0.22	0.01	0.1
Rv3900c	57.42	0.45	0.5	0.07	0.27
Rv2859c	48.48	0.45	0.42	0.07	0.28
xerD	85.2	0.44	0.44	0.07	0.28
Rv3267	258.34	0.44	0.29	0.04	0.21
Rv1510	33.98	0.44	0.77	0.02	0.13
HisS	134.61	0.44	0.29	0.04	0.21
UsfY	95.12	0.44	0.36	0.07	0.27
Rv0348	11.97	0.44	0.61	0.05	0.24
Rv3075c	137.74	0.43	0.28	0.04	0.21
NadC	587.44	0.43	0.21	0.02	0.11
Rv0790c	88.68	0.43	0.36	0.07	0.27
Rv1167c	64.76	0.43	0.45	0.08	0.29
GrcC1	232.61	0.43	0.26	0.04	0.18
Rv0089	15.19	0.43	0.62	0.05	0.23
FbpB	92.61	0.43	0.54	0.07	0.27
PtkA	28.67	0.43	0.61	0.05	0.23
RpsN1	21.08	0.43	0.58	0.06	0.25
PepR	353.56	0.43	0.21	0.02	0.12
Rv1459c	115.73	0.43	0.25	0.03	0.18
YajC	68.64	0.43	0.36	0.07	0.28
DinG	62.3	0.43	0.47	0.08	0.3
TlyA	81.61	0.43	0.38	0.07	0.29
PbpB	131.51	0.43	0.31	0.06	0.25
Rv0205	50.31	0.43	0.41	0.08	0.3
RpfD	60.18	0.42	0.48	0.08	0.3
Rv0726c	205.78	0.42	0.2	0.01	0.1
FadE32	149.34	0.42	0.28	0.05	0.22
Rv2297	42.47	0.42	0.43	0.08	0.31
Rv3806c	82.91	0.42	0.37	0.08	0.3
Rv3551	388.71	0.42	0.25	0.04	0.19
MurA	172.56	0.41	0.27	0.05	0.22
RuvB	86.36	0.41	0.4	0.08	0.32
KstR	116.62	0.41	0.31	0.07	0.27
Rv1132	86.39	0.41	0.57	0.06	0.26
Rv0950c	67.23	0.41	0.48	0.08	0.31
VapC36	92.04	0.41	0.42	0.09	0.32
Rv3160c	103.24	0.41	0.49	0.08	0.31
NadA	682.1	0.41	0.19	0.01	0.1
Rv0863	30.61	0.41	0.51	0.08	0.3
NadE	196.43	0.41	0.26	0.05	0.22
ArgG	353.97	0.4	0.28	0.06	0.24
Lsr2	125.97	0.4	0.44	0.09	0.32
DnaZ/X	147.47	0.4	0.22	0.03	0.17
Rv2886c	63.2	0.4	0.48	0.09	0.32
Rv0431	43.38	0.4	0.48	0.08	0.32
CinA	92.47	0.4	0.34	0.08	0.31
Ask	228.98	0.39	0.3	0.07	0.28
Rv3363c	25.27	0.39	0.43	0.1	0.34
PhyA	40.85	0.39	0.45	0.09	0.33
PPE40	57.7	0.39	0.39	0.1	0.34
Cdi	112.2	0.39	0.26	0.06	0.25
PE_PGRS31	72.35	0.39	0.37	0.1	0.34
AP-4-A	25.68	0.39	0.64	0.03	0.18
Rv0597c	112.72	0.39	0.39	0.1	0.34
Rv1702c	38.56	0.38	0.45	0.1	0.34
Mku	90.81	0.38	0.35	0.1	0.33
MetH	774.64	0.38	0.12	0	0.01
FadD3	298.38	0.38	0.25	0.05	0.24
Rv1728c	30.74	0.38	0.56	0.06	0.26
NrdR	120.6	0.38	0.33	0.09	0.33
Rv1061	54.73	0.38	0.42	0.1	0.34
GroES	116.83	0.38	0.44	0.1	0.34
Rv1751	328.58	0.38	0.25	0.06	0.24
FtsK	317.7	0.38	0.18	0.02	0.12
Rv1576c	208.48	0.38	0.2	0.03	0.15
Rv1245c	54.62	0.38	0.39	0.1	0.35
ValS	222.43	0.37	0.21	0.04	0.19
MmpL12	110.5	0.37	0.29	0.08	0.31
DapF	100.01	0.37	0.36	0.1	0.35
NuoD	154.71	0.37	0.38	0.11	0.35
ArsA	65.4	0.37	0.41	0.11	0.36
Rv0152c	24.85	0.37	0.64	0.02	0.14
Rv3441c	168.47	0.37	0.25	0.06	0.25
Rv0295c	74.79	0.37	0.38	0.11	0.36
Rv2185c	43.7	0.37	0.51	0.08	0.31
DlaT	259.27	0.37	0.25	0.06	0.26
EthR	267.4	0.37	0.32	0.1	0.34
Rv2997	18.75	0.36	0.52	0.08	0.3
Icd2	148.77	0.36	0.29	0.09	0.32
FtsX	66.36	0.36	0.32	0.1	0.34
Rv1151c	36.69	0.36	0.44	0.11	0.36
Gpm1	81.05	0.36	0.38	0.11	0.36
EccB5	368.56	0.36	0.18	0.02	0.14
Rv1779c	437.08	0.36	0.18	0.02	0.13
Rv3694c	198.4	0.36	0.29	0.09	0.32
FabH	47.46	0.36	0.42	0.11	0.36
Rv2468c	53.17	0.36	0.38	0.11	0.36
Rv2955c	38.28	0.36	0.45	0.11	0.35
FusA1	840.1	0.36	0.17	0.02	0.12
Rv2957	67.6	0.36	0.59	0.05	0.21
Rv3268	97.98	0.36	0.33	0.11	0.35
VapB29	53.95	0.36	0.39	0.12	0.37
Rv2990c	268.85	0.36	0.35	0.11	0.36
Rv0023	52.09	0.36	0.42	0.11	0.37
Gca	57.03	0.36	0.37	0.12	0.37
Rv2968c	39.31	0.36	0.44	0.11	0.36
Rv3748	22.86	0.36	0.62	0.02	0.14
Rv0567	38.58	0.36	0.48	0.1	0.34
PpiA	112.51	0.36	0.31	0.11	0.35
Rv2775	26.79	0.35	0.63	0.02	0.12
Rv1697	163.72	0.35	0.25	0.07	0.28
CysT	48.96	0.35	0.47	0.1	0.34
TrpE	167.54	0.35	0.2	0.04	0.2
Rv3213c	144.29	0.35	0.38	0.12	0.37
FadE24	211.96	0.35	0.27	0.09	0.32
Rv0690c	187.72	0.35	0.25	0.08	0.3
LipM	85.07	0.35	0.3	0.1	0.35
Rv1506c	21.2	0.35	0.55	0.06	0.25
HemD	756.58	0.35	0.22	0.06	0.24
Rv3172c	59.12	0.35	0.35	0.12	0.38
Rv0093c	43.29	0.34	0.42	0.12	0.38
Rv2484c	137.72	0.34	0.28	0.1	0.35
Rv0434	69.74	0.34	0.37	0.13	0.39
TrpD	55.49	0.34	0.41	0.13	0.39
Rv0247c	83.54	0.34	0.28	0.1	0.35
Rv2680	106.4	0.34	0.41	0.13	0.39
CoaE	238.42	0.34	0.28	0.1	0.35
TopA	219.98	0.34	0.22	0.06	0.26
PirG	117.69	0.34	0.4	0.13	0.4
AccA1	183.89	0.34	0.23	0.07	0.28
Rv2023A	35.81	0.34	0.38	0.13	0.4
Rv1407	124.84	0.34	0.31	0.12	0.38
RpsA	660.26	0.33	0.14	0.01	0.08
ArgS	89.44	0.33	0.32	0.13	0.4
Pks1	1132.02	0.33	0.25	0.1	0.34
FdxD	15.76	0.33	0.48	0.11	0.35
VapC46	37.73	0.33	0.48	0.1	0.35
Dut	51.05	0.33	0.33	0.14	0.42
Rv1936	44.56	0.33	0.42	0.13	0.4
EsxD	25.48	0.33	0.54	0.05	0.24
Rv3480c	74.21	0.33	0.36	0.14	0.42
Rv1747	283.44	0.33	0.18	0.04	0.21
RpoZ	154.66	0.32	0.25	0.11	0.35
Rv0686	101.46	0.32	0.3	0.13	0.4
MutT1	28.87	0.32	0.39	0.15	0.43
VapB24	77.06	0.32	0.32	0.14	0.42
RelA	435.6	0.32	0.18	0.04	0.2
PepB	68.22	0.32	0.41	0.14	0.42
Rv1301	220.2	0.32	0.25	0.11	0.35
PE_PGRS38	282.27	0.32	0.24	0.1	0.35
Rv2752c	165.83	0.32	0.23	0.09	0.33
GltA2	549.8	0.32	0.22	0.09	0.32
LpdC	214.66	0.32	0.29	0.13	0.4
FadE20	111.81	0.32	0.34	0.15	0.43
Rv2563	43.79	0.32	0.39	0.15	0.43
Rv1050	18.35	0.32	0.56	0.03	0.17
Rv1683	447.6	0.31	0.24	0.11	0.35
Rv3722c	192	0.31	0.22	0.09	0.32
PPE58	120.1	0.31	0.35	0.15	0.44
Rv2650c	151.81	0.31	0.27	0.13	0.39
MenH	117.03	0.31	0.25	0.11	0.36
Rv1502	73.11	0.31	0.32	0.15	0.43
Rv1262c	36.5	0.31	0.38	0.16	0.44
Rv0496	104.09	0.31	0.29	0.14	0.42
Tgs3	101.8	0.31	0.35	0.16	0.44
TrpA	216.91	0.31	0.32	0.15	0.44
AspB	128.04	0.31	0.3	0.15	0.43
EsxB	629.54	0.31	0.28	0.14	0.41
CobS	40.48	0.31	0.42	0.14	0.42
Cut3	64.43	0.31	0.29	0.14	0.42
Rv1990c	51.06	0.31	0.37	0.16	0.45
FadA6	705.93	0.31	0.22	0.09	0.32
Rv3008	41.82	0.31	0.37	0.16	0.45
LscS	136.85	0.31	0.26	0.12	0.38
Rv1219c	74.5	0.3	0.49	0.09	0.33
Rv2348c	45.92	0.3	0.42	0.15	0.42
Rv2295	198.35	0.3	0.27	0.14	0.41
AnsP1	180.77	0.3	0.33	0.16	0.46
Rv1220c	37.31	0.3	0.37	0.16	0.45
Rv1455	17.22	0.3	0.56	0.02	0.12
Rv2762c	19.4	0.3	0.55	0.02	0.13
Rv3654c	6.3	0.3	0.58	0	0.01
Rv1486c	141.01	0.3	0.26	0.14	0.41
EthA	1300.34	0.3	0.31	0.16	0.45
MutY	30.04	0.3	0.45	0.13	0.39
HemZ	53.68	0.3	0.51	0.07	0.29
Rv0439c	29.44	0.3	0.52	0.05	0.24
RpmF	10.04	0.3	0.57	0.01	0.07
SufE	88.63	0.3	0.29	0.15	0.44
Rv0245	67.38	0.3	0.39	0.17	0.46
Rv1627c	333.43	0.3	0.23	0.11	0.37
Qor	51.45	0.3	0.39	0.17	0.46
Rv1324	563.93	0.3	0.21	0.09	0.33
Rv0433	139.73	0.29	0.32	0.17	0.46
Rv2327	319.36	0.29	0.2	0.09	0.32
RibH	108.7	0.29	0.23	0.12	0.37
Rv1232c	138.21	0.29	0.31	0.17	0.46
ArsB2	22.45	0.29	0.5	0.07	0.28
Rv2205c	26.1	0.29	0.5	0.07	0.27
FtsY	101.99	0.29	0.28	0.16	0.45
Rv1729c	21.39	0.29	0.47	0.11	0.37
ManB	119.26	0.29	0.27	0.16	0.45
Rv2506	43.76	0.29	0.49	0.09	0.32
Rv0330c	16.91	0.29	0.47	0.11	0.35
Rv0530	152.17	0.29	0.25	0.15	0.43
QcrC	266.31	0.28	0.22	0.12	0.38
RmlC	66.33	0.28	0.27	0.17	0.46
Rv3549c	460.85	0.28	0.19	0.09	0.32
Rv3376	199.83	0.28	0.28	0.17	0.46
Lgt	358.5	0.28	0.27	0.17	0.46
Rv2962c	31.39	0.28	0.4	0.17	0.46
Tuf	613.61	0.28	0.23	0.14	0.41
TrxA	15.67	0.28	0.5	0.07	0.27
Rv3579c	118.71	0.28	0.35	0.19	0.49
FadE31	281.1	0.28	0.23	0.13	0.4
Rv0767c	34.53	0.28	0.49	0.07	0.28
NicT	59.71	0.28	0.31	0.19	0.48
FdxB	198.47	0.28	0.28	0.17	0.46
Rv2190Ac	20.7	0.28	0.43	0.15	0.43
RmlA	23.04	0.28	0.42	0.16	0.45
Rv1432	14.12	0.28	0.48	0.08	0.32
SnoP	31.44	0.28	0.43	0.16	0.44
LppH	59.14	0.28	0.41	0.17	0.46
Asd	180.8	0.28	0.24	0.15	0.43
CycA	92.76	0.28	0.32	0.19	0.49
Rv0185	136.19	0.28	0.3	0.18	0.48
Rv1395	32.8	0.28	0.42	0.16	0.45
Rv2522c	73.45	0.28	0.39	0.18	0.48
FadD14	182.82	0.28	0.26	0.16	0.45
PPE54	52.2	0.28	0.36	0.2	0.49
Rv2366c	287.25	0.27	0.26	0.17	0.46
Rv0634A	18.65	0.27	0.41	0.16	0.46
FadA3	216.72	0.27	0.27	0.18	0.48
Rv2840c	139.03	0.27	0.33	0.2	0.5
Rv0088	69.1	0.27	0.34	0.2	0.5
FadE4	30.23	0.27	0.47	0.1	0.35
SecE1	298.37	0.27	0.2	0.11	0.37
Rv3690	17.95	0.27	0.44	0.15	0.43
MmpS1	7.09	0.27	0.52	0.02	0.11
RecC	24.29	0.27	0.43	0.15	0.43
Rv1647	88.64	0.27	0.27	0.18	0.48
RpfC	373.45	0.27	0.21	0.13	0.39
EchA11	41.47	0.27	0.42	0.17	0.46
Rv0913c	66.25	0.26	0.42	0.17	0.46
Rv2704	47.81	0.26	0.36	0.21	0.51
LprF	106.28	0.26	0.26	0.19	0.48
FdhF	416.17	0.26	0.23	0.16	0.45
YrbE3A	13.66	0.26	0.48	0.08	0.3
Rv1055	6.42	0.26	0.52	0.01	0.07
PmmB	34.81	0.26	0.46	0.12	0.38
GlnE	259.53	0.26	0.26	0.19	0.48
Rv3222c	173	0.26	0.21	0.14	0.42
Rv2717c	20.73	0.26	0.42	0.17	0.46
LpqY	46.35	0.26	0.4	0.19	0.48
Rv0340	35.46	0.26	0.43	0.16	0.45
RfbE	76.52	0.26	0.35	0.22	0.52
ThrS	85.62	0.26	0.29	0.21	0.51
Rv1100	66.96	0.26	0.36	0.21	0.51
PntAa	48.06	0.26	0.4	0.19	0.49
Rv3401	203.28	0.26	0.23	0.16	0.45
BirA	30.25	0.26	0.42	0.16	0.46
GlnA1	166.24	0.26	0.33	0.22	0.52
Rv2468A	11.95	0.26	0.5	0.02	0.14
Rv0792c	202.9	0.26	0.23	0.16	0.46
Rv0537c	131.86	0.26	0.29	0.21	0.51
Rv2513	48.85	0.25	0.39	0.2	0.5
FbpD	180.07	0.25	0.32	0.23	0.54
Rv2603c	58.43	0.25	0.3	0.22	0.52
Rv0128	28.72	0.25	0.41	0.18	0.48
FadD8	76.95	0.25	0.3	0.22	0.52
VapB43	20.11	0.25	0.48	0.07	0.27
Gap	205.3	0.25	0.19	0.13	0.4
RphA	125.54	0.25	0.34	0.23	0.53
VapB36	95.12	0.25	0.26	0.21	0.51
PE23	187.86	0.25	0.26	0.21	0.51
FabG	111.16	0.25	0.32	0.24	0.54
Rv1861	5.92	0.25	0.49	0.03	0.16
LigA	56.13	0.25	0.32	0.24	0.54
CysW	54.07	0.25	0.35	0.23	0.53
Rv2709	125.74	0.25	0.21	0.17	0.46
Rv2251	32.39	0.25	0.41	0.18	0.48
Rv2732c	56.38	0.25	0.31	0.24	0.54
Dcd	17.59	0.25	0.44	0.13	0.4
Rv0430	23.5	0.25	0.46	0.09	0.33
SecF	226.53	0.25	0.27	0.22	0.52
Rv2223c	96.32	0.25	0.33	0.24	0.54
Rv3013	12.05	0.24	0.49	0.04	0.19
Rv1817	64.71	0.24	0.34	0.24	0.54
Mce4D	55.32	0.24	0.35	0.24	0.54
Rv0807	26.95	0.24	0.4	0.21	0.5
RpsK	168.62	0.24	0.22	0.19	0.48
Aao	109.05	0.24	0.25	0.21	0.51
EchA7	14.46	0.24	0.41	0.19	0.48
TruA	153.85	0.24	0.23	0.19	0.49
Rv1129c	60.24	0.24	0.4	0.2	0.5
MsrA	45.06	0.24	0.35	0.24	0.54
TrpS	157.72	0.24	0.23	0.19	0.49
EphD	229.63	0.24	0.22	0.18	0.48
ArgH	209.52	0.24	0.26	0.22	0.52
EchA4	55.26	0.24	0.33	0.25	0.55
RpfE	36.29	0.24	0.46	0.1	0.35
CadI	721.97	0.24	0.25	0.22	0.52
Rv0481c	20.03	0.24	0.43	0.15	0.44
CoaA	42.07	0.24	0.44	0.14	0.42
AroA	57.26	0.24	0.34	0.25	0.55
Rv1216c	48.65	0.24	0.46	0.1	0.34
LipY	15.39	0.24	0.46	0.1	0.34
AccD2	20.16	0.24	0.46	0.08	0.3
EchA14	39.41	0.24	0.38	0.22	0.52
EsxL	108.35	0.24	0.3	0.25	0.56
Rv2858c	105.71	0.24	0.27	0.24	0.54
Rv3395c	58.51	0.23	0.27	0.24	0.55
Icd1	130.72	0.23	0.27	0.24	0.54
Rv0307c	49.73	0.23	0.37	0.24	0.54
PitA	519.77	0.23	0.22	0.19	0.49
Rv2136c	141.33	0.23	0.25	0.23	0.53
Rv2887	61.36	0.23	0.3	0.26	0.56
Rv3479	90.38	0.23	0.31	0.26	0.57
L5 RplE	223.27	0.23	0.2	0.17	0.46
PimE	70.2	0.23	0.33	0.26	0.57
PstC2	60.92	0.23	0.3	0.26	0.57
FadD25	262.29	0.23	0.19	0.16	0.44
Rv0907	150.65	0.23	0.2	0.18	0.47
Rv0466	86.53	0.23	0.3	0.26	0.57
EchA19	37.59	0.23	0.4	0.21	0.51
Rv1597	112.05	0.23	0.25	0.24	0.54
AspC	82.82	0.23	0.31	0.27	0.57
FadB4	237.47	0.23	0.23	0.22	0.52
Hsp20	468.56	0.23	0.29	0.28	0.58
Rv3242c	53.4	0.23	0.38	0.24	0.55
PheS	41.75	0.23	0.38	0.24	0.54
Rv3898c	23.34	0.22	0.42	0.18	0.47
EchA13	13.87	0.22	0.45	0.09	0.33
Rv3243c	59.39	0.22	0.41	0.2	0.49
Rv3220c	330.88	0.22	0.19	0.18	0.47
VapB38	66.39	0.22	0.29	0.28	0.58
Rv2112c	214.16	0.22	0.19	0.18	0.48
AtsA	320.75	0.22	0.27	0.26	0.57
CtpB	109.24	0.22	0.29	0.27	0.58
GyrA	1030.77	0.22	0.2	0.19	0.49
Rv0548c	99.22	0.22	0.36	0.26	0.57
Rv2449c	103.2	0.22	0.24	0.25	0.55
Rv2314c	127.5	0.22	0.26	0.26	0.57
GltS	100.84	0.22	0.31	0.28	0.59
Dgt	57	0.22	0.39	0.23	0.53
Tkt	273.14	0.22	0.27	0.27	0.58
RpsJ	287.97	0.22	0.23	0.24	0.54
oxaA	235.06	0.22	0.26	0.27	0.57
Dfp	459.51	0.22	0.16	0.13	0.4
PPE5	62.27	0.22	0.33	0.29	0.59
MoaE2	37.2	0.22	0.43	0.15	0.44
Rv3338	29.41	0.22	0.42	0.18	0.47
RplA	773.72	0.22	0.16	0.13	0.39
PE_PGRS62	38.81	0.22	0.35	0.28	0.58
HemA	569.19	0.22	0.16	0.13	0.4
Rv0688	71.61	0.22	0.34	0.29	0.59
Rv0965c	23.67	0.22	0.4	0.23	0.53
AnsA	49.72	0.21	0.34	0.29	0.59
Rv1941	20.12	0.21	0.44	0.13	0.39
ImpA	117.06	0.21	0.24	0.26	0.56
PPE13	13.24	0.21	0.44	0.11	0.36
PPE3	336.48	0.21	0.19	0.2	0.5
Rv1139c	30.19	0.21	0.42	0.18	0.47
Rv2559c	62.02	0.21	0.27	0.28	0.59
LprH	104	0.21	0.29	0.3	0.6
Rv2562	9.36	0.21	0.43	0.16	0.45
Cdd	8.95	0.21	0.45	0.06	0.24
GlgB	172.92	0.21	0.3	0.3	0.6
MshD	124.59	0.21	0.26	0.28	0.58
Rv2689c	24.48	0.21	0.38	0.25	0.56
EchA6	149.27	0.21	0.23	0.26	0.57
ClpB	706.68	0.21	0.27	0.3	0.6
AftD	224.43	0.21	0.28	0.3	0.6
Rv0516c	172.03	0.21	0.22	0.24	0.55
Rv2507	67.99	0.21	0.3	0.3	0.61
Rv3752c	20.76	0.21	0.43	0.15	0.43
Rv2456c	129.42	0.21	0.28	0.3	0.61
Rv1546	48.15	0.21	0.31	0.31	0.61
Rv1775	79.01	0.21	0.34	0.3	0.6
SpeE	12.73	0.21	0.44	0.09	0.33
Rv0713	47.69	0.21	0.38	0.26	0.57
Rv0078B	74.66	0.21	0.35	0.29	0.6
PolA	106.32	0.21	0.4	0.23	0.53
ThyA	103.17	0.21	0.3	0.31	0.61
Rv3224	140.45	0.21	0.34	0.31	0.61
RpsG	105.82	0.21	0.36	0.29	0.59
VapC41	34.69	0.21	0.38	0.27	0.57
CFP21	38.86	0.2	0.32	0.31	0.62
Rv0890c	113.03	0.2	0.25	0.29	0.59
PrsA	113.83	0.2	0.27	0.3	0.61
ScpB	80.57	0.2	0.3	0.31	0.62
Rv0332	44.24	0.2	0.31	0.31	0.62
Rv2788	70.27	0.2	0.33	0.31	0.61
Rv0161	16.55	0.2	0.43	0.12	0.38
Rv2226	48.53	0.2	0.31	0.32	0.62
Rv3481c	19.56	0.2	0.43	0.13	0.4
Rv0296c	44.91	0.2	0.33	0.31	0.62
Rv3161c	272.94	0.2	0.34	0.31	0.61
Rv2778c	65.17	0.2	0.33	0.31	0.62
Rv1362c	25.89	0.2	0.39	0.25	0.55
GpsI	681.47	0.2	0.16	0.15	0.44
LpqX	12.94	0.2	0.44	0.09	0.33
PPE21	27.67	0.2	0.43	0.11	0.36
Rv3718c	15.04	0.2	0.43	0.14	0.42
Rv0424c	24.97	0.2	0.35	0.3	0.61
ParD1	18.02	0.2	0.42	0.17	0.46
AhpD	24.63	0.2	0.42	0.17	0.46
Rv0771	4.66	0.2	0.45	0.04	0.19
Rv0381c	55.16	0.2	0.36	0.3	0.61
Rv0011c	43.51	0.2	0.34	0.32	0.62
MapA	63.27	0.2	0.41	0.21	0.51
EchA15	63.4	0.2	0.29	0.32	0.62
MoaE1	36	0.2	0.35	0.31	0.61
GltB	1102.55	0.2	0.16	0.17	0.46
Rv3099c	76.27	0.2	0.32	0.33	0.63
CitA	141.45	0.2	0.29	0.33	0.63
Rv2067c	93.93	0.2	0.27	0.32	0.63
SugB	25.3	0.2	0.41	0.19	0.48
EmbB	110.95	0.2	0.26	0.32	0.62
Rv3740c	260.98	0.2	0.26	0.32	0.62
FolK	45.54	0.2	0.36	0.31	0.61
HadC	84.95	0.2	0.33	0.33	0.63
Rv2738c	10	0.19	0.44	0.07	0.28
RpsF	31.18	0.19	0.32	0.33	0.63
Rv0265c	57.61	0.19	0.34	0.33	0.63
RecX	128.09	0.19	0.29	0.34	0.63
UmaA	566.52	0.19	0.2	0.26	0.57
Rv2025c	14.1	0.19	0.4	0.21	0.51
PE9	8.04	0.19	0.44	0.07	0.28
AroB	115.81	0.19	0.28	0.34	0.63
Rv3168	19.08	0.19	0.43	0.12	0.38
Rv3282	59.39	0.19	0.39	0.27	0.57
Rv2570	9.37	0.19	0.42	0.16	0.45
ProV	148.96	0.19	0.25	0.33	0.63
Rv0774c	62.07	0.19	0.28	0.34	0.64
DrrA	432.18	0.19	0.23	0.31	0.61
NuoG	320.03	0.19	0.27	0.34	0.63
Rv1742	21.64	0.19	0.41	0.19	0.48
PURG	80.53	0.19	0.27	0.34	0.64
Rv3818	55.57	0.19	0.3	0.35	0.64
Rv1233c	123.78	0.19	0.37	0.31	0.61
MsrB	51.41	0.19	0.33	0.34	0.64
FtsW	157.74	0.19	0.25	0.33	0.63
FadE13	14.95	0.19	0.43	0.09	0.33
Mce2A	15.24	0.19	0.4	0.24	0.54
Rv0106	27.37	0.19	0.42	0.17	0.46
Rv3747	21.65	0.19	0.41	0.19	0.48
Efp	91.19	0.19	0.27	0.35	0.64
MiaB	109.21	0.19	0.24	0.33	0.63
RegX3	117.31	0.19	0.34	0.34	0.64
Gid	100.27	0.18	0.35	0.34	0.63
Erg3	31.77	0.18	0.35	0.33	0.63
PPE31	40.5	0.18	0.36	0.33	0.63
PE_PGRS34	29.4	0.18	0.33	0.36	0.65
Rv1516c	20.07	0.18	0.42	0.17	0.46
MviN	308.77	0.18	0.23	0.33	0.63
Rv1929c	102.62	0.18	0.29	0.37	0.66
GalE1	26.83	0.18	0.38	0.3	0.6
Rv3819	10.43	0.18	0.43	0.1	0.34
YqgF	118.59	0.18	0.3	0.37	0.66
PE_PGRS48	27.36	0.18	0.39	0.27	0.57
Rv2656c	10.36	0.18	0.41	0.18	0.47
Rv3040c	24.2	0.18	0.41	0.17	0.46
YrbE3B	9.71	0.18	0.44	0.01	0.1
Rv3225c	147.26	0.18	0.29	0.37	0.67
Rv3076	28.84	0.18	0.4	0.24	0.55
Rv0837c	14.18	0.18	0.4	0.24	0.54
Rv2531c	171.27	0.18	0.21	0.32	0.62
PykA	222.74	0.18	0.27	0.37	0.66
GuaA	156.05	0.18	0.31	0.38	0.67
Rv3454	35.37	0.18	0.37	0.31	0.61
FadE6	109.69	0.18	0.26	0.37	0.66
PntAb	12.92	0.18	0.42	0.11	0.36
Rv3835	56.15	0.18	0.28	0.38	0.67
UgpB	20.42	0.18	0.42	0.15	0.44
FbiB	36.51	0.18	0.4	0.21	0.51
Rv0145	643.95	0.18	0.15	0.21	0.5
Rv1019	60.18	0.18	0.28	0.38	0.67
PPE35	60.82	0.18	0.34	0.37	0.66
Rv0528	156.18	0.18	0.27	0.38	0.67
Rv3699	140.05	0.17	0.24	0.36	0.65
Rv1723	15.6	0.17	0.4	0.22	0.52
Rv1624c	23.73	0.17	0.39	0.26	0.56
Rv0045c	117.59	0.17	0.25	0.36	0.66
Rv2175c	32.57	0.17	0.35	0.36	0.66
RplJ	54.34	0.17	0.33	0.37	0.66
Rv0210	37.45	0.17	0.33	0.37	0.67
HemL	280.88	0.17	0.19	0.3	0.6
Rv3688c	62.37	0.17	0.29	0.39	0.67
Amt	46.91	0.17	0.3	0.39	0.67
Rv2662	7.02	0.17	0.43	0.05	0.23
PrpD	282.61	0.17	0.29	0.39	0.68
RpsC	388.73	0.17	0.2	0.31	0.61
RraA	30.22	0.17	0.37	0.31	0.62
UMF1	17.74	0.17	0.41	0.17	0.46
Rv3517	17.26	0.17	0.39	0.28	0.59
Rv3362c	57.06	0.17	0.32	0.38	0.67
Rv2165c	83.67	0.17	0.28	0.39	0.67
Rv2237A	15.33	0.17	0.4	0.24	0.54
Rv2047c	129.72	0.17	0.26	0.38	0.67
Rv2681	123.46	0.17	0.26	0.38	0.67
Rv3899c	23.77	0.17	0.35	0.36	0.66
Rv0854	14.49	0.17	0.41	0.17	0.46
Rv1887	476.59	0.17	0.22	0.35	0.65
Rv2240c	23.55	0.17	0.37	0.32	0.62
SigA	571.12	0.17	0.13	0.17	0.46
PpsD	2450.98	0.17	0.15	0.22	0.52
Rv0770	11.94	0.17	0.41	0.19	0.49
Rv3742c	172.38	0.17	0.33	0.38	0.67
PpgK	48.93	0.17	0.34	0.38	0.67
NuoA	51.62	0.17	0.38	0.3	0.61
GlyA2	22.26	0.17	0.37	0.33	0.63
PepQ	162.72	0.17	0.26	0.39	0.67
PE_PGRS61	8.08	0.17	0.42	0.11	0.35
Rv0610c	66.11	0.17	0.3	0.4	0.69
Rv2309c	6.38	0.17	0.41	0.15	0.43
Rv0919	8.1	0.17	0.42	0.07	0.27
LipE	51.74	0.17	0.34	0.38	0.67
Rv3272	72.07	0.17	0.28	0.4	0.68
Rv2118c	27.92	0.17	0.39	0.28	0.58
WbbL1	52.92	0.17	0.33	0.39	0.67
LdtB	119.39	0.17	0.3	0.4	0.69
Rv0238	118.19	0.17	0.26	0.39	0.68
Rv3189	17.31	0.17	0.4	0.24	0.54
MycP1	208.3	0.17	0.19	0.31	0.62
Rv1476	23.49	0.17	0.4	0.22	0.52
Rv0326	9.47	0.17	0.41	0.19	0.49
UvrC	235.99	0.17	0.21	0.34	0.63
Rv2577	12.43	0.17	0.41	0.2	0.49
Rv2365c	34.14	0.17	0.34	0.38	0.67
DevB	54.17	0.17	0.36	0.35	0.64
ArgF	170.94	0.17	0.29	0.4	0.69
Rv2864c	27.91	0.17	0.41	0.2	0.5
RplM	66.14	0.17	0.34	0.38	0.67
Rv0787	9.7	0.17	0.39	0.29	0.6
PPE42	27.29	0.17	0.39	0.27	0.57
NagA	33.18	0.17	0.37	0.34	0.64
Rv2464c	35.14	0.16	0.34	0.38	0.67
VapC29	54.38	0.16	0.34	0.39	0.68
RpsT	32.97	0.16	0.4	0.23	0.54
Rv3705c	36.27	0.16	0.37	0.32	0.62
Rv3528c	18.22	0.16	0.37	0.33	0.63
Rv3680	278.43	0.16	0.24	0.38	0.67
ArsC	226.88	0.16	0.23	0.38	0.67
Rv0148	197.41	0.16	0.22	0.37	0.66
Rv3773c	15.66	0.16	0.4	0.25	0.55
Rv0730	124.19	0.16	0.24	0.39	0.68
Tig	424.83	0.16	0.22	0.37	0.66
Ino1	436.11	0.16	0.22	0.37	0.66
Rv1290c	66.4	0.16	0.32	0.41	0.7
Che1	58.9	0.16	0.28	0.42	0.7
Rv2282c	15.15	0.16	0.41	0.15	0.43
OppA	97.17	0.16	0.31	0.42	0.7
Rv1990A	8.68	0.16	0.4	0.2	0.5
Rv2469c	32.86	0.16	0.36	0.36	0.66
XseB	35.4	0.16	0.37	0.33	0.63
PonA1	247.68	0.16	0.29	0.42	0.71
Rv0492A	7.17	0.16	0.43	0.03	0.15
PPE16	14.24	0.16	0.4	0.24	0.54
Rv0514	50.14	0.16	0.34	0.4	0.69
FcoT	13.66	0.16	0.4	0.22	0.52
PflA	50.47	0.16	0.33	0.42	0.7
Rv2645	19.31	0.16	0.4	0.22	0.52
Pks6	93.2	0.16	0.22	0.38	0.67
Rv3672c	58.55	0.16	0.38	0.32	0.62
LppU	94.87	0.16	0.3	0.43	0.72
Rv3698	30.69	0.16	0.37	0.34	0.63
Rv2771c	16.16	0.16	0.39	0.26	0.56
ArsR	55.56	0.16	0.36	0.36	0.66
PptT	42.04	0.16	0.39	0.29	0.59
Rv1218c	58.31	0.16	0.39	0.25	0.56
LppO	42.21	0.16	0.39	0.29	0.6
Rv1106c	115.13	0.16	0.3	0.43	0.72
RpsI	68.94	0.16	0.35	0.4	0.68
Rv2228c	31.75	0.15	0.36	0.37	0.66
PtpA	14.81	0.15	0.4	0.25	0.56
LprB	72.18	0.15	0.29	0.43	0.72
FtsZ	394.26	0.15	0.19	0.35	0.64
FolD	72.62	0.15	0.36	0.38	0.67
Mce3B	9.24	0.15	0.41	0.13	0.39
Q643_01813	14.52	0.15	0.39	0.29	0.59
Rv0633c	54.43	0.15	0.31	0.43	0.72
BioF1	60.43	0.15	0.37	0.36	0.66
PknD	1181.82	0.15	0.15	0.26	0.56
Rv1482c	7.95	0.15	0.43	0	0.02
CelA1	45.94	0.15	0.38	0.3	0.61
MazF3	34.87	0.15	0.33	0.43	0.71
LprQ	491.12	0.15	0.17	0.32	0.62
HtdY	83.7	0.15	0.28	0.44	0.72
LpqT	35.34	0.15	0.37	0.34	0.64
EccE5	914.09	0.15	0.17	0.33	0.63
Rv1322A	869.42	0.15	0.14	0.23	0.53
PyrG	238.89	0.15	0.2	0.38	0.67
Rv0104	8.74	0.15	0.41	0.12	0.37
Rv1433	25.07	0.15	0.39	0.26	0.57
PPE8	176.78	0.15	0.28	0.44	0.72
CysO	28.71	0.15	0.39	0.29	0.6
Rv1238	41.63	0.15	0.31	0.44	0.72
PPE15	9.7	0.15	0.4	0.23	0.53
ModB	28.41	0.15	0.39	0.26	0.57
Rv1567c	12.14	0.15	0.39	0.25	0.56
Rv1719	10.11	0.15	0.4	0.22	0.52
Rv0998	103.5	0.15	0.31	0.44	0.72
Rv3072c	11.88	0.15	0.38	0.3	0.61
OppB	43.43	0.15	0.34	0.42	0.7
MraZ	113.83	0.15	0.27	0.44	0.73
FbpA	1219.86	0.15	0.15	0.27	0.57
Rv0274	29.18	0.15	0.4	0.24	0.54
Rv2585c	259.29	0.15	0.26	0.44	0.72
Rv2033c	14.49	0.15	0.4	0.24	0.55
FadE35	107.15	0.15	0.23	0.41	0.7
LpdA	58.73	0.15	0.38	0.31	0.62
SerA2	7.33	0.15	0.4	0.21	0.51
Rv3530c	28.79	0.15	0.38	0.31	0.62
Rv0953c	14.06	0.15	0.39	0.28	0.58
PE20	7.49	0.15	0.42	0.04	0.21
Rv3036c	42.47	0.15	0.35	0.41	0.7
FadE16	62.94	0.15	0.28	0.45	0.73
PpsE	1897.78	0.15	0.12	0.21	0.51
SucC	142.62	0.15	0.32	0.44	0.72
VapC48	15.95	0.15	0.38	0.31	0.62
Rv1518	21.32	0.15	0.38	0.3	0.61
Rv2901c	113.2	0.15	0.27	0.45	0.74
Rv0455c	64.07	0.15	0.37	0.35	0.65
Rv1435c	143.57	0.15	0.25	0.45	0.73
Rv1191	24.23	0.15	0.36	0.39	0.68
Rv0273c	18.1	0.14	0.36	0.4	0.68
Rv2189c	41.59	0.14	0.38	0.33	0.63
Rv3079c	12.14	0.14	0.41	0.14	0.42
FadD30	27.02	0.14	0.34	0.43	0.72
Rv3196A	4.83	0.14	0.42	0.03	0.18
PE22	24.84	0.14	0.38	0.31	0.61
IlvB	450.89	0.14	0.18	0.35	0.65
PknJ	28.38	0.14	0.34	0.43	0.72
Rv0177	117.33	0.14	0.3	0.47	0.75
LpqZ	34.32	0.14	0.38	0.32	0.62
Rv0826	215.83	0.14	0.24	0.44	0.73
Rv1691	44.55	0.14	0.34	0.44	0.72
Rv0029	65.18	0.14	0.23	0.44	0.73
PafA	210.49	0.14	0.19	0.39	0.68
Rv2700	50.59	0.14	0.36	0.4	0.69
PE_PGRS9	26.41	0.14	0.34	0.44	0.73
Rv1993c	24.23	0.14	0.37	0.38	0.67
Rv2638	13.13	0.14	0.38	0.32	0.62
ChoD	254.08	0.14	0.19	0.39	0.67
PE_PGRS44	315.28	0.14	0.18	0.38	0.67
MmpS3	66.86	0.14	0.29	0.47	0.75
Rv0068	7.69	0.14	0.4	0.22	0.52
FadE10	204.19	0.14	0.24	0.45	0.74
Rv0077c	17.99	0.14	0.37	0.36	0.66
Rv3636	20.12	0.14	0.39	0.3	0.6
LexA	295.12	0.14	0.26	0.47	0.75
Rv1002c	29.15	0.14	0.35	0.43	0.72
Rv0277Ac	6.21	0.14	0.41	0.03	0.18
LpqS	15.26	0.14	0.4	0.18	0.48
ThrC	218.54	0.14	0.22	0.44	0.73
Rv3212	351.2	0.14	0.23	0.45	0.74
PPE51	364.18	0.14	0.23	0.46	0.74
Rv3273	165.15	0.14	0.24	0.46	0.75
FadE36	27.97	0.14	0.38	0.33	0.63
PfkA	129.44	0.14	0.27	0.48	0.76
Rv2061c	20.35	0.14	0.38	0.32	0.62
NadB	932.05	0.14	0.21	0.44	0.72
BioF2	18.51	0.14	0.38	0.33	0.63
CrcB_rv3070	10.27	0.14	0.4	0.24	0.54
LigB	122.44	0.14	0.26	0.48	0.75
Rv1429	30.82	0.14	0.35	0.43	0.72
Rv0804	17.78	0.14	0.38	0.34	0.63
HemK	289.23	0.14	0.22	0.46	0.74
EccE2	43.32	0.14	0.31	0.49	0.76
Rv3329	52.51	0.14	0.31	0.48	0.76
DnaK	826.91	0.14	0.23	0.47	0.75
AccD1	98.97	0.14	0.25	0.48	0.75
RplC	639.07	0.14	0.22	0.46	0.74
Rv0691c	75.88	0.14	0.3	0.49	0.76
ParD2	38.79	0.13	0.29	0.49	0.76
LppE	39.34	0.13	0.37	0.39	0.68
Rv0760c	14.53	0.13	0.39	0.26	0.57
RhlE	506.29	0.13	0.19	0.41	0.7
Rv2798c	14.69	0.13	0.35	0.44	0.72
PE_PGRS49	4.45	0.13	0.41	0.03	0.17
Rv0474	57.3	0.13	0.32	0.48	0.75
BioD	29.5	0.13	0.35	0.44	0.72
Cyp123	46.6	0.13	0.3	0.49	0.76
AlaS	1280.02	0.13	0.12	0.26	0.56
Rv1109c	197.32	0.13	0.23	0.47	0.75
Rv1477	120.48	0.13	0.32	0.48	0.76
SseA	271.09	0.13	0.21	0.45	0.74
Rv1810	65.96	0.13	0.28	0.5	0.77
LepA	75.94	0.13	0.28	0.5	0.77
Rv1250	29.17	0.13	0.31	0.49	0.77
PurD	36.96	0.13	0.37	0.38	0.67
Rv2668	13.1	0.13	0.39	0.28	0.59
FhaA	660.56	0.13	0.19	0.42	0.71
Rv2446c	17.23	0.13	0.35	0.44	0.73
RocD2	12.15	0.13	0.38	0.31	0.62
Rv1026	26.89	0.13	0.36	0.42	0.71
Smc	107	0.13	0.28	0.51	0.78
TyrS	43.05	0.13	0.31	0.49	0.77
Rv2081c	48.87	0.13	0.35	0.44	0.72
Rv2923c	18.53	0.13	0.38	0.35	0.65
Rv2647	10.03	0.13	0.4	0.2	0.5
Rv0791c	153.18	0.13	0.32	0.5	0.77
Rv2260	64.13	0.13	0.32	0.49	0.76
Rv3669	35.54	0.13	0.37	0.39	0.68
Rv0986	40.79	0.13	0.33	0.49	0.76
Rv2263	31.52	0.13	0.3	0.51	0.77
PtpB	39.8	0.13	0.3	0.51	0.78
VapC26	48.06	0.13	0.33	0.49	0.76
CysN/CysC	193.17	0.13	0.3	0.51	0.78
ChaA	55.59	0.13	0.32	0.49	0.77
Cyp126	74.19	0.13	0.32	0.5	0.77
Rv0146	242.52	0.13	0.21	0.46	0.75
PE_PGRS59	117.37	0.13	0.22	0.49	0.76
RodA	113.04	0.13	0.23	0.5	0.77
Rv0755A	30.18	0.13	0.37	0.38	0.67
Rv0653c	12.26	0.13	0.4	0.2	0.49
LipC	503.38	0.13	0.18	0.42	0.71
Rv0235c	19.28	0.13	0.37	0.38	0.67
PE_PGRS54	71.49	0.13	0.28	0.52	0.78
Rv0090	11	0.13	0.38	0.36	0.66
Rv2169c	62.51	0.13	0.32	0.5	0.77
AftC	31.51	0.13	0.37	0.38	0.67
Rv1760	45.42	0.13	0.31	0.51	0.78
BacA	27.4	0.13	0.38	0.37	0.66
Rv3717	25.6	0.12	0.36	0.43	0.72
PepN	125.6	0.12	0.23	0.5	0.77
Cyp135A1	16.39	0.12	0.38	0.36	0.65
AdhC	268.02	0.12	0.21	0.48	0.76
FadD1	51.54	0.12	0.27	0.52	0.78
Rv0368c	6.23	0.12	0.39	0.28	0.59
Rv1393c	142.74	0.12	0.29	0.53	0.79
VapB26	126.43	0.12	0.29	0.53	0.79
Rv3770B	5.35	0.12	0.39	0.24	0.55
AceE	345.83	0.12	0.15	0.39	0.67
AccE5	83.63	0.12	0.31	0.52	0.78
Rv0324	20.26	0.12	0.34	0.48	0.76
PhoT	57.74	0.12	0.37	0.43	0.72
rv1767	19.7	0.12	0.38	0.36	0.66
LeuD	50.13	0.12	0.31	0.53	0.79
Rv2826c	57.62	0.12	0.36	0.46	0.74
HddA	51.77	0.12	0.36	0.46	0.74
Rv0831c	188.67	0.12	0.29	0.53	0.79
Rv2854	12.17	0.12	0.37	0.38	0.67
BioB	113.71	0.12	0.26	0.53	0.79
Rv0679c	20.42	0.12	0.37	0.41	0.7
MazF5	20.21	0.12	0.37	0.38	0.67
PurB	128.73	0.12	0.24	0.52	0.78
Mce4B	53.17	0.12	0.34	0.5	0.77
Rv3720	74.37	0.12	0.31	0.53	0.79
Rv1116A	5.28	0.12	0.4	0.09	0.33
TrmU	73.35	0.12	0.34	0.49	0.76
RimI	35.92	0.12	0.34	0.49	0.76
Rv1217c	129.72	0.12	0.38	0.33	0.63
FprA	36.92	0.12	0.33	0.51	0.78
Rv2898c	16.04	0.12	0.39	0.27	0.57
Rv2265	4.79	0.12	0.4	0.06	0.26
Rv3440c	22.12	0.12	0.37	0.43	0.72
LpqN	8.89	0.12	0.4	0.15	0.43
Rv2437	6.7	0.12	0.4	0.2	0.49
Rv2402	75.06	0.12	0.3	0.54	0.79
Rv1155	99.26	0.12	0.25	0.54	0.79
PPE62	25.36	0.12	0.34	0.5	0.77
Rv1912c	29.55	0.12	0.37	0.42	0.71
Rv2609c	69.55	0.12	0.26	0.55	0.8
RplB	516.19	0.12	0.22	0.52	0.78
Rv3359	7.2	0.12	0.39	0.27	0.57
Rv1229c	278.27	0.12	0.23	0.54	0.79
Rv3174	36.48	0.12	0.36	0.47	0.75
DppC	8.31	0.12	0.39	0.27	0.57
CobL	12.3	0.12	0.39	0.19	0.49
UspA	5.09	0.11	0.4	0.1	0.35
Rv3591c	7.52	0.11	0.4	0.06	0.24
Rv3399	16.2	0.11	0.36	0.45	0.73
Rv2179c	5.88	0.11	0.39	0.19	0.48
CysS1	198.05	0.11	0.28	0.56	0.8
LprO	204.2	0.11	0.32	0.55	0.8
Rv3733c	36.85	0.11	0.36	0.46	0.74
HspR	41.62	0.11	0.35	0.5	0.77
FadE7	105.62	0.11	0.22	0.54	0.79
Rv3778c	265.69	0.11	0.18	0.48	0.76
MgtE	31.85	0.11	0.35	0.5	0.77
RplU	36.12	0.11	0.35	0.5	0.77
Rv1120c	6.33	0.11	0.4	0.02	0.14
RpsB	107.26	0.11	0.25	0.56	0.81
TrmD	15.49	0.11	0.37	0.45	0.73
Rv1928c	10.55	0.11	0.39	0.25	0.55
PrrA	132.68	0.11	0.22	0.54	0.79
Rv1773c	81.32	0.11	0.23	0.55	0.8
Cut4	40.2	0.11	0.37	0.43	0.72
Rv1413	17.85	0.11	0.39	0.31	0.61
RluA	98.53	0.11	0.25	0.56	0.81
Rv0027	13.34	0.11	0.37	0.41	0.7
BpoC	23.04	0.11	0.36	0.46	0.75
LppL	58.58	0.11	0.32	0.56	0.8
FadE15	39.24	0.11	0.36	0.48	0.76
PriA	72.6	0.11	0.31	0.56	0.8
RibG	140.24	0.11	0.26	0.57	0.81
VapC35	7.53	0.11	0.38	0.37	0.67
FadE34	28.92	0.11	0.35	0.51	0.78
Rv0110	20.49	0.11	0.39	0.31	0.61
PonA2	677.16	0.11	0.2	0.52	0.78
PapA1	131.18	0.11	0.3	0.58	0.81
Rv2953	133.94	0.11	0.22	0.55	0.8
Rv2144c	92.8	0.11	0.31	0.57	0.81
Rv1700	66.11	0.11	0.36	0.48	0.76
Rv1339	124.13	0.11	0.26	0.58	0.81
Rv3167c	10.6	0.11	0.39	0.31	0.61
Rv3886c	22.08	0.11	0.37	0.43	0.72
UvrD1	132.91	0.11	0.21	0.54	0.79
Rv2040c	33.49	0.11	0.36	0.47	0.75
Rv2686c	16.81	0.11	0.37	0.41	0.7
Rv1724c	4.45	0.11	0.39	0.17	0.46
PE_PGRS20	9.21	0.11	0.38	0.34	0.63
Rv3180c	4.68	0.1	0.39	0.18	0.48
ProC	60.91	0.1	0.34	0.53	0.79
Rv0961	60.88	0.1	0.36	0.5	0.77
Rv0768	43.61	0.1	0.32	0.57	0.81
LppC	145.61	0.1	0.28	0.59	0.82
MptA	80.68	0.1	0.25	0.58	0.82
PE_PGRS26	38.96	0.1	0.32	0.57	0.81
Rv0940c	29.73	0.1	0.31	0.58	0.82
Rv3354	10.39	0.1	0.38	0.38	0.67
WhiB2	63.42	0.1	0.33	0.57	0.81
PE_PGRS22	77.31	0.1	0.3	0.59	0.82
Rv3259	5.2	0.1	0.39	0.2	0.5
Rv0539	51.51	0.1	0.36	0.51	0.78
Rv3741c	166.98	0.1	0.27	0.6	0.82
Rv1959c	10.59	0.1	0.38	0.37	0.66
CysK2	34.45	0.1	0.32	0.58	0.82
DapB	45.25	0.1	0.32	0.58	0.82
Rv0044c	25.04	0.1	0.35	0.52	0.78
Rv1914c	13.93	0.1	0.37	0.46	0.74
IniC	60.55	0.1	0.33	0.57	0.81
GabT	82.59	0.1	0.25	0.59	0.82
VapC8	8.44	0.1	0.39	0.3	0.61
Rv1865c	9.55	0.1	0.38	0.35	0.64
Ltp3	366.84	0.1	0.21	0.57	0.81
PanB	79.83	0.1	0.29	0.6	0.82
Rv3587c	75.22	0.1	0.3	0.6	0.82
Rv3136A	5.38	0.1	0.39	0.2	0.5
ProX	136.49	0.1	0.26	0.6	0.82
FolB	35.37	0.1	0.36	0.48	0.76
RsfA	12.17	0.1	0.39	0.3	0.6
GroEL2	774.44	0.1	0.35	0.53	0.79
Rv0183	53.61	0.1	0.36	0.49	0.76
PpsC	3555.21	0.1	0.15	0.45	0.73
HisD	262.19	0.1	0.24	0.6	0.82
Rv0385	34.5	0.1	0.33	0.58	0.82
Rv3037c	117.06	0.1	0.3	0.6	0.83
Rv1543	112.14	0.1	0.28	0.61	0.83
Rv3538	46.12	0.1	0.32	0.6	0.82
RpoA	358.43	0.1	0.2	0.56	0.8
NudC	64.62	0.1	0.35	0.54	0.79
Rv2722	6.88	0.1	0.39	0.17	0.46
Rv2197c	65.01	0.1	0.32	0.59	0.82
Rv3790	25.07	0.1	0.35	0.53	0.79
IlvX	68.69	0.1	0.31	0.61	0.83
Rv2548A	44.92	0.1	0.34	0.57	0.81
PyrC	43.45	0.1	0.34	0.58	0.81
Rv0488	18.25	0.1	0.38	0.34	0.64
Rv0060	286.57	0.1	0.22	0.59	0.82
AtpD	450.53	0.1	0.18	0.54	0.79
HsdM	37.19	0.1	0.32	0.59	0.82
VapB44	18.37	0.1	0.38	0.42	0.7
LipP	86.35	0.1	0.27	0.62	0.83
Rv1682	133.19	0.09	0.27	0.62	0.84
Rv0584	41.11	0.09	0.32	0.6	0.83
PE_PGRS42	6.69	0.09	0.39	0.28	0.59
Rv1531	14.06	0.09	0.36	0.5	0.77
LpqW	130.51	0.09	0.22	0.6	0.82
LprK	73.65	0.09	0.36	0.5	0.77
Rv1054	31.04	0.09	0.35	0.53	0.79
Rv3529c	9.54	0.09	0.37	0.43	0.72
EmbC	81.27	0.09	0.32	0.61	0.83
Rv3342	196.21	0.09	0.23	0.61	0.83
Rv3787c	11.4	0.09	0.38	0.35	0.64
Rv2255c	13.84	0.09	0.37	0.45	0.73
DfrA	20.83	0.09	0.37	0.47	0.75
MmaA2	42.09	0.09	0.33	0.59	0.82
Dxs1	362.34	0.09	0.18	0.57	0.81
PPE45	28.89	0.09	0.36	0.52	0.78
Rv1273c	30.31	0.09	0.37	0.48	0.76
Rv1434	1.85	0.09	0.39	0.09	NA
Rv1976c	17.19	0.09	0.36	0.5	0.77
Rv3577	29.62	0.09	0.37	0.49	0.76
Mce1B	84.45	0.09	0.36	0.54	0.79
Rv3394c	43.89	0.09	0.29	0.63	0.84
Rv0064	207.29	0.09	0.23	0.62	0.83
Rv3604c	101.53	0.09	0.32	0.61	0.83
P55	567.33	0.09	0.15	0.51	0.78
HemC	343.76	0.09	0.2	0.59	0.82
Rv0944	10.99	0.09	0.37	0.47	0.75
Rv0575c	98.95	0.09	0.21	0.6	0.82
Rv2050	54.86	0.09	0.33	0.61	0.83
PE_PGRS11	17.43	0.09	0.36	0.52	0.78
Rv1835c	87.41	0.09	0.3	0.63	0.84
Q643_01814	163.8	0.09	0.31	0.63	0.84
AgpS	34.51	0.09	0.34	0.58	0.82
Rv2516c	78.04	0.09	0.31	0.63	0.84
Rv2306A	8.91	0.09	0.38	0.38	0.67
Rv2837c	370.84	0.09	0.22	0.62	0.83
Rv2802c	36.09	0.09	0.29	0.64	0.84
Rv1948c	3.26	0.09	0.39	0.08	0.3
VapC25	5.08	0.09	0.39	0.28	0.59
Rv0958	108.13	0.09	0.3	0.64	0.84
Rv2455c	530.57	0.09	0.19	0.59	0.82
Rv3912	10.63	0.09	0.37	0.48	0.76
Rv1203c	10.52	0.09	0.37	0.51	0.77
PPE38	10.15	0.09	0.38	0.3	0.6
Rv3095	68.92	0.09	0.28	0.65	0.85
KshA	140.08	0.09	0.25	0.64	0.84
Rv0359	3.74	0.09	0.39	0.28	0.59
Rv1489	71.86	0.09	0.29	0.64	0.85
TatC	303.55	0.09	0.16	0.55	0.8
NdhA	36.42	0.09	0.36	0.53	0.79
Rv2567	143.27	0.09	0.21	0.62	0.83
HisF	107.4	0.09	0.25	0.64	0.85
PyrR	28.25	0.09	0.33	0.62	0.83
Rv0699	5.01	0.09	0.39	0.27	0.57
Rv3312A	28.35	0.09	0.35	0.57	0.81
TrxB1	51.14	0.09	0.28	0.65	0.85
PE31	40.92	0.09	0.33	0.61	0.83
Rv0308	74.36	0.09	0.27	0.65	0.85
Rv0945	32.73	0.09	0.32	0.64	0.84
RpsE	343.84	0.09	0.19	0.61	0.83
Rv3229c	1006.65	0.09	0.18	0.59	0.82
Rv1930c	4.7	0.09	0.39	0.19	0.49
SuhB	16.55	0.09	0.36	0.54	0.79
GyrB	1207.75	0.08	0.2	0.62	0.83
PapA2	14.14	0.08	0.37	0.52	0.78
HisH	61.18	0.08	0.32	0.64	0.85
ClpX	812.26	0.08	0.12	0.47	0.75
FadE19	193.94	0.08	0.19	0.6	0.83
HemY	119.71	0.08	0.29	0.66	0.85
Rv1500	29.6	0.08	0.36	0.54	0.79
Rv0059	54.14	0.08	0.36	0.55	0.8
VapB35	8.58	0.08	0.37	0.51	0.78
VapB15	23.78	0.08	0.36	0.57	0.81
Rv1419	170.64	0.08	0.24	0.66	0.85
Rv1588c	71.81	0.08	0.28	0.67	0.86
Rv0801	10.25	0.08	0.38	0.43	0.71
LepB	391.84	0.08	0.15	0.54	0.79
Rv0990c	52.97	0.08	0.33	0.64	0.84
Rv2712c	35.67	0.08	0.36	0.57	0.81
DppB	14.64	0.08	0.37	0.51	0.78
Pks5	165.21	0.08	0.24	0.66	0.85
Rv2026c	27.03	0.08	0.35	0.6	0.82
Rv2478c	3.4	0.08	0.38	0.32	0.62
LpqV	5.33	0.08	0.39	0.2	0.5
VapB22	12.27	0.08	0.37	0.48	0.76
Ffh	141.9	0.08	0.25	0.67	0.86
FdxC	151.36	0.08	0.25	0.67	0.86
FadD16	11.06	0.08	0.38	0.37	0.66
Pks16	91.17	0.08	0.33	0.64	0.84
Rv2036	36.24	0.08	0.34	0.63	0.84
Rv2256c	320.7	0.08	0.17	0.6	0.82
Rv3492c	19.26	0.08	0.36	0.56	0.8
LppN	5.9	0.08	0.39	0.27	0.58
Rv3439c	50.73	0.08	0.3	0.67	0.86
RecA	940.01	0.08	0.21	0.64	0.85
Rv0223c	38.21	0.08	0.28	0.67	0.86
Rv2008c	5.65	0.08	0.39	0.24	0.54
UgpA	24.3	0.08	0.36	0.53	0.79
Rv1508c	82.16	0.08	0.25	0.67	0.86
Rv1444c	16.64	0.08	0.36	0.57	0.81
Rv2731	60.8	0.08	0.29	0.67	0.86
Rv1159A	51.38	0.08	0.28	0.68	0.86
Rv1474c	34.23	0.08	0.36	0.58	0.82
RplR	86.96	0.08	0.29	0.68	0.86
PPE18	1030.95	0.08	0.17	0.61	0.83
Q643_02434	16.7	0.08	0.36	0.54	0.79
Rv0785	85.17	0.08	0.28	0.68	0.86
GlfT2	162.5	0.08	0.25	0.68	0.86
Rv0201c	100.93	0.08	0.26	0.68	0.86
RseP	205.04	0.08	0.18	0.63	0.84
Rv0911	45.63	0.08	0.31	0.67	0.86
LppP	12.59	0.08	0.36	0.55	0.8
Rv2407	9.46	0.08	0.38	0.41	0.7
Rv0213c	9.05	0.08	0.37	0.52	0.78
VapB32	6.21	0.08	0.38	0.37	0.66
Mce1D	115.27	0.08	0.32	0.67	0.86
Rv2557	121.67	0.08	0.29	0.69	0.86
Rv2512A	11.87	0.08	0.38	0.43	0.72
Rv0390	117.3	0.08	0.27	0.69	0.86
Add	25.37	0.08	0.37	0.5	0.77
Rv3430c	32.75	0.08	0.35	0.61	0.83
Rv3594	38.26	0.08	0.35	0.61	0.83
Rv0556	30.29	0.08	0.35	0.62	0.83
WhiB7	5.12	0.08	0.38	0.39	0.68
SecY	104.11	0.08	0.32	0.67	0.86
PE14	10.67	0.08	0.36	0.55	0.8
Rv1890c	6	0.08	0.38	0.36	0.66
Rv3173c	317.19	0.08	0.26	0.69	0.86
LppK	4.64	0.08	0.38	0.29	0.59
Rv1360	198.84	0.08	0.21	0.66	0.85
Rv1284	19.1	0.08	0.36	0.58	0.81
Rv3353c	2.18	0.08	0.39	0.06	NA
IdsA2	59.2	0.08	0.31	0.68	0.86
Rv1226c	61.99	0.08	0.27	0.69	0.87
DapA	204.84	0.07	0.19	0.66	0.85
Ltp1	392.5	0.07	0.2	0.66	0.86
AmiD	17.03	0.07	0.35	0.61	0.83
Rv1571	8.69	0.07	0.37	0.48	0.76
HemB	291.39	0.07	0.21	0.67	0.86
AmiA1	59.03	0.07	0.3	0.7	0.87
Rv2113	22.78	0.07	0.35	0.63	0.84
Rv3254	56.03	0.07	0.34	0.64	0.85
Rv2125	125.72	0.07	0.2	0.67	0.86
OmpR_shk	189.59	0.07	0.24	0.69	0.87
Rv1012	2.68	0.07	0.39	0.2	0.5
RpsS	176.25	0.07	0.27	0.7	0.87
GrpE	204.09	0.07	0.25	0.7	0.87
Rv3120	36.41	0.07	0.35	0.62	0.83
Rv2078	5.48	0.07	0.38	0.39	0.68
Rv2598	3.76	0.07	0.38	0.4	0.69
Rv2808	7.61	0.07	0.38	0.46	0.74
Rv2797c	23.27	0.07	0.35	0.64	0.85
Rv1314c	27.82	0.07	0.36	0.59	0.82
Rv0810c	58.88	0.07	0.34	0.66	0.85
SodC	122.46	0.07	0.23	0.69	0.87
Rv1260	69.78	0.07	0.33	0.68	0.86
EchA17	25.68	0.07	0.34	0.66	0.85
ParA	121.34	0.07	0.24	0.7	0.87
WhiB4	49.94	0.07	0.31	0.7	0.87
Rv3122	49.86	0.07	0.31	0.7	0.87
Rv1517	4.88	0.07	0.38	0.26	0.56
Rv1215c	55.88	0.07	0.34	0.66	0.85
RplL	33.07	0.07	0.36	0.59	0.82
PE_PGRS46	11.77	0.07	0.37	0.56	0.81
Rv2023c	12.13	0.07	0.37	0.51	0.78
Rv0526	77.77	0.07	0.3	0.7	0.87
Rv0494	5.26	0.07	0.38	0.37	0.66
Rv1010	58.43	0.07	0.35	0.63	0.84
VapB48	9.9	0.07	0.37	0.56	0.8
XthA	74.71	0.07	0.35	0.63	0.84
Cmk	55.8	0.07	0.3	0.71	0.88
Pgk	196.33	0.07	0.2	0.68	0.86
Rv2597	26.68	0.07	0.35	0.63	0.84
Rv2018	46.77	0.07	0.34	0.67	0.86
EchA16	21.05	0.07	0.35	0.65	0.85
CstA	74.64	0.07	0.35	0.66	0.85
Rv1176c	9.9	0.07	0.38	0.44	0.72
Rv1903	14.47	0.07	0.35	0.64	0.84
GreA	549.41	0.07	0.24	0.71	0.88
Rv0888	13.16	0.07	0.37	0.55	0.8
Rv2857c	59.11	0.07	0.3	0.72	0.88
Rv1556	11.53	0.07	0.37	0.54	0.79
Rv0030	10.2	0.07	0.37	0.51	0.78
LysA	168.71	0.07	0.24	0.72	0.88
Rv1188	15.25	0.07	0.34	0.67	0.86
CobQ2	24.89	0.07	0.33	0.7	0.87
Mce1A	112.92	0.07	0.31	0.71	0.88
Rne	1593.75	0.07	0.13	0.58	0.81
PepA	154.74	0.07	0.28	0.73	0.88
Rv3472	12.21	0.07	0.36	0.59	0.82
Rv0759c	10.03	0.07	0.37	0.55	0.8
PPE46	8.92	0.07	0.37	0.56	0.8
Rv3745c	3.68	0.07	0.38	0.27	0.57
ArgR	81.68	0.07	0.3	0.73	0.89
ArgC	162.61	0.07	0.33	NA	NA
Q643_00290	12.75	0.07	0.37	0.52	0.78
Rv0371c	2.66	0.07	0.39	0.05	0.23
Rv0309	145.53	0.07	0.26	0.74	0.89
Rv2772c	34.89	0.07	0.34	0.67	0.86
Rv1366	17.4	0.07	0.37	0.55	0.8
Rv0485	681.86	0.07	0.19	0.69	0.87
CtaC	320.7	0.06	0.23	0.72	0.88
PknA	206.15	0.06	0.2	0.7	0.87
Rv1498c	37.82	0.06	0.36	0.63	0.84
FadB3	11.85	0.06	0.37	0.55	0.8
EccB4	28.88	0.06	0.32	0.71	0.88
Rv1291c	1.75	0.06	0.38	0.23	NA
Rv3791	23.54	0.06	0.35	0.66	0.85
FadD17	34.61	0.06	0.33	0.71	0.88
Rv1272c	59.31	0.06	0.29	0.74	0.89
PPE1	10.36	0.06	0.37	0.5	0.77
Rv1523	16.82	0.06	0.37	0.57	0.81
PpiB	16.31	0.06	0.37	0.55	0.8
Gdh	591.93	0.06	0.16	0.66	0.86
AroE	104.56	0.06	0.27	0.74	0.89
Rv1136	1.62	0.06	0.38	0.28	NA
PstA2	55.76	0.06	0.32	0.72	0.88
FadD11	18.44	0.06	0.37	0.52	0.78
Rv2375	17.16	0.06	0.36	0.65	0.85
Rv3631	26.17	0.06	0.33	0.72	0.88
LpqH	57.79	0.06	0.33	0.71	0.87
RecR	69.17	0.06	0.26	0.75	0.9
Rv0799c	50.84	0.06	0.35	0.69	0.86
LppA	2.9	0.06	0.38	0.28	0.59
Rv3360	6.09	0.06	0.38	0.46	0.74
Rv2114	16.37	0.06	0.37	0.57	0.81
CarB	112.71	0.06	0.27	0.75	0.9
LpqD	17.98	0.06	0.37	0.6	0.83
RocE	36.39	0.06	0.34	0.7	0.87
LYTB1	41.56	0.06	0.35	0.69	0.86
PPE41	577.94	0.06	0.22	0.74	0.89
LpqE	57	0.06	0.31	0.74	0.89
Rv2012	3.22	0.06	0.38	0.46	0.75
PE26	211.59	0.06	0.23	0.74	0.89
Rv2663	7.2	0.06	0.36	0.64	0.84
SdhB	26.93	0.06	0.35	0.67	0.86
Rv0999	39.53	0.06	0.37	0.61	0.83
Rv2960c	1.61	0.06	0.38	0.19	NA
CysE	67.69	0.06	0.27	0.76	0.9
Rv2367c	122.62	0.06	0.24	0.76	0.9
Rv0443	67.56	0.06	0.28	0.76	0.9
FucA	3.28	0.06	0.38	0.21	0.51
Rv2862c	17.56	0.06	0.35	0.67	0.86
Rv1585c	21.61	0.06	0.35	0.69	0.87
Rv0028	12.97	0.06	0.36	0.65	0.85
Rv0268c	42.23	0.06	0.35	0.7	0.87
OxcA	28.33	0.06	0.36	0.65	0.85
Rv2532c	25.47	0.06	0.36	0.62	0.84
SecA2	502.9	0.06	0.17	0.7	0.87
Rv2980	9.11	0.06	0.37	0.59	0.82
Rv1036c	3.15	0.06	0.38	0.36	0.66
Rv1922	52.12	0.06	0.34	0.71	0.88
Mce1C	156.14	0.06	0.28	0.77	0.9
Rv0318c	5.44	0.06	0.38	0.5	0.77
Rv2659c	9.62	0.06	0.36	0.63	0.84
Rv3369	32.87	0.06	0.29	0.77	0.9
Rv1453	3.36	0.06	0.38	0.48	0.76
Rv2079	42.12	0.06	0.35	0.71	0.87
NeuD	17.83	0.06	0.36	0.67	0.86
Rv0219	4.01	0.06	0.38	0.41	0.7
FadD35	18.9	0.06	0.36	0.67	0.86
UgpE	13.64	0.06	0.37	0.53	0.79
RocD1	22.55	0.06	0.33	0.74	0.89
Rv3090	7.4	0.05	0.37	0.58	0.82
Rv0203	14.08	0.05	0.36	0.67	0.86
PE_PGRS37	7.08	0.05	0.37	0.63	0.84
Rv2227	7.9	0.05	0.37	0.61	0.83
NuoC	62.27	0.05	0.34	0.73	0.89
PPE55	210.19	0.05	0.2	0.74	0.89
PPE17	163.57	0.05	0.25	0.78	0.91
LppY	15.86	0.05	0.36	0.69	0.86
Rv1204c	42.86	0.05	0.35	0.72	0.88
Rv3600c	114.46	0.05	0.22	0.77	0.9
PE_PGRS53	34.39	0.05	0.34	0.73	0.89
Rv1874	31.67	0.05	0.35	0.71	0.87
YrbE4B	31.01	0.05	0.35	0.72	0.88
Rv1626	125.99	0.05	0.27	0.79	0.91
FadA	296.28	0.05	0.21	0.76	0.9
Rv3888c	46.46	0.05	0.3	0.78	0.91
Rv1895	17.9	0.05	0.32	0.76	0.9
Rv0680c	22.12	0.05	0.34	0.74	0.89
YrbE4A	22.95	0.05	0.36	0.68	0.86
Rv2117	4.96	0.05	0.38	0.26	0.57
RmlD	152.71	0.05	0.22	0.78	0.91
Rv1507A	4.09	0.05	0.38	0.52	0.78
Acs	46.05	0.05	0.35	0.71	0.87
HisC2	31.06	0.05	0.34	0.73	0.89
Rv1271c	5.44	0.05	0.37	0.57	0.81
HadB	68.95	0.05	0.31	0.78	0.91
Rv0135c	66.41	0.05	0.3	0.78	0.91
Tpx	84.58	0.05	0.28	0.79	0.91
Omt	17.38	0.05	0.32	0.77	0.91
Rv0196	17.1	0.05	0.36	0.7	0.87
Rv0939	368.34	0.05	0.18	0.75	0.9
Rv2293c	14.06	0.05	0.37	0.59	0.82
PE8	3.81	0.05	0.37	0.57	0.81
FabG4	144.03	0.05	0.31	0.77	0.91
Rv3067	8.42	0.05	0.37	0.54	0.79
Rv1117	98.91	0.05	0.29	0.79	0.92
SigK	45.56	0.05	0.35	0.73	0.89
Rv2926c	208.06	0.05	0.23	0.79	0.91
Rv1194c	280.88	0.05	0.24	0.78	0.91
RubB	125.83	0.05	0.26	0.8	0.92
FrdD	2.81	0.05	0.38	0.1	0.34
Rv1834	20.05	0.05	0.37	0.65	0.85
NuoF	129.52	0.05	0.3	0.79	0.91
Rv2475c	37.45	0.05	0.33	0.77	0.91
CpsY	66.56	0.05	0.26	0.8	0.92
Rv0043c	23.25	0.05	0.36	0.68	0.86
Rv2128	17.81	0.05	0.37	0.66	0.85
PurL	121.23	0.05	0.24	0.8	0.92
Rv1261c	34.76	0.05	0.28	0.8	0.92
Rv1975	3.26	0.05	0.38	0.08	0.29
Rv2016	25.56	0.05	0.33	0.77	0.91
VapB27	9.12	0.05	0.36	0.68	0.86
EsxV	4.71	0.05	0.37	0.55	0.8
AtsB	143.95	0.05	0.21	0.79	0.91
Cut2	16.41	0.05	0.36	0.7	0.87
Rv3749c	7.49	0.05	0.37	0.61	0.83
AceAb	103.04	0.05	0.26	0.81	0.92
Rv3300c	25.16	0.05	0.36	0.72	0.88
VapC18	2.56	0.05	0.38	0.43	NA
CcdA	97.46	0.05	0.29	0.81	0.92
Rv2799	37	0.05	0.34	0.76	0.9
Rv1580c	2.44	0.05	0.38	0.42	NA
Rv2571c	16.94	0.05	0.36	0.71	0.88
RelE	7.06	0.05	0.37	0.67	0.86
PE16	17.19	0.05	0.37	0.67	0.86
Mdh	109.7	0.05	0.29	0.81	0.92
Rv1063c	45.89	0.05	0.27	0.81	0.92
Mas	4062.3	0.05	0.14	0.74	0.89
Rv0454	4.36	0.05	0.37	0.64	0.84
Rv3047c	18.99	0.05	0.37	0.68	0.86
Rv2499c	41.58	0.05	0.33	0.79	0.91
MetE	510.33	0.05	0.28	0.81	0.92
VapC44	23.75	0.05	0.36	0.71	0.88
Rv3208A	9.34	0.04	0.37	0.65	0.85
MoeW	27.16	0.04	0.36	0.7	0.87
YeaZ	64.54	0.04	0.29	0.82	0.93
Rv0144	202.49	0.04	0.19	0.79	0.91
MetC	173.68	0.04	0.21	0.8	0.92
Rv2551c	20.12	0.04	0.36	0.71	0.87
VapB31	9	0.04	0.36	0.71	0.88
Rv3637	2.07	0.04	0.38	0.45	NA
Rv0026	35.98	0.04	0.34	0.77	0.91
Rv0497	46.31	0.04	0.3	0.81	0.92
Rv3395A	2.8	0.04	0.38	0.11	0.36
Rv2361c	94.38	0.04	0.28	0.82	0.93
VapC24	38.66	0.04	0.32	0.81	0.92
Rv1583c	6.28	0.04	0.37	0.63	0.84
Rv1978	20.81	0.04	0.35	0.76	0.9
Rv1579c	3.75	0.04	0.38	0.52	0.78
PE_PGRS24	29.82	0.04	0.35	0.76	0.9
VapB7	2.53	0.04	0.38	0.49	NA
Rv3210c	43.28	0.04	0.34	0.8	0.92
Rv3613c	53.99	0.04	0.32	0.81	0.92
PABD	87.37	0.04	0.24	0.83	0.93
Rv0836c	1.22	0.04	0.38	0.27	NA
Mce4C	34.87	0.04	0.32	0.81	0.92
Rv3113	1.42	0.04	0.38	0.39	NA
Rv3311	32.67	0.04	0.35	0.77	0.91
SerC	133.55	0.04	0.21	0.82	0.93
VapB4	4.59	0.04	0.37	0.6	0.83
FadE25	86.01	0.04	0.29	0.84	0.94
GuaB3	93.99	0.04	0.34	0.81	0.92
Rv0378	2.06	0.04	0.38	0.37	NA
Rv0428c	17.22	0.04	0.34	0.79	0.92
FhaB	70.69	0.04	0.34	0.8	0.92
AcyP	6.35	0.04	0.36	0.73	0.89
Rv0856	22.67	0.04	0.36	0.73	0.89
Rv0122	16.94	0.04	0.34	0.81	0.92
Rv1048c	28.35	0.04	0.35	0.78	0.91
FadE5	1182.83	0.04	0.18	0.82	0.93
Rv0004	42.39	0.04	0.35	0.79	0.92
Rv1637c	52.06	0.04	0.35	0.79	0.92
Rv1836c	340.88	0.04	0.2	0.83	0.93
Rv0209	37.87	0.04	0.35	0.81	0.92
WhiB1	1050.79	0.04	0.14	0.78	0.91
Rv0793	2.17	0.04	0.37	0.62	NA
Rv0061c	42.42	0.04	0.34	0.82	0.93
Rv0212c	24.68	0.04	0.33	0.83	0.93
Rv1574	18.2	0.04	0.36	0.76	0.9
Rv1989c	35.96	0.04	0.35	0.81	0.92
MutT4	33.76	0.04	0.32	0.84	0.94
PPE33	64.36	0.04	0.29	0.85	0.94
Rv2828c	9.21	0.04	0.37	0.74	0.89
RibD	22.11	0.04	0.32	0.84	0.94
Rv0426c	103.43	0.03	0.22	0.85	0.94
SubI	95.78	0.03	0.23	0.85	0.94
PrfA	483.5	0.03	0.25	0.86	0.95
Rv2044c	4.76	0.03	0.37	0.68	0.86
Rv0463	9.98	0.03	0.36	0.76	0.9
Rv1051c	2.49	0.03	0.38	0.16	NA
Mce1F	233.07	0.03	0.26	0.86	0.95
Rv1879	14.51	0.03	0.36	0.76	0.9
Rv1889c	2.37	0.03	0.38	0.51	NA
Rv0073	106.55	0.03	0.3	0.86	0.95
RplY	50.02	0.03	0.33	0.85	0.94
Rv0314c	65.73	0.03	0.3	0.87	0.95
Rv3143	4.5	0.03	0.38	0.6	0.83
Mez	87.02	0.03	0.26	0.87	0.95
DapE	103.88	0.03	0.27	0.87	0.95
Rv3679	251.71	0.03	0.24	0.87	0.95
Rv3572	23.15	0.03	0.32	0.85	0.94
CcsA	80.6	0.03	0.34	0.83	0.93
Rv0372c	3.33	0.03	0.37	0.73	0.89
Rv2300c	12.76	0.03	0.36	0.8	0.92
Rv0530Ac	20.43	0.03	0.34	0.84	0.94
LpqR	45.27	0.03	0.32	0.86	0.95
Rv0955	139.1	0.03	0.29	0.87	0.95
Rv0600c	3.4	0.03	0.38	0.15	0.44
PlcC	25.03	0.03	0.34	0.84	0.94
Rv3294c	1.41	0.03	0.38	0.55	NA
Orn	20.55	0.03	0.35	0.82	0.93
SenX3	375.15	0.03	0.25	0.88	0.96
EchA18.1	2.82	0.03	0.37	0.69	0.86
Rv1987	38.16	0.03	0.34	0.84	0.94
Rv2269c	1.9	0.03	0.38	0.22	NA
Dxr	100.56	0.03	0.26	0.88	0.95
Rv0531	21.29	0.03	0.35	0.83	0.93
MycP4	4.54	0.03	0.37	0.73	0.88
Rv0493c	22.21	0.03	0.36	0.78	0.91
Rv1869c	314.21	0.03	0.2	0.86	0.95
Rv2599	3.85	0.03	0.37	0.7	0.87
Rv1558	129.87	0.03	0.23	0.88	0.96
Pks12	840.01	0.03	0.16	0.84	0.94
Rv0147	486.22	0.03	0.17	0.85	0.94
Rv0306	12.06	0.03	0.37	0.77	0.9
Rv3658c	38.87	0.03	0.31	0.87	0.95
RpmH	8.68	0.03	0.36	0.79	0.91
Rv2787	13.14	0.03	0.36	0.82	0.93
Rv1824	16.28	0.03	0.37	0.76	0.9
LpqK	35.22	0.03	0.29	0.88	0.96
Rho	2034.37	0.03	0.17	0.86	0.95
UvrB	427.59	0.03	0.17	0.86	0.95
Rv1532c	14.22	0.03	0.36	0.82	0.93
Rv3766	14.62	0.03	0.36	0.83	0.93
Rv3081	23.16	0.03	0.31	0.88	0.96
OmpR_srr	146.02	0.03	0.23	0.88	0.96
Q643_00962	6.16	0.03	0.37	0.78	0.91
Rv1087A	1.36	0.03	0.38	0.37	NA
EspL	68.43	0.03	0.3	0.89	0.96
Rv3253c	26.79	0.03	0.35	0.84	0.94
Rv3920c	156.21	0.03	0.27	0.89	0.96
Rv1667c	13.17	0.03	0.37	0.8	0.92
Rv0731c	6.18	0.03	0.37	0.75	0.9
Rv0789c	29.26	0.03	0.35	0.85	0.94
PE27	15.45	0.03	0.35	0.85	0.94
Rv0614	1.38	0.03	0.38	0.61	NA
MmsA	93.19	0.03	0.26	0.89	0.96
Rv1573	6.22	0.02	0.37	0.78	0.91
MmaA1	25.9	0.02	0.31	0.89	0.96
Rv0963c	8.09	0.02	0.37	0.78	0.91
Rv3228	28.01	0.02	0.36	0.84	0.94
Rv3811	150.52	0.02	0.23	0.9	0.96
AroK	59.83	0.02	0.34	0.88	0.95
PgsA3	14.5	0.02	0.36	0.83	0.93
DeoC	113.02	0.02	0.25	0.9	0.97
VapC12	10.16	0.02	0.36	0.84	0.94
Rv3179	11.24	0.02	0.36	0.84	0.94
Rv0123	6.29	0.02	0.37	0.82	0.93
Rv2765	6.89	0.02	0.37	0.8	0.92
Rv1950c	7.41	0.02	0.37	0.8	0.92
PPE44	37.13	0.02	0.35	0.88	0.96
Rv3055	10.34	0.02	0.36	0.84	0.94
LppF	11.99	0.02	0.35	0.86	0.95
Rv1875	29.77	0.02	0.3	0.9	0.97
MmpL1	27.1	0.02	0.34	0.88	0.96
Pks2	3199.5	0.02	0.21	0.9	0.97
csm5	19.97	0.02	0.36	0.85	0.94
RbfA	235.79	0.02	0.22	0.9	0.97
EsxI	10.57	0.02	0.36	0.84	0.94
Rv2740	25.29	0.02	0.33	0.9	0.97
Rv2805	5.47	0.02	0.37	0.81	0.92
Rv0227c	50	0.02	0.35	0.88	0.96
Rv3333c	9.05	0.02	0.37	0.83	0.93
Rv3129	4.79	0.02	0.37	0.81	0.92
Rv2964B	1.93	0.02	0.38	0.59	NA
Cmr	2.79	0.02	0.37	0.76	0.9
MPT53	111.55	0.02	0.3	0.91	0.97
Rv2908c	18.39	0.02	0.36	0.87	0.95
Rv2483c	97.57	0.02	0.28	0.91	0.97
VapB39	10.37	0.02	0.35	0.87	0.95
Rv1104	41.22	0.02	0.3	0.91	0.97
GabD2	87.24	0.02	0.28	0.91	0.97
Rv1587c	2.86	0.02	0.38	0.72	0.88
Rv3726	68.31	0.02	0.27	0.92	0.97
CspA	172.3	0.02	0.3	0.92	0.97
Rv3712	42.01	0.02	0.34	0.9	0.97
Rv2309Xc	0.99	0.02	0.38	0.7	NA
Gpm2	39.77	0.02	0.31	0.92	0.97
GlnA2	361.47	0.02	0.22	0.91	0.97
CtpV	185.85	0.02	0.27	0.92	0.97
UdgB	17.73	0.02	0.35	0.89	0.96
Rv0698	26.84	0.02	0.34	0.9	0.97
Rv0199	31.53	0.02	0.34	0.9	0.97
HsdS	42.41	0.02	0.3	0.92	0.97
Rv1190	1.66	0.02	0.37	0.78	NA
MhpE	10.68	0.02	0.36	0.86	0.95
Rv1096	91.9	0.02	0.29	0.92	0.97
Rv3830c	15.94	0.02	0.35	0.89	0.96
Rv3519	115.98	0.02	0.23	0.92	0.97
Mcr	29.94	0.02	0.31	0.92	0.97
Rv1780	25.15	0.02	0.32	0.92	0.97
Rv1137c	2.88	0.02	0.37	0.78	0.91
Rv0383c	328.66	0.02	0.19	0.92	0.97
Rv3768	4.87	0.02	0.37	0.84	0.94
Cut5b	52.1	0.02	0.29	0.93	0.98
Rv0987	96.57	0.02	0.34	0.91	0.97
LysX	60.93	0.02	0.28	0.93	0.98
WhiA	89.11	0.02	0.28	0.93	0.98
Rv3349c	2.26	0.02	0.37	0.81	NA
Rv0401	5.45	0.02	0.36	0.89	0.96
InfB	1633.33	0.02	0.16	0.96	0.99
Rv0500B	5.99	0.02	0.36	0.88	0.96
Rv0259c	4.06	0.02	0.37	0.86	0.95
Mce4A	56.82	0.02	0.34	0.92	0.97
DnaG	147.36	0.02	0.24	0.93	0.98
DnaJ1	411.19	0.02	0.18	0.92	0.97
DsbF	103.07	0.02	0.25	0.94	0.98
Rv3662c	10.25	0.02	0.37	0.88	0.96
Rv3238c	23.38	0.02	0.36	0.91	0.97
Rv3027c	25.61	0.02	0.35	0.91	0.97
Rv0188	133.49	0.02	0.26	0.94	0.98
Rv3198A	11.21	0.02	0.36	0.89	0.96
Rv2186c	12.45	0.01	0.36	0.91	0.97
Rv1288	42.29	0.01	0.32	0.93	0.98
PlcA	13.64	0.01	0.37	0.88	0.96
Rv1144	15.9	0.01	0.36	0.89	0.96
CysA1	80.72	0.01	0.28	0.95	0.98
TcrX	48.47	0.01	0.28	0.95	0.98
CobB	66.77	0.01	0.34	0.93	0.98
Rv1060	34.6	0.01	0.34	0.94	0.98
AnsP2	133.99	0.01	0.2	0.94	0.98
Rv2253	6.94	0.01	0.37	0.9	0.97
NusG	581.75	0.01	0.17	0.94	0.98
Rv0349	15.14	0.01	0.35	0.93	0.98
Rv1374c	5.63	0.01	0.37	0.9	0.97
EmrB	60.88	0.01	0.26	0.95	0.98
SdhA_1	258.88	0.01	0.18	0.94	0.98
Rv3896c	71.61	0.01	0.34	0.94	0.98
Rv0696	139.34	0.01	0.31	0.95	0.98
Rv2723	62.31	0.01	0.34	0.94	0.98
Rv0143c	109.25	0.01	0.23	0.95	0.98
Rv0615	31.44	0.01	0.34	0.94	0.98
Rv1081c	21.6	0.01	0.34	0.94	0.98
Rv0498	23.75	0.01	0.35	0.93	0.98
PrcB	421.05	0.01	0.19	0.94	0.98
PE15	71.08	0.01	0.33	0.95	0.98
FadD21	483.45	0.01	0.18	0.94	0.98
Rv1591	35.04	0.01	0.34	0.94	0.98
AftA	30.26	0.01	0.32	0.95	0.98
Rv2715	353.59	0.01	0.16	0.94	0.98
Rv2319c	20.06	0.01	0.35	0.94	0.98
PrpC	141.14	0.01	0.31	0.96	0.99
Rv1828	271.25	0.01	0.21	0.96	0.98
VapB47	17.04	0.01	0.34	0.95	0.98
PcnA	66.55	0.01	0.34	0.95	0.98
MntH	20.55	0.01	0.35	0.95	0.98
Zmp1	195.4	0.01	0.26	0.96	0.99
Rv3058c	43.82	0.01	0.31	0.96	0.99
VapB11	13.94	0.01	0.36	0.93	0.98
Rv2873A	10.67	0.01	0.36	0.94	0.98
viuB	104.53	0.01	0.29	0.96	0.99
PPE43	35.78	0.01	0.35	0.95	0.98
EchA8	50.5	0.01	0.31	0.96	0.99
PrrB	95.11	0.01	0.22	0.96	0.99
Rv2488c	44.37	0.01	0.35	0.95	0.98
Rv1778c	58.28	0.01	0.3	0.96	0.99
MbtK	12.67	0.01	0.36	0.94	0.98
Q643_02744	3.09	0.01	0.37	0.93	0.98
Rv2897c	22.01	0.01	0.34	0.96	0.99
Rv0108c	33.73	0.01	0.35	0.95	0.98
Rv3779	57.61	0.01	0.35	0.96	0.99
EchA2	6.72	0.01	0.37	0.93	0.98
Rv0966c	52.46	0.01	0.32	0.97	0.99
RbsK	40.24	0.01	0.35	0.95	0.98
PgsA2	24.84	0.01	0.34	0.96	0.99
Rv0281	218.27	0.01	0.23	0.97	0.99
MurX	107.94	0.01	0.28	0.97	0.99
ModC	163.59	0.01	0.22	0.97	0.99
Rv0968	24.69	0.01	0.35	0.96	0.99
Rv1359	5.52	0.01	0.37	0.94	0.98
PPE36	61.35	0.01	0.35	0.96	0.99
Rv2426c	55.2	0.01	0.35	0.96	0.99
MalQ	31.94	0.01	0.33	0.97	0.99
Rv3916c	196.87	0.01	0.24	0.98	0.99
Rv1320c	113.97	0.01	0.29	0.97	0.99
Rv0323c	12.46	0.01	0.36	0.96	0.99
TrcR	7.6	0.01	0.37	0.95	0.98
Rv0316	50.31	0.01	0.34	0.97	0.99
LunH	16.04	0.01	0.34	0.97	0.99
MenC	32.4	0.01	0.33	0.97	0.99
Psd	40.87	0.01	0.31	0.98	0.99
Rv0226c	20.25	0.01	0.36	0.96	0.99
Rv0260c	4.78	0.01	0.37	0.95	0.98
IlvE	96.04	0.01	0.31	0.98	0.99
GatA	25.48	0.01	0.35	0.97	0.99
Rv0375c	3.07	0	0.37	0.95	0.98
MctB	84.82	0	0.25	0.98	0.99
MtrB	395.33	0	0.19	0.98	0.99
HisA	120.97	0	0.24	0.98	1
PknF	35.62	0	0.36	NA	NA
LPpx	87.55	0	0.34	0.98	0.99
Rv1487	49.71	0	0.31	0.99	1
Rv0397A	13.48	0	0.36	0.97	0.99
ArgB	201.31	0	0.29	0.99	1
Rv1158c	29.33	0	0.36	0.97	0.99
SigM	15.02	0	0.35	0.98	0.99
LeuA	488.43	0	0.22	0.99	1
Pra	83.63	0	0.32	0.99	1
Cyp137	105.45	0	0.3	0.99	1
FolP	80.88	0	0.32	0.99	1
Rv0737	7.6	0	0.36	0.98	0.99
Rv0448c	16.79	0	0.35	0.99	1
GltD	292.68	0	0.21	0.99	1
PE3	4.94	0	0.37	0.97	0.99
Rv2242	71.13	0	0.32	0.99	1
Rv0518	11.06	0	0.36	0.98	0.99
LipD	119	0	0.19	0.99	1
RpmD	27.12	0	0.34	0.99	1
Rv1456c	25.39	0	0.36	1	1
Rv3277	88.93	0	0.25	1	1
LprG	184.93	0	0.25	1	1
Rv1337	140.78	0	0.24	1	1
Rv2177c	7.18	0	0.37	1	1
Rv3640c	31.14	0	0.32	1	1
TreY	88.11	0	0.33	0.99	1
HtpG	132.67	0	0.28	1	1
VirS	9.25	0	0.36	1	1
Rv0997	81.42	0	0.33	1	1
Rv1403c	66.58	0	0.3	1	1
PPE7	3.47	0	0.37	1	1
PE32	3.46	0	0.37	0.99	1
Rv1565c	161.42	0	0.21	1	1
GalTa	28.7	0	0.33	0.99	1
Rv0560c	69.04	0	0.34	0.99	1
PstS2	917.76	0	0.17	1	1
Rv3194c	23.6	0	0.35	0.99	1
Rv0249c	94.68	0	0.33	0.99	1
QcrA	485.29	0	0.19	0.99	1
LprA	14.65	0	0.36	0.99	1
Rv2038c	26.96	0	0.34	0.99	1
Rv2915c	45.03	0	0.32	0.99	1
Q643_01066	2.37	0	0.37	0.96	NA
Rv0504c	19.58	0	0.36	0.99	1
Rv3400	85.93	0	0.34	0.99	1
PE_PGRS13	30.89	0	0.33	0.99	1
Rv3239c	59.22	0	0.27	0.99	1
VapB3	7.52	0	0.36	0.98	0.99
ThiS	1.52	0	0.38	0.85	NA
SerS	20.55	0	0.35	0.98	0.99
Rv3098A	34.27	0	0.36	NA	NA
PlcD	1.27	0	0.38	0.89	NA
Rv2452c	0.7	0	0.38	0.89	NA
FrdC	0.89	0	0.38	0.87	NA
Rv0689c	0.78	0	0.38	0.89	NA
Rv2311	0.79	0	0.38	0.89	NA
FolP2	65.17	0	0.31	0.99	1
Rv1873	0.99	0	0.38	0.86	NA
Rv2807	1.58	0	0.38	0.85	NA
Rv2806	0.75	0	0.38	0.87	NA
Rv2961	0.75	0	0.38	0.87	NA
Rv0647c	155.34	0	0.26	0.99	1
Rv0666	0.87	0	0.38	0.86	NA
Rv2267c	1.74	0	0.38	0.84	NA
RpmG1	1.25	0	0.38	0.83	NA
PE_PGRS40	1.09	0	0.38	0.85	NA
Idi	1.47	0	0.38	0.83	NA
HsdS1	1.59	0	0.38	0.82	NA
Rv2669	1.63	0	0.38	0.82	NA
Mrr	1.96	0	0.38	0.82	NA
Rv0850	1.26	0	0.38	0.87	NA
Rv3656c	1.9	0	0.38	0.84	NA
Rv0900	4.3	0	0.38	0.78	0.91
Cya	139.59	0	0.27	0.98	0.99
Rv0842	17.01	0	0.35	0.98	0.99
Rv3000	5.94	0	0.37	0.97	0.99
VapC7	1.51	0	0.38	0.96	NA
Rv3705A	7.08	0	0.36	0.97	0.99
VapC39	23.02	0	0.36	0.97	0.99
csm3	13.51	0	0.36	0.97	0.99
Rv2170	7.98	0	0.36	0.97	0.99
Rv2657c	66.41	0	0.32	0.98	0.99
Rv2307c	15.93	0	0.35	0.98	0.99
MazF4	6.8	0	0.36	0.97	0.99
Rv0547c	41.98	0	0.31	0.98	0.99
Rv2303c	8.7	0	0.36	0.96	0.99
FabG2	33.05	-0.01	0.28	0.98	0.99
Rv2326c	600.29	-0.01	0.16	0.97	0.99
TesB2	56.27	-0.01	0.34	0.97	0.99
YggT	41.49	-0.01	0.28	0.98	0.99
FabD	142.33	-0.01	0.33	NA	NA
CtpH	785.23	-0.01	0.19	0.97	0.99
DeoD	44.63	-0.01	0.34	0.97	0.99
CaeA	273.14	-0.01	0.19	0.97	0.99
PE_PGRS45	29.66	-0.01	0.35	NA	NA
CarA	26.38	-0.01	0.31	0.97	0.99
Rv0157A	1.07	-0.01	0.38	0.9	NA
Rv3689	77.03	-0.01	0.24	0.97	0.99
SigF	47.39	-0.01	0.34	0.96	0.99
MbtJ	10.19	-0.01	0.36	0.94	0.98
PE_PGRS29	40.45	-0.01	0.32	0.96	0.99
Rv1896c	32.79	-0.01	0.33	0.96	0.99
Rv0293c	172.21	-0.01	0.26	0.97	0.99
Rv3355c	2.92	-0.01	0.37	0.92	0.97
Rv0927c	14.61	-0.01	0.36	0.96	0.99
Obg	107.59	-0.01	0.25	0.97	0.99
Rv2541	4.6	-0.01	0.37	0.92	0.97
Wag22	22.27	-0.01	0.35	0.94	0.98
Rv2141c	44.5	-0.01	0.33	0.96	0.99
Rv1044	13.92	-0.01	0.34	0.96	0.99
PyrF	17.26	-0.01	0.36	0.93	0.98
PncB2	21.64	-0.01	0.35	0.95	0.98
Rv0923c	11.19	-0.01	0.36	0.93	0.98
LppM	15.19	-0.01	0.36	0.94	0.98
Rv3165c	5.81	-0.01	0.36	0.93	0.98
FadE29	117.98	-0.01	0.21	0.96	0.99
PPE63	19.9	-0.01	0.35	0.95	0.98
Rv0499	25.48	-0.01	0.36	0.93	0.98
LigD1	19.6	-0.01	0.35	0.94	0.98
Rv0502	384.96	-0.01	0.24	0.96	0.99
Rv1638A	9.02	-0.01	0.36	0.92	0.98
Rv1249c	66.3	-0.01	0.35	0.94	0.98
VapC40	18.16	-0.01	0.35	0.95	0.98
Q643_01812	4.47	-0.01	0.37	0.85	0.94
EsxF	4.19	-0.01	0.37	0.9	0.97
Rv1958c	3.67	-0.01	0.37	0.89	0.96
MazE9	6.15	-0.01	0.36	0.91	0.97
FabG3	12.16	-0.01	0.36	0.92	0.97
RocA	69.9	-0.01	0.25	0.95	0.98
Q643_02550	1.68	-0.01	0.38	0.77	NA
Rv0331	70.41	-0.01	0.28	0.95	0.98
Rv2884	20.99	-0.01	0.35	0.93	0.98
Rv3091	114.14	-0.01	0.26	0.95	0.98
GalE3	22.82	-0.01	0.35	0.93	0.98
as10/csm1	37.37	-0.01	0.31	0.95	0.98
LipN	134.62	-0.01	0.21	0.94	0.98
TyrA	36.87	-0.01	0.34	0.93	0.98
Rv1372	66.54	-0.01	0.28	0.95	0.98
Rv1255c	13.35	-0.01	0.36	0.91	0.97
Fas	1009.23	-0.01	0.34	0.93	0.98
Rv2734	57.79	-0.01	0.35	0.93	0.98
Q643_03111	8.49	-0.01	0.37	0.85	0.94
Rv2560	10.26	-0.01	0.37	0.9	0.97
FtsQ	36.7	-0.01	0.33	0.94	0.98
Rv2983	19.32	-0.01	0.35	0.92	0.97
Rv3535c	57.56	-0.01	0.28	0.94	0.98
GlmU	92.82	-0.01	0.34	0.93	0.98
Rv0846c	12.15	-0.01	0.36	0.92	0.97
MoaA2	265.87	-0.01	0.21	0.94	0.98
Rv3633	82.78	-0.01	0.35	0.92	0.97
Rv3398c	17.77	-0.01	0.36	0.9	0.97
SecD	294.47	-0.01	0.19	0.93	0.98
Rv1200	220.91	-0.01	0.22	0.94	0.98
Upp	16.23	-0.01	0.33	0.93	0.98
KdtB	19.52	-0.01	0.36	0.9	0.97
MutT2	14.48	-0.01	0.36	0.9	0.97
LppG	0.69	-0.01	0.38	0.93	NA
Rv0787A	28.08	-0.01	0.34	0.92	0.97
Rv3334	13	-0.01	0.35	0.91	0.97
PE_PGRS8	10.23	-0.01	0.36	0.88	0.96
PurH	70.8	-0.01	0.34	0.92	0.97
Rv1431	36.55	-0.01	0.35	0.91	0.97
PstP	193.87	-0.01	0.28	0.94	0.98
Rv0250c	45.88	-0.02	0.35	0.91	0.97
PPE64	16.44	-0.02	0.32	0.93	0.98
Rv1749c	40.57	-0.02	0.29	0.93	0.98
Rv3064c	12.46	-0.02	0.36	0.88	0.96
Rv1888A	0.68	-0.02	0.38	0.92	NA
Rv3784	37.78	-0.02	0.3	0.93	0.98
LpqQ	20.04	-0.02	0.32	0.92	0.97
Rv0380c	28.76	-0.02	0.33	0.92	0.97
Rv0021c	17.11	-0.02	0.33	0.91	0.97
Rv1443c	39.94	-0.02	0.27	0.93	0.98
Rv3902c	12.39	-0.02	0.35	0.9	0.97
DivIC	30.89	-0.02	0.32	0.92	0.97
Rv2578c	30.07	-0.02	0.33	0.91	0.97
AccA2	31.73	-0.02	0.3	0.92	0.97
Rv0541c	104.43	-0.02	0.3	0.92	0.97
AccA3	501.89	-0.02	0.21	0.92	0.97
UspB	0.6	-0.02	0.38	0.92	NA
Rv3727	19.23	-0.02	0.36	0.87	0.95
Rv0745	0.61	-0.02	0.38	0.92	NA
MmpL3	837	-0.02	0.14	0.89	0.96
Rv1515c	7.85	-0.02	0.36	0.87	0.95
Rv3327	28.9	-0.02	0.34	0.9	0.97
Rv1974	0.64	-0.02	0.38	0.76	NA
Rv2489c	3.72	-0.02	0.37	0.76	0.9
Mce4F	57.19	-0.02	0.32	0.91	0.97
Rv3848	44.34	-0.02	0.34	0.9	0.97
Rv1954c	2.34	-0.02	0.37	0.8	NA
LipU	16.66	-0.02	0.36	0.87	0.95
VapC1	18.82	-0.02	0.35	0.89	0.96
Rv2309A	0.85	-0.02	0.38	0.91	NA
CrcB_rv3069	13.91	-0.02	0.36	0.84	0.94
Rv1322	16.64	-0.02	0.35	0.87	0.95
Rv0175	239.06	-0.02	0.28	0.91	0.97
Apt	200.04	-0.02	0.22	0.91	0.97
Pgi	73.74	-0.02	0.28	0.91	0.97
Rv3365c	372.96	-0.02	0.16	0.89	0.96
Rv1726	2.09	-0.02	0.37	0.8	NA
Rv1059	83.29	-0.02	0.31	0.91	0.97
Rv0521	0.76	-0.02	0.38	0.73	NA
Rv1312	63.44	-0.02	0.31	0.9	0.97
Rv1509	17.86	-0.02	0.36	0.86	0.95
Rv1577c	116.15	-0.02	0.22	0.9	0.97
PntB	101.85	-0.02	0.24	0.91	0.97
Rv2252	7.56	-0.02	0.36	0.84	0.94
Rv1636	70.45	-0.02	0.29	0.9	0.97
AsnB	34.97	-0.02	0.34	0.88	0.96
Rv1716	15.81	-0.02	0.36	0.86	0.95
Tal	117.67	-0.02	0.28	0.91	0.97
DnaN	79.47	-0.02	0.31	0.9	0.97
AckA	48.89	-0.02	0.3	0.9	0.97
Rv3322c	0.6	-0.02	0.38	0.79	NA
HupB	401.7	-0.02	0.26	0.89	0.96
PE24	0.9	-0.02	0.38	0.9	NA
Rv2813	0.72	-0.02	0.38	0.56	NA
GlpD1	7.47	-0.02	0.37	0.82	0.93
Rv2959c	18.52	-0.02	0.36	0.83	0.93
Rv0356c	10.19	-0.02	0.37	0.81	0.92
Rv3901c	12.35	-0.02	0.36	0.84	0.94
NarL	71.83	-0.02	0.29	0.9	0.97
Rv3123	32.83	-0.02	0.34	0.87	0.95
Rv1692	51.91	-0.02	0.3	0.89	0.96
EntC	34.18	-0.02	0.35	0.85	0.94
TcrA	0.68	-0.02	0.38	0.73	NA
Rv2370c	7.15	-0.02	0.36	0.8	0.92
Rv3077	32.95	-0.02	0.35	0.85	0.94
Rv0829	0.72	-0.02	0.38	0.72	NA
EspR	32.93	-0.02	0.34	0.86	0.95
YrbE1A	94.46	-0.02	0.31	0.89	0.96
IlvA	400.57	-0.02	0.23	0.89	0.96
HisC1	133.31	-0.02	0.26	0.89	0.96
Q643_01770	3.51	-0.02	0.37	0.75	0.9
IniB	229.46	-0.02	0.37	0.79	0.92
Zwf2	133.3	-0.03	0.36	0.83	0.93
Rv0906	165.02	-0.03	0.24	0.89	0.96
EsxO	55.96	-0.03	0.35	0.85	0.94
Rv0121c	14.72	-0.03	0.35	0.85	0.94
Rv3816c	107.24	-0.03	0.28	0.89	0.96
Rv1744c	0.78	-0.03	0.38	0.58	NA
Q643_00664	23.4	-0.03	0.36	0.83	0.93
Rv0841	1.42	-0.03	0.38	0.5	NA
Rv1478	34.66	-0.03	0.34	0.86	0.95
Rv3632	4.15	-0.03	0.37	0.76	0.9
SecA1	346.95	-0.03	0.24	0.89	0.96
Rv1289	36.79	-0.03	0.33	0.87	0.95
PPE39	141.02	-0.03	0.28	0.89	0.96
PE_PGRS27	6.45	-0.03	0.35	0.83	0.93
RpsN2	1.26	-0.03	0.38	0.87	NA
CysD	121.69	-0.03	0.27	0.88	0.96
Ppa	6.81	-0.03	0.37	0.75	0.9
Rv0918	7.86	-0.03	0.37	0.75	0.9
CtpE	191.96	-0.03	0.27	0.88	0.96
MutB	224.82	-0.03	0.22	0.88	0.96
Rv3521	27.37	-0.03	0.35	0.84	0.94
Rv0012	113.47	-0.03	0.23	0.88	0.96
Wag31	341.92	-0.03	0.22	0.88	0.96
UvrA	544.82	-0.03	0.16	0.84	0.94
Rv0910	71.19	-0.03	0.29	0.88	0.96
Q643_00669	6.61	-0.03	0.37	0.66	0.85
FtsE	34.44	-0.03	0.35	0.84	0.94
CobD	10.46	-0.03	0.35	0.83	0.93
VapB19	9.88	-0.03	0.37	0.74	0.89
Rv0765c	26.24	-0.03	0.34	0.85	0.94
Rv1046c	159.37	-0.03	0.24	0.88	0.96
IlvC	328.09	-0.03	0.22	0.87	0.95
Rv2998	6.15	-0.03	0.37	0.75	0.9
GlyS	32.49	-0.03	0.36	0.82	0.92
Rv1268c	1.55	-0.03	0.38	0.87	NA
PE_PGRS58	18.74	-0.03	0.33	0.85	0.94
Rv0315	142.46	-0.03	0.29	0.87	0.95
MurB	19.88	-0.03	0.33	0.85	0.94
EsxT	1.14	-0.03	0.38	0.45	NA
Rv2730	1.25	-0.03	0.38	0.87	NA
Rv3798	1.38	-0.03	0.38	0.55	NA
Rv0397	1.1	-0.03	0.38	0.37	NA
FadE22	285.83	-0.03	0.24	0.87	0.95
Rv1944c	11.53	-0.03	0.36	0.81	0.92
Rv1319c	37.43	-0.03	0.34	0.84	0.94
EchA5	22.01	-0.03	0.35	0.83	0.93
Rv2660c	0.78	-0.03	0.38	0.59	NA
Rv2910c	18.81	-0.03	0.36	0.78	0.91
Rv1765A	1.04	-0.03	0.38	0.61	NA
RpsD	183.6	-0.03	0.23	0.86	0.95
PE_PGRS12	28.88	-0.03	0.31	0.86	0.95
Rv1269c	4.23	-0.03	0.38	0.86	0.95
Rv2310	0.82	-0.03	0.38	0.52	NA
Rv0882	1.75	-0.03	0.38	0.87	NA
Rv2917	18.52	-0.03	0.35	0.82	0.93
VapB18	0.86	-0.03	0.38	0.74	NA
PepE	18.1	-0.03	0.34	0.83	0.93
Rv2219	214.75	-0.03	0.22	0.86	0.95
KmtR	8.43	-0.03	0.37	0.76	0.9
CorA	29.79	-0.03	0.35	0.81	0.92
YchF	13.55	-0.03	0.36	0.78	0.91
PPE22	70.3	-0.03	0.3	0.86	0.95
LpqL	101.65	-0.03	0.34	0.83	0.93
FadD19	47.64	-0.03	0.35	0.82	0.93
Rv2670c	6.16	-0.03	0.37	0.72	0.88
RmlB	141.61	-0.03	0.25	0.86	0.95
Rv2695	15.42	-0.03	0.36	0.76	0.9
[truncated: 1,929 more rows]
