# Supplementary material for: Single cell analysis of M. tuberculosis phenotype and macrophage lineages in the infected lung
Source: J Exp Med. 2021 Jul 22;218(9):e20210615. doi: 10.1084/jem.20210615 (PMC8302446; doi:10.1084/jem.20210615)
Supplement: Table S23 — shows marker genes that define the human_AM_4 subpopulation when compared with the rest of the cells in the dataset. [file JEM_20210615_TableS23.xlsx]

## Sheet: Table S23
Table S23. Marker genes that define the human_AM_4 subpopulation when compared with the rest of the cells in the dataset
	p_val	avg_logFC	pct.1	pct.2	p_val_adj
MKI67	0	1.42233	0.577	0.003	0
TOP2A	0	1.41627	0.552	0.003	0
TK1	0	1.33212	0.744	0.018	0
CENPF	0	1.33017	0.544	0.034	0
RRM2	0	1.31751	0.512	0.002	0
PCLAF	0	1.16453	0.601	0.013	0
UBE2C	0	1.12278	0.527	0.002	0
CLSPN	0	1.05913	0.648	0.016	0
CENPM	0	1.05317	0.612	0.005	0
TYMS	0	1.03293	0.512	0.002	0
ASPM	0	1.02894	0.434	0.002	0
BIRC5	0	1.00185	0.516	0.002	0
CDK1	0	0.923739	0.495	0.004	0
HELLS	0	0.921867	0.537	0.016	0
ATAD2	0	0.920642	0.63	0.04	0
TCF19	0	0.917121	0.605	0.02	0
TPX2	0	0.902698	0.448	0.005	0
FAM111B	0	0.886203	0.498	0.001	0
ANLN	0	0.844224	0.441	0.001	0
ASF1B	0	0.780113	0.53	0.01	0
HMMR	0	0.765684	0.42	0.004	0
CDT1	0	0.74503	0.477	0.006	0
CCNB2	0	0.739438	0.42	0.008	0
GTSE1	0	0.724915	0.427	0.002	0
ZWINT	0	0.719616	0.527	0.032	0
E2F1	0	0.718802	0.466	0.009	0
CDKN3	0	0.685167	0.359	0.011	0
MXD3	0	0.673059	0.399	0.013	0
FANCI	0	0.668538	0.473	0.024	0
AURKB	0	0.66567	0.374	0.001	0
CENPU	0	0.657907	0.498	0.021	0
NCAPG	0	0.655308	0.42	0.001	0
CDCA5	0	0.644301	0.434	0.004	0
MAD2L1	0	0.637331	0.502	0.017	0
CDCA3	0	0.635027	0.359	0.003	0
KIF11	0	0.625351	0.416	0.01	0
PLK1	0	0.624373	0.292	0.008	0
CENPK	0	0.595928	0.48	0.022	0
FOXM1	0	0.582958	0.349	0.004	0
SHCBP1	0	0.577481	0.456	0.012	0
NUF2	0	0.57127	0.352	0.003	0
ORC6	0	0.546505	0.448	0.023	0
KNL1	0	0.540264	0.349	0.006	0
ESCO2	0	0.537364	0.367	0.006	0
SLFN13	0	0.530163	0.313	0.004	0
MND1	0	0.528078	0.342	0.002	0
DLGAP5	0	0.525689	0.32	0.001	0
KIF2C	0	0.521154	0.338	0.005	0
CKAP2L	0	0.50793	0.349	0.006	0
WEE1	0	0.500772	0.335	0.004	0
NDC80	0	0.496918	0.306	0.003	0
MELK	0	0.468987	0.359	0.003	0
UHRF1	0	0.468275	0.342	0.002	0
CCNA2	0	0.466936	0.317	0.006	0
CEP55	0	0.466205	0.313	0.003	0
DTL	0	0.461377	0.356	0.001	0
HJURP	0	0.448921	0.27	0.001	0
CCNF	0	0.44322	0.31	0.008	0
PKMYT1	0	0.43472	0.295	0.002	0
SPAG5	0	0.407225	0.31	0.008	0
CENPA	0	0.394947	0.256	0.002	0
CIT	0	0.387849	0.281	0.004	0
E2F2	0	0.387702	0.27	0.001	0
MYBL2	0	0.378975	0.263	0	0
DEPDC1	0	0.37821	0.26	0.002	0
KIF15	0	0.371625	0.267	0.001	0
BUB1B	0	0.368832	0.26	0.001	0
SPC24	0	0.36642	0.263	0.001	0
TTK	0	0.366025	0.274	0.004	0
POLQ	0	0.362353	0.267	0.004	0
CCNE2	0	0.357082	0.263	0.002	0
SPC25	0	0.355152	0.281	0	0
BRIP1	0	0.327632	0.253	0.003	0
SGO1	0	0.311691	0.253	0.003	0
PHF19	1.92566e-306	0.629732	0.413	0.021	3.97284e-302
BRCA1	3.60059e-298	0.825164	0.658	0.064	7.42837e-294
WDR76	2.09001e-288	0.387648	0.317	0.011	4.31189e-284
RAD51AP1	8.24237e-288	0.664197	0.505	0.036	1.70048e-283
C21orf58	6.59412e-286	0.651701	0.438	0.026	1.36043e-281
CDCA8	7.39147e-282	0.399787	0.281	0.009	1.52493e-277
FEN1	2.62459e-271	0.777906	0.601	0.058	5.4148e-267
GINS2	3.79304e-259	0.279374	0.263	0.008	7.82542e-255
MCM7	1.72145e-250	0.919156	0.676	0.083	3.55152e-246
UBE2T	2.74099e-241	0.574739	0.413	0.028	5.65493e-237
MCM2	1.03738e-231	0.426961	0.345	0.02	2.14021e-227
H2AFX	3.3783e-229	0.838949	0.505	0.048	6.96977e-225
CHEK1	1.71171e-219	0.350995	0.32	0.017	3.53143e-215
MCM4	7.53432e-217	0.714149	0.559	0.062	1.5544e-212
WDR34	8.91792e-217	0.610399	0.434	0.036	1.83986e-212
HMGB3	1.32408e-213	0.564446	0.399	0.03	2.73171e-209
ARHGAP11A	5.63474e-208	0.419926	0.295	0.016	1.1625e-203
PTTG1	6.72267e-208	1.23586	0.52	0.059	1.38695e-203
GGH	9.78656e-200	0.409024	0.349	0.024	2.01906e-195
TMEM106C	6.98484e-199	0.948145	0.655	0.104	1.44104e-194
EZH2	4.45146e-197	0.507167	0.391	0.032	9.1838e-193
KIF20B	2.81133e-196	0.700918	0.473	0.049	5.80006e-192
BARD1	9.39183e-196	0.660571	0.53	0.062	1.93763e-191
POC1A	4.45122e-189	0.444497	0.335	0.024	9.18331e-185
NCAPG2	3.78081e-186	0.371962	0.313	0.02	7.80018e-182
CCNB1	4.75002e-184	0.541447	0.302	0.02	9.79976e-180
SMC4	1.74657e-183	1.09526	0.726	0.138	3.60335e-179
CCDC34	1.76292e-175	0.442033	0.335	0.026	3.63709e-171
CKS2	1.26153e-172	0.726031	0.434	0.047	2.60265e-168
STMN1	1.71571e-172	1.98076	0.964	0.42	3.53968e-168
LMNB1	2.34158e-170	0.38536	0.292	0.019	4.83091e-166
TIMELESS	1.07215e-163	0.338967	0.317	0.024	2.21195e-159
FBXO5	1.77837e-162	0.385708	0.281	0.019	3.66895e-158
NRM	3.47338e-150	0.320395	0.26	0.018	7.16593e-146
CDKN2C	9.66878e-149	0.524837	0.345	0.034	1.99477e-144
RRM1	1.01011e-147	0.66601	0.569	0.097	2.08395e-143
PRR11	2.929e-147	0.346436	0.26	0.018	6.04281e-143
SMC2	3.81977e-140	0.752511	0.655	0.14	7.88058e-136
BRCA2	3.03465e-136	0.696524	0.577	0.107	6.2608e-132
DHFR	9.0339e-135	0.614992	0.541	0.093	1.86378e-130
MCM6	8.18529e-134	0.489471	0.427	0.058	1.68871e-129
CENPE	1.11518e-133	0.660957	0.402	0.052	2.30072e-129
SPDL1	2.04713e-133	0.334431	0.267	0.021	4.22343e-129
IDH2	2.0897e-133	0.952101	0.733	0.194	4.31125e-129
SGO2	1.84133e-132	0.46796	0.338	0.036	3.79885e-128
PARPBP	1.05058e-131	0.336601	0.27	0.022	2.16745e-127
H2AFZ	6.03394e-128	1.55844	0.961	0.78	1.24486e-123
HMGB2	4.72374e-125	1.32688	0.737	0.22	9.74556e-121
TUBB	7.2618e-125	1.62599	0.975	0.685	1.49818e-120
PCNA	8.58163e-124	1.25292	0.751	0.241	1.77048e-119
NASP	4.96124e-123	0.906424	0.776	0.233	1.02355e-118
DNAJC9	2.04818e-120	0.618457	0.573	0.118	4.2256e-116
TMPO	9.35311e-120	0.84947	0.715	0.196	1.92964e-115
POGLUT3	1.70806e-119	0.349307	0.292	0.029	3.52389e-115
ATAD5	4.63252e-119	0.495148	0.431	0.064	9.55734e-115
CENPN	9.47649e-119	0.37641	0.359	0.045	1.9551e-114
GPSM2	1.0808e-118	0.599324	0.388	0.054	2.2298e-114
TACC3	4.23334e-118	0.726936	0.63	0.145	8.7338e-114
RFC4	3.6297e-112	0.394922	0.345	0.044	7.48844e-108
FAM111A	1.28954e-111	1.02102	0.833	0.308	2.66044e-107
GMNN	2.06094e-111	0.398511	0.377	0.053	4.25193e-107
HIST1H4C	3.87619e-111	0.778285	0.47	0.087	7.99696e-107
MCM3	1.83711e-109	0.616559	0.53	0.11	3.79014e-105
RACGAP1	5.27208e-108	0.394313	0.267	0.027	1.08768e-103
TUBA1B	4.45887e-106	1.02376	1	0.918	9.1991e-102
BTG3	9.39091e-105	0.569973	0.466	0.087	1.93744e-100
CENPW	2.96925e-104	0.841322	0.665	0.197	6.12586e-100
AURKA	4.09927e-102	0.359997	0.26	0.027	8.4572e-98
HMGB1	9.60366e-100	1.13656	0.989	0.849	1.98133e-95
SKA2	4.08822e-98	0.592843	0.47	0.094	8.43441e-94
ZWILCH	1.95549e-94	0.271287	0.26	0.029	4.03437e-90
NCAPD3	3.98332e-94	0.543953	0.456	0.091	8.21798e-90
DTYMK	1.68454e-92	0.818055	0.673	0.222	3.47538e-88
FANCD2	2.38937e-91	0.285729	0.281	0.035	4.92951e-87
CARHSP1	6.0881e-91	0.722958	0.587	0.163	1.25604e-86
CKAP2	8.99693e-90	0.504512	0.349	0.056	1.85616e-85
SAC3D1	4.89765e-89	0.847438	0.53	0.131	1.01043e-84
PTMA	1.30422e-86	0.72163	0.996	0.972	2.69075e-82
C19orf48	2.74863e-86	0.383049	0.384	0.068	5.67071e-82
UBE2S	1.82914e-85	1.12958	0.633	0.211	3.77369e-81
DEK	6.27747e-85	0.929291	0.89	0.538	1.2951e-80
USP1	3.38643e-84	0.60428	0.534	0.138	6.98655e-80
MCM5	8.67355e-83	0.604719	0.601	0.174	1.78944e-78
CENPX	1.72249e-82	0.879685	0.794	0.377	3.55368e-78
HMGN2	1.37882e-81	1.13223	0.968	0.784	2.84463e-77
ECT2	9.1442e-81	0.40043	0.335	0.056	1.88654e-76
CDCA4	3.55728e-80	0.281386	0.278	0.039	7.33903e-76
NUDT1	4.96357e-80	0.656743	0.74	0.289	1.02403e-75
NSD2	9.8118e-80	0.560423	0.509	0.125	2.02427e-75
NCAPD2	1.46758e-79	0.372217	0.338	0.057	3.02777e-75
CIP2A	3.0949e-79	0.36102	0.349	0.062	6.38508e-75
LIG1	4.01314e-79	0.300429	0.32	0.051	8.2795e-75
CKS1B	5.96646e-79	0.750452	0.744	0.299	1.23094e-74
DNMT1	1.87602e-78	0.674262	0.683	0.241	3.87041e-74
NRGN	5.2216e-78	0.423184	0.413	0.084	1.07727e-73
CHAF1A	3.6822e-77	0.252392	0.274	0.039	7.59675e-73
RPA3	1.89272e-75	0.75001	0.765	0.357	3.90487e-71
GEN1	3.04631e-75	0.396523	0.335	0.059	6.28484e-71
DCK	7.06323e-73	0.485996	0.509	0.135	1.45722e-68
NCAPH2	1.73415e-70	0.388292	0.459	0.11	3.57772e-66
LMNB2	5.70455e-69	0.425949	0.402	0.09	1.1769e-64
TUBB4B	7.51756e-66	0.949039	0.74	0.36	1.55095e-61
NUP210	1.35911e-65	0.473012	0.466	0.118	2.80398e-61
NEMP1	7.01569e-65	0.304273	0.285	0.049	1.44741e-60
FADS1	3.04876e-64	0.442951	0.391	0.087	6.28989e-60
CDC25B	4.02631e-64	0.398453	0.367	0.079	8.30668e-60
LRRC45	4.49133e-64	0.323445	0.352	0.073	9.26607e-60
IFI27L1	5.72973e-64	0.335338	0.42	0.102	1.1821e-59
SAE1	1.14143e-63	0.433918	0.473	0.129	2.35489e-59
TFDP1	1.76265e-63	0.324183	0.349	0.072	3.63652e-59
CBX5	1.33552e-62	0.458463	0.498	0.141	2.75532e-58
PMM1	1.70489e-62	0.307146	0.331	0.066	3.51737e-58
PRIM1	7.27507e-62	0.334975	0.342	0.071	1.50092e-57
H2AFV	1.1872e-61	0.905542	0.819	0.473	2.4493e-57
CCDC18	1.62784e-60	0.535724	0.53	0.164	3.3584e-56
SIVA1	3.06303e-60	0.792297	0.851	0.586	6.31935e-56
MZT2B	8.67674e-60	0.715459	0.886	0.591	1.7901e-55
KIF22	3.7369e-59	0.577649	0.527	0.17	7.7096e-55
JADE1	4.76448e-59	0.333693	0.267	0.046	9.82961e-55
SLC1A4	1.43154e-58	0.305524	0.278	0.051	2.95341e-54
CEP152	4.65364e-58	0.34999	0.335	0.072	9.60092e-54
ITGB3BP	5.34044e-58	0.267039	0.278	0.052	1.10179e-53
RCCD1	4.86519e-57	0.290072	0.26	0.046	1.00374e-52
ANP32E	7.90753e-57	0.596954	0.527	0.176	1.6314e-52
SLC2A4RG	8.53441e-57	0.335444	0.374	0.089	1.76073e-52
CDKN2D	6.52636e-56	0.674218	0.445	0.135	1.34645e-51
MZT2A	1.32342e-55	0.407228	0.477	0.139	2.73035e-51
FANCA	2.08243e-55	0.325896	0.299	0.061	4.29627e-51
TEDC1	3.833e-55	0.383822	0.423	0.114	7.90787e-51
PSIP1	4.35932e-54	0.334976	0.374	0.092	8.99371e-50
IMPA2	6.06629e-53	0.286846	0.267	0.052	1.25154e-48
ANKRD36C	9.13328e-53	0.412907	0.335	0.077	1.88429e-48
BCL2L12	3.80728e-52	0.283975	0.306	0.066	7.85479e-48
NUCB2	3.86702e-52	0.466083	0.502	0.17	7.97805e-48
HIRIP3	6.52054e-52	0.353046	0.384	0.104	1.34525e-47
RBBP8	3.79912e-51	0.355257	0.381	0.101	7.83796e-47
HERC5	4.69986e-51	0.597174	0.644	0.269	9.69628e-47
MMS22L	7.33179e-51	0.339692	0.352	0.087	1.51262e-46
RAN	1.35459e-50	0.626942	0.897	0.7	2.79465e-46
RAD21	2.29706e-50	0.581649	0.726	0.353	4.73906e-46
DDX39A	2.48169e-49	0.486095	0.52	0.181	5.11997e-45
NUCKS1	4.61745e-49	0.693482	0.851	0.603	9.52625e-45
CEP78	5.89288e-49	0.311389	0.306	0.069	1.21576e-44
KPNA2	7.13355e-49	0.663924	0.441	0.145	1.47172e-44
EAF2	9.04246e-49	0.265715	0.31	0.072	1.86555e-44
KNSTRN	1.54964e-48	0.362229	0.342	0.086	3.19706e-44
HYI	1.76494e-48	0.272976	0.288	0.064	3.64126e-44
ACYP1	1.86651e-48	0.438135	0.452	0.144	3.85079e-44
SORL1	2.16405e-48	0.332736	0.406	0.112	4.46465e-44
DUT	3.76936e-48	0.866209	0.786	0.52	7.77657e-44
ERI2	7.58645e-47	0.297526	0.299	0.069	1.56516e-42
TXNIP	8.18997e-47	-0.413263	0.993	0.987	1.68967e-42
AP2S1	3.04264e-46	0.472699	0.957	0.82	6.27727e-42
LRR1	3.22323e-46	0.269472	0.356	0.093	6.64985e-42
EMC9	5.80473e-46	0.317737	0.292	0.068	1.19757e-41
TUBG1	7.56651e-46	0.38532	0.423	0.135	1.56105e-41
RBBP7	6.54862e-45	0.41355	0.534	0.203	1.35105e-40
PLP2	8.48416e-45	0.531447	0.605	0.259	1.75037e-40
MPHOSPH9	2.0935e-44	0.381263	0.395	0.115	4.31911e-40
ZDHHC12	5.12185e-44	0.554383	0.609	0.278	1.05669e-39
PAQR4	8.8588e-44	0.27316	0.27	0.061	1.82766e-39
SLBP	3.07727e-43	0.448881	0.53	0.203	6.34871e-39
PAFAH1B3	3.1069e-43	0.30319	0.317	0.081	6.40985e-39
RANBP1	3.16404e-43	0.673735	0.751	0.457	6.52774e-39
TUBA1C	2.65201e-42	0.684587	0.701	0.375	5.47136e-38
TOPBP1	3.73282e-42	0.325875	0.423	0.137	7.70118e-38
LSM4	1.10644e-41	0.608377	0.883	0.647	2.28269e-37
ANP32B	4.92247e-41	0.576987	0.836	0.579	1.01556e-36
TUBB6	8.74956e-41	0.536917	0.665	0.333	1.80512e-36
CALM3	1.30012e-40	0.723047	0.815	0.55	2.68228e-36
EEF1A1	2.41553e-40	-0.319277	1	0.996	4.98349e-36
GAPDH	5.23785e-40	0.458707	0.957	0.875	1.08062e-35
SNRNP25	1.85524e-39	0.480713	0.541	0.233	3.82755e-35
MGST1	2.02036e-39	0.47417	0.559	0.224	4.1682e-35
CSE1L	9.22911e-39	0.332598	0.495	0.182	1.90406e-34
HNRNPAB	1.03627e-38	0.494068	0.676	0.353	2.13793e-34
HMGN1	1.14671e-38	0.498295	0.854	0.61	2.36578e-34
ICMT	1.81485e-38	0.325414	0.47	0.169	3.74422e-34
FTH1	1.51688e-37	-0.26535	1	1	3.12948e-33
CCDC14	1.67123e-37	0.439468	0.52	0.207	3.44792e-33
TTF2	2.11283e-37	0.323979	0.406	0.135	4.35899e-33
CEP295	2.1859e-37	0.315619	0.431	0.147	4.50972e-33
DDB2	2.94687e-37	0.338139	0.434	0.151	6.07968e-33
SMC1A	4.06157e-37	0.43185	0.584	0.257	8.37943e-33
ZNF714	4.17893e-37	0.288727	0.324	0.092	8.62156e-33
PDS5B	6.4487e-37	0.378031	0.445	0.162	1.33043e-32
POLD3	1.27445e-36	0.393238	0.544	0.235	2.62931e-32
CRAT	2.07159e-36	0.283371	0.253	0.063	4.27391e-32
PRPS2	2.15318e-36	0.314964	0.42	0.147	4.44223e-32
MAZ	2.29142e-36	0.473843	0.623	0.29	4.72743e-32
ASRGL1	3.93804e-36	0.383984	0.463	0.176	8.12457e-32
COMMD4	5.30397e-36	0.534768	0.74	0.45	1.09426e-31
CCP110	7.19841e-36	0.340766	0.356	0.115	1.4851e-31
SNRPD1	1.48154e-35	0.488353	0.783	0.524	3.05656e-31
BRI3BP	2.45416e-35	0.315349	0.352	0.11	5.06318e-31
SMC3	1.60793e-34	0.445124	0.609	0.304	3.31732e-30
MIS18BP1	2.20513e-34	0.494334	0.893	0.632	4.5494e-30
CDK5RAP2	7.32985e-34	0.311766	0.459	0.173	1.51222e-29
MZT1	1.14447e-32	0.357246	0.505	0.216	2.36116e-28
HPRT1	4.13875e-32	0.308976	0.431	0.164	8.53865e-28
RASSF1	7.93171e-32	0.418473	0.527	0.233	1.63639e-27
GMPS	2.09432e-31	0.27832	0.377	0.132	4.3208e-27
LRRCC1	2.09979e-31	0.266146	0.263	0.074	4.33207e-27
TYROBP	2.33601e-31	-0.3314	0.975	0.977	4.81942e-27
SLC20A1	2.82934e-31	0.339001	0.384	0.138	5.83722e-27
HMGXB4	3.25312e-31	0.311076	0.413	0.155	6.71151e-27
RPA1	4.56909e-31	0.272637	0.431	0.162	9.42649e-27
ANAPC11	1.29159e-30	0.436609	0.847	0.639	2.66468e-26
HNRNPF	1.54288e-30	0.446345	0.74	0.478	3.18312e-26
POLE3	2.67728e-30	0.344569	0.523	0.236	5.52351e-26
GLRX	2.85161e-30	-0.465294	0.815	0.872	5.88317e-26
SH3BGRL3	4.04265e-30	-0.367021	0.94	0.955	8.34039e-26
NUP50	8.8832e-30	0.327681	0.491	0.208	1.83269e-25
LSM3	1.62131e-29	0.395248	0.797	0.539	3.34493e-25
NACA	1.83818e-29	-0.414535	0.904	0.908	3.79236e-25
SMCHD1	2.69703e-29	0.363607	0.569	0.269	5.56424e-25
RDX	3.77481e-29	0.397741	0.626	0.344	7.78781e-25
NFIC	4.349e-29	0.310423	0.47	0.194	8.97242e-25
P4HB	1.35562e-28	0.381807	0.932	0.726	2.79678e-24
EXOSC8	1.41469e-28	0.295129	0.473	0.201	2.91864e-24
NAP1L4	1.43989e-28	0.399526	0.609	0.307	2.97064e-24
LSM5	1.49437e-28	0.412161	0.676	0.375	3.08303e-24
TMEM107	1.87935e-28	0.283854	0.452	0.188	3.87728e-24
MRC1	4.37445e-28	-0.405275	0.943	0.953	9.02492e-24
PSMC3	4.58954e-28	0.349885	0.591	0.304	9.46868e-24
LBR	5.52789e-28	0.28791	0.367	0.135	1.14046e-23
H1FX	6.22729e-28	0.449265	0.441	0.184	1.28475e-23
LST1	1.8869e-27	-0.407123	0.89	0.928	3.89286e-23
SRSF10	2.43539e-27	0.428117	0.733	0.446	5.02445e-23
NFATC2IP	3.13852e-27	0.347016	0.63	0.314	6.47508e-23
CEP192	3.15416e-27	0.285672	0.292	0.094	6.50735e-23
RHEB	3.81107e-27	0.587038	0.776	0.635	7.86262e-23
CENPC	4.96114e-27	0.25761	0.406	0.159	1.02353e-22
GPD1	1.80728e-26	-0.555062	0.473	0.709	3.7286e-22
GLA	2.11492e-26	0.333227	0.53	0.259	4.3633e-22
SNRPB	2.55912e-26	0.417541	0.786	0.598	5.27973e-22
MTHFD2	3.37299e-26	0.360652	0.445	0.192	6.95882e-22
RALY	4.13111e-26	0.360152	0.591	0.302	8.5229e-22
CD99	5.01968e-26	0.368796	0.762	0.484	1.03561e-21
RAD51C	7.90196e-26	0.272682	0.335	0.121	1.63025e-21
PPM1G	7.97063e-26	0.374063	0.705	0.447	1.64442e-21
SUPT16H	3.35064e-25	0.32375	0.58	0.305	6.9127e-21
EZR	5.20112e-25	0.371234	0.669	0.384	1.07304e-20
CDK4	6.25953e-25	0.26814	0.374	0.152	1.2914e-20
SUMO2	8.84131e-25	0.37644	0.9	0.766	1.82405e-20
LMF2	1.18897e-24	0.262603	0.423	0.178	2.45296e-20
NAA38	1.577e-24	0.404039	0.715	0.467	3.25351e-20
HSPB11	1.95779e-24	0.343623	0.619	0.339	4.03912e-20
HACD3	2.34888e-24	0.338868	0.498	0.245	4.84597e-20
TRIM28	2.75719e-24	0.279399	0.541	0.261	5.68836e-20
PGP	3.1249e-24	0.351413	0.452	0.209	6.44697e-20
PPIA	4.42607e-24	0.34271	0.95	0.866	9.13143e-20
TPR	4.79889e-24	0.371818	0.74	0.484	9.90059e-20
SLC43A3	5.09319e-24	0.342308	0.609	0.331	1.05078e-19
HMGA1	6.24257e-24	0.311615	0.438	0.19	1.2879e-19
HNRNPH1	8.27492e-24	0.396747	0.886	0.632	1.7072e-19
HP1BP3	1.19255e-23	0.501965	0.801	0.541	2.46034e-19
NSD3	1.2254e-23	0.288899	0.676	0.374	2.52812e-19
MARCO	1.34184e-23	0.303016	0.975	0.953	2.76835e-19
EVL	1.50133e-23	-0.459728	0.769	0.866	3.0974e-19
MAP3K20	2.84923e-23	0.260444	0.324	0.122	5.87824e-19
BUB3	3.79247e-23	0.413615	0.552	0.311	7.82424e-19
RB1	1.12806e-22	0.278984	0.52	0.261	2.32731e-18
IL7R	1.5488e-22	0.467463	0.612	0.355	3.19534e-18
PRKDC	8.60105e-22	0.334135	0.68	0.415	1.77448e-17
VDAC3	1.06902e-21	0.296801	0.619	0.358	2.2055e-17
NOP56	1.41962e-21	0.253159	0.498	0.245	2.92881e-17
LSM2	1.79701e-21	0.311826	0.626	0.369	3.70742e-17
TAGLN2	1.88393e-21	0.284445	0.986	0.931	3.88674e-17
PAXX	1.90358e-21	0.256431	0.523	0.261	3.92728e-17
RPA2	2.22482e-21	0.297366	0.498	0.258	4.59002e-17
SAT1	4.14526e-21	-0.350879	0.961	0.963	8.55208e-17
NUP62	8.05506e-21	0.251187	0.456	0.214	1.66184e-16
RFC1	1.06081e-20	0.254291	0.466	0.23	2.18855e-16
CKAP5	1.2686e-20	0.261934	0.377	0.165	2.61725e-16
PPP1CC	1.913e-20	0.346193	0.69	0.446	3.94671e-16
SUGP2	2.5504e-20	0.293273	0.548	0.286	5.26172e-16
SUZ12	3.41069e-20	0.271672	0.466	0.229	7.0366e-16
IFI16	3.49373e-20	0.296316	0.73	0.474	7.20791e-16
GUSB	5.02185e-20	0.315928	0.769	0.556	1.03606e-15
SLC25A5	6.11216e-20	0.376372	0.772	0.633	1.261e-15
MBD4	6.13736e-20	0.262034	0.623	0.355	1.2662e-15
NONO	6.71517e-20	0.296387	0.648	0.373	1.38541e-15
RNASEH2C	6.93812e-20	0.330312	0.68	0.438	1.4314e-15
MCEMP1	8.8655e-20	-0.280774	0.964	0.948	1.82904e-15
RPL34	1.96313e-19	-0.266626	0.996	0.967	4.05014e-15
HADH	2.24471e-19	0.26187	0.409	0.196	4.63106e-15
TMEM109	3.34577e-19	0.309341	0.534	0.289	6.90265e-15
ITGB1BP1	3.58018e-19	0.267823	0.541	0.298	7.38628e-15
ATL3	5.32815e-19	0.345772	0.623	0.376	1.09925e-14
SNRPG	5.49206e-19	0.336507	0.779	0.603	1.13307e-14
PIN1	5.49576e-19	0.306884	0.644	0.401	1.13383e-14
VMA21	6.91082e-19	0.268591	0.651	0.388	1.42577e-14
HCST	6.91611e-19	-0.439379	0.754	0.828	1.42686e-14
YWHAQ	8.74306e-19	0.292753	0.658	0.409	1.80378e-14
HSP90AB1	8.8535e-19	-0.327534	0.822	0.918	1.82657e-14
FUS	9.11911e-19	0.33659	0.797	0.541	1.88136e-14
HNRNPA2B1	1.39377e-18	0.273947	0.964	0.879	2.8755e-14
CEP350	2.46234e-18	0.321891	0.612	0.357	5.08004e-14
RPS27	2.86349e-18	-0.316738	0.964	0.947	5.90767e-14
TMEM160	3.31677e-18	0.336416	0.772	0.565	6.84282e-14
CNTLN	4.02517e-18	0.25416	0.409	0.198	8.30433e-14
CD9	6.15517e-18	-0.374979	0.858	0.869	1.26987e-13
HNRNPD	6.34775e-18	0.288027	0.591	0.361	1.3096e-13
BAZ1B	9.3652e-18	0.255799	0.416	0.204	1.93213e-13
CBFB	1.53215e-17	0.283606	0.552	0.299	3.16097e-13
KPNB1	1.74927e-17	0.302434	0.815	0.618	3.60892e-13
HNRNPA3	2.65941e-17	0.309005	0.833	0.638	5.48663e-13
SET	3.7279e-17	0.311026	0.786	0.576	7.69102e-13
RAB32	4.9877e-17	0.295843	0.573	0.35	1.02901e-12
SRSF2	6.9283e-17	0.27186	0.797	0.568	1.42938e-12
TPI1	9.79977e-17	0.308725	0.794	0.633	2.02179e-12
DBI	1.6224e-16	0.298078	0.897	0.809	3.34716e-12
BLOC1S1	1.67991e-16	0.305213	0.858	0.741	3.46583e-12
CCL18	1.79039e-16	0.346262	0.658	0.413	3.69375e-12
LITAF	1.91716e-16	-0.307529	0.865	0.901	3.9553e-12
LDHA	3.31394e-16	0.325368	0.776	0.617	6.83699e-12
DOK2	4.54752e-16	-0.344764	0.804	0.838	9.38198e-12
RPL13	5.96379e-16	-0.254709	0.996	0.992	1.23039e-11
RPL10	8.89412e-16	-0.265858	0.986	0.97	1.83495e-11
CACYBP	1.08178e-15	0.268327	0.63	0.409	2.23182e-11
ENO1	2.07128e-15	0.275557	0.836	0.705	4.27327e-11
VKORC1	2.11051e-15	0.295856	0.63	0.432	4.3542e-11
CYBB	4.46052e-15	-0.376748	0.73	0.819	9.20249e-11
RPL5	5.05804e-15	-0.323632	0.897	0.896	1.04352e-10
SRSF3	1.03309e-14	0.276436	0.804	0.609	2.13137e-10
WARS	1.17431e-14	-0.405869	0.541	0.69	2.42271e-10
MSR1	1.22232e-14	-0.312983	0.772	0.863	2.52177e-10
DCTN3	1.24308e-14	0.298521	0.626	0.43	2.5646e-10
BCL7C	1.41272e-14	0.250049	0.459	0.252	2.91459e-10
LAMTOR1	1.5525e-14	-0.277393	0.9	0.895	3.20297e-10
MRPL51	2.50652e-14	0.311034	0.79	0.648	5.1712e-10
CXCL16	5.61717e-14	-0.251079	0.918	0.931	1.15888e-09
SUMO3	5.85177e-14	0.26689	0.794	0.634	1.20728e-09
HINT1	6.00883e-14	0.250463	0.89	0.797	1.23968e-09
MPC2	6.25444e-14	0.306314	0.673	0.513	1.29035e-09
ITGAX	7.31611e-14	-0.431131	0.409	0.595	1.50939e-09
VASP	8.16372e-14	-0.306356	0.847	0.87	1.68426e-09
ARL6IP1	1.50642e-13	0.509252	0.765	0.63	3.10789e-09
LRRFIP1	1.96908e-13	-0.28472	0.9	0.916	4.06241e-09
CALM2	2.60206e-13	0.320638	0.936	0.84	5.36832e-09
JAML	2.70709e-13	-0.337324	0.758	0.789	5.58501e-09
DNAJC1	3.15815e-13	0.275033	0.37	0.194	6.51558e-09
RPL24	5.58212e-13	-0.297157	0.893	0.877	1.15165e-08
SLC38A2	8.28255e-13	0.252051	0.584	0.365	1.70877e-08
TYMP	1.01096e-12	-0.447716	0.509	0.677	2.0857e-08
LPL	1.95369e-12	0.29542	0.886	0.7	4.03065e-08
RBMX	2.19774e-12	0.270822	0.548	0.344	4.53415e-08
RETN	4.09409e-12	0.319632	0.964	0.912	8.44652e-08
SEPTIN7	5.81112e-12	0.253669	0.783	0.608	1.19889e-07
DDX5	7.9502e-12	-0.2633	0.922	0.933	1.6402e-07
C12orf57	1.05066e-11	0.298418	0.463	0.296	2.16762e-07
TMC6	1.27033e-11	-0.372455	0.466	0.59	2.62081e-07
PYCARD	1.35389e-11	-0.251064	0.89	0.88	2.7932e-07
MT2A	1.39287e-11	0.335082	0.566	0.361	2.87363e-07
SCIMP	2.02991e-11	-0.308097	0.295	0.462	4.18791e-07
SLC11A1	2.58253e-11	-0.327016	0.95	0.954	5.32802e-07
EVI2B	3.41678e-11	-0.321571	0.491	0.617	7.04917e-07
LTA4H	4.21146e-11	-0.290354	0.922	0.919	8.68867e-07
FCGR2A	9.64033e-11	-0.316232	0.694	0.758	1.9889e-06
SYNGR2	1.40424e-10	-0.301597	0.683	0.741	2.89709e-06
RNF149	2.94992e-10	-0.308087	0.811	0.859	6.08597e-06
MYL12A	4.91036e-10	-0.253589	0.907	0.879	1.01306e-05
ID3	6.81309e-10	0.250365	0.456	0.287	1.40561e-05
PCOLCE2	7.55186e-10	-0.37677	0.402	0.539	1.55802e-05
CD37	1.09469e-09	-0.260512	0.794	0.814	2.25845e-05
PNPLA6	1.27915e-09	-0.266024	0.811	0.865	2.63902e-05
SERPING1	5.91864e-09	-0.27025	0.843	0.856	0.000122107
BCL2A1	6.46305e-09	-0.284036	0.402	0.527	0.000133339
HLA-DMB	1.04059e-08	-0.270122	0.722	0.773	0.000214685
SLC43A2	1.6792e-08	-0.304915	0.327	0.477	0.000346435
C5AR1	2.43249e-08	-0.303369	0.448	0.554	0.000501847
LAIR1	5.67891e-08	0.278268	0.89	0.732	0.00117162
DAB2	7.32375e-08	-0.268411	0.737	0.776	0.00151096
CARD16	7.78786e-08	-0.252146	0.712	0.733	0.00160671
VPS29	7.9097e-08	0.265347	0.772	0.702	0.00163185
RPS6KA1	8.0529e-08	-0.293048	0.562	0.634	0.00166139
TBXAS1	1.61592e-07	-0.272507	0.342	0.46	0.00333381
ST13	1.67374e-07	-0.271672	0.591	0.66	0.0034531
IGSF6	3.86347e-07	-0.280725	0.512	0.601	0.00797072
MBP	4.22564e-07	-0.272786	0.516	0.605	0.00871792
CFD	6.05547e-07	-0.292857	0.875	0.874	0.012493
ADAM17	6.37586e-07	-0.253001	0.594	0.688	0.013154
GSN	1.0335e-06	-0.37182	0.705	0.745	0.0213221
DDX21	1.09658e-06	-0.259373	0.345	0.46	0.0226235
ALDH1A1	1.251e-06	-0.255763	0.52	0.587	0.0258093
EGR2	1.94197e-06	-0.276193	0.164	0.281	0.0400648
TMEM273	2.46673e-06	-0.288118	0.388	0.479	0.0508912
GPRIN3	2.80106e-06	-0.26567	0.616	0.68	0.0577886
AQP3	3.36134e-06	-0.293149	0.466	0.548	0.0693477
CELF1	6.34253e-06	-0.321334	0.562	0.634	0.130853
NAMPT	3.74331e-05	-0.259787	0.573	0.594	0.772281
TNFAIP2	5.37055e-05	-0.311398	0.712	0.711	1
INHBA	0.000215891	-0.272233	0.715	0.727	1
ID2	0.000500351	-0.259533	0.555	0.591	1
