# Supplementary material for: Single cell analysis of M. tuberculosis phenotype and macrophage lineages in the infected lung
Source: J Exp Med. 2021 Jul 22;218(9):e20210615. doi: 10.1084/jem.20210615 (PMC8302446; doi:10.1084/jem.20210615)
Supplement: Table S24 — shows marker genes that define the human_AM_1 subpopulation when compared with the rest of the cells in the dataset. [file JEM_20210615_TableS24.xlsx]

## Sheet: Table S24
Table S24. Marker genes that define the human_AM_1 subpopulation when compared with the rest of the cells in the dataset
	p_val	avg_logFC	pct.1	pct.2	p_val_adj
MYL12A	0	0.635829	0.997	0.763	0
LGALS3	0	0.615384	1	0.921	0
NDUFA4	0	0.601348	0.982	0.645	0
S100A9	0	0.58632	0.997	0.808	0
HLA-DRB5	0	0.579696	0.986	0.749	0
ATP5MC3	0	0.577072	0.978	0.628	0
CD52	0	0.564616	0.999	0.869	0
MYL12B	0	0.54624	0.988	0.699	0
RPS4Y1	0	0.539507	0.714	0.228	0
S100A11	0	0.536119	1	0.966	0
ARPC3	0	0.498301	0.997	0.829	0
COX7B	0	0.494085	0.931	0.508	0
SRP14	0	0.487459	0.989	0.704	0
MGST3	0	0.480843	1	0.85	0
UBB	0	0.473405	0.999	0.868	0
TSPO	0	0.470507	1	0.967	0
FBP1	0	0.466639	0.999	0.859	0
PRDX1	0	0.464384	0.998	0.836	0
GSTO1	0	0.464014	0.994	0.776	0
CKLF	0	0.458799	0.816	0.371	0
TXN	0	0.451319	0.985	0.702	0
ATP5PF	0	0.445585	0.939	0.539	0
S100A10	0	0.444803	1	0.903	0
CALM1	0	0.441789	0.999	0.868	0
AIF1	0	0.436799	0.993	0.771	0
FABP5	0	0.434245	0.989	0.719	0
C1QB	0	0.434202	0.996	0.943	0
NDUFV2	0	0.433299	0.89	0.456	0
FCER1G	0	0.432628	1	0.902	0
RAC2	0	0.422643	0.86	0.413	0
NOP10	0	0.419854	0.987	0.729	0
DYNLL1	0	0.418644	0.993	0.75	0
SNX2	0	0.414542	0.954	0.613	0
CD63	0	0.409553	1	0.934	0
COX7A2	0	0.407672	0.97	0.65	0
GMFG	0	0.406261	0.986	0.731	0
S100A6	0	0.398863	1	0.989	0
PSMA7	0	0.38186	0.997	0.832	0
VIM	0	0.381111	1	0.973	0
S100A4	0	0.377941	1	0.976	0
CLIC1	0	0.368718	0.997	0.809	0
HLA-DPB1	0	0.353727	1	0.931	0
H3F3A	0	0.349089	1	0.881	0
CYBA	0	0.317723	1	0.97	0
B2M	0	0.272345	1	0.997	0
HLA-DRA	0	0.265558	1	0.992	0
MT-ND1	0	-0.633692	1	0.996	0
MT-ND5	0	-0.676319	0.987	0.963	0
MT-ND4	0	-0.69408	1	0.996	0
MT-ND2	0	-0.822635	0.998	0.987	0
TYROBP	1.14457e-304	0.298766	1	0.953	2.36136e-300
COX6C	1.52391e-303	0.404419	0.968	0.647	3.14398e-299
IGSF6	3.63835e-300	0.401814	0.817	0.382	7.50628e-296
SSBP1	4.66902e-299	0.381711	0.826	0.392	9.63266e-295
SEC61B	4.34166e-296	0.389476	0.939	0.559	8.95728e-292
ANXA1	7.10067e-295	0.386071	0.992	0.759	1.46494e-290
PARK7	2.81824e-294	0.394894	0.938	0.549	5.81432e-290
GLRX	1.1936e-293	0.383605	0.988	0.755	2.46251e-289
CTSD	1.86436e-292	-0.421878	1	0.988	3.84637e-288
HLA-DQA1	1.67198e-291	0.354414	0.999	0.906	3.44945e-287
VPS29	3.70103e-291	0.384437	0.91	0.5	7.63559e-287
CALM2	4.02949e-287	0.387774	0.981	0.704	8.31325e-283
ATP5MF	1.61529e-281	0.39339	0.912	0.519	3.33251e-277
SKP1	1.35477e-280	0.392552	0.926	0.556	2.79503e-276
ANXA5	4.19103e-280	0.32074	0.998	0.855	8.64652e-276
ATP5MG	4.22339e-278	0.385621	0.976	0.696	8.71327e-274
SH3BGRL	4.66674e-275	0.392156	0.964	0.635	9.62795e-271
PYCARD	1.81518e-272	0.356163	0.99	0.771	3.7449e-268
DBI	2.18172e-269	0.376237	0.972	0.653	4.50111e-265
ARPC2	4.68942e-268	0.303715	0.998	0.877	9.67475e-264
DECR1	4.9157e-268	0.368373	0.867	0.459	1.01416e-263
NDUFB4	1.57462e-266	0.35665	0.834	0.414	3.24859e-262
MS4A4A	1.57953e-263	0.385675	0.834	0.435	3.25872e-259
PSMB1	6.84189e-261	0.3664	0.912	0.525	1.41155e-256
NDUFB8	2.79406e-260	0.348885	0.756	0.347	5.76442e-256
CNIH4	3.19377e-260	0.32417	0.743	0.324	6.58907e-256
ALDH2	1.33459e-258	0.318402	0.999	0.894	2.7534e-254
C8B	2.14698e-257	0.358466	0.581	0.213	4.42943e-253
SAP18	8.10243e-257	0.366147	0.932	0.565	1.67161e-252
MRPS15	2.76782e-256	0.342072	0.73	0.324	5.71028e-252
NDUFB2	4.43756e-256	0.337046	0.99	0.759	9.15514e-252
HSPE1	3.05968e-255	0.351469	0.833	0.418	6.31243e-251
SPCS1	4.53769e-255	0.358407	0.899	0.501	9.36172e-251
UBL5	7.984e-255	0.343261	0.979	0.722	1.64718e-250
ATP5F1C	6.899e-254	0.338585	0.771	0.354	1.42333e-249
NAA20	1.269e-253	0.330718	0.731	0.322	2.61808e-249
SLC11A1	1.34276e-251	-0.629751	0.98	0.927	2.77024e-247
HCST	3.48032e-251	0.401887	0.965	0.687	7.18025e-247
ARL6IP5	3.95732e-249	0.348024	0.945	0.609	8.16435e-245
CHCHD2	6.56493e-249	0.344464	0.981	0.707	1.35441e-244
PSMD8	1.68302e-247	0.33032	0.842	0.428	3.47223e-243
MICOS10	1.7038e-247	0.318205	0.761	0.353	3.51511e-243
GAPDH	1.71826e-245	0.330144	0.991	0.764	3.54494e-241
C20orf27	1.19466e-244	0.3339	0.811	0.402	2.4647e-240
CSTB	4.41491e-244	0.307579	0.999	0.898	9.10841e-240
ZNF706	2.28425e-242	0.338241	0.921	0.528	4.71264e-238
CARD16	5.19391e-241	0.347995	0.918	0.549	1.07156e-236
PSMB3	2.28682e-233	0.325993	0.891	0.496	4.71795e-229
ATP6V0E1	5.19245e-233	0.312286	0.99	0.793	1.07125e-228
SUB1	1.56089e-232	0.308809	0.853	0.449	3.22027e-228
DYNLRB1	1.89813e-231	0.318201	0.783	0.385	3.91602e-227
SRI	3.18158e-231	0.300871	0.746	0.346	6.56391e-227
ATP5MPL	2.01078e-226	0.328463	0.948	0.621	4.14843e-222
ELOB	3.80269e-226	0.295699	0.998	0.84	7.84533e-222
COX5B	8.96265e-226	0.326088	0.965	0.646	1.84908e-221
REEP5	1.23735e-225	0.327704	0.963	0.652	2.55277e-221
BID	1.0204e-223	0.299205	0.758	0.358	2.10519e-219
LAMTOR5	1.06299e-223	0.321118	0.881	0.497	2.19306e-219
NDUFC2	3.68363e-223	0.297923	0.769	0.367	7.59971e-219
TXNDC17	5.8583e-223	0.310313	0.873	0.478	1.20863e-218
NEDD8	4.68452e-222	0.324478	0.951	0.617	9.66464e-218
PSMA5	4.73334e-222	0.28937	0.673	0.294	9.76536e-218
MPC2	6.43398e-220	0.294428	0.716	0.32	1.32739e-215
SNRPG	1.95126e-218	0.286874	0.81	0.408	4.02565e-214
ATP5PD	1.01367e-217	0.313843	0.861	0.469	2.0913e-213
FKBP1A	2.00652e-217	0.305776	0.92	0.549	4.13966e-213
GCA	2.71061e-217	0.315044	0.862	0.477	5.59226e-213
PDLIM1	7.58386e-217	0.320431	0.946	0.589	1.56463e-212
CD163	1.0539e-213	0.364673	0.858	0.498	2.1743e-209
BLVRA	1.13791e-212	0.306582	0.849	0.454	2.34762e-208
ATP5PO	1.13554e-211	0.289387	0.759	0.363	2.34274e-207
TMEM273	1.20579e-211	0.269218	0.668	0.287	2.48767e-207
MT-CYB	7.84413e-211	-0.384125	1	0.998	1.61832e-206
SNX3	1.58174e-209	0.318751	0.922	0.56	3.26329e-205
COA6	4.17034e-209	0.270053	0.698	0.315	8.60383e-205
ATP5MD	6.65186e-209	0.316416	0.924	0.582	1.37235e-204
IL3RA	8.80862e-209	0.272143	0.773	0.377	1.81731e-204
DNAJA1	2.12882e-207	0.305955	0.971	0.695	4.39197e-203
MNDA	1.13434e-206	0.327304	0.939	0.613	2.34026e-202
S100A8	3.92639e-202	0.393191	0.918	0.606	8.10055e-198
SLIRP	1.21388e-201	0.277143	0.759	0.373	2.50435e-197
OSTF1	5.91946e-199	0.265826	0.771	0.383	1.22124e-194
MRPL40	5.89065e-196	0.250947	0.542	0.215	1.2153e-191
ATP6V1F	1.41085e-195	0.311297	0.972	0.711	2.91073e-191
NOL7	4.35522e-195	0.253778	0.627	0.272	8.98525e-191
UQCR10	7.33183e-195	0.304031	0.977	0.705	1.51263e-190
NDUFAB1	7.35173e-195	0.271519	0.826	0.443	1.51673e-190
SSB	8.33509e-195	0.277041	0.802	0.42	1.71961e-190
GNG5	6.57685e-194	0.295293	0.988	0.74	1.35687e-189
PFN1	6.31136e-193	0.261748	0.998	0.892	1.3021e-188
RNH1	2.88445e-191	0.298359	0.962	0.66	5.95091e-187
NDUFA1	2.14878e-189	0.280688	0.963	0.667	4.43315e-185
ATP5IF1	4.74277e-189	0.296123	0.904	0.554	9.78481e-185
ETHE1	7.82842e-189	0.272158	0.741	0.367	1.61508e-184
SERPINB1	1.76002e-188	0.2986	0.898	0.55	3.63109e-184
HINT1	2.03764e-188	0.29458	0.96	0.642	4.20385e-184
PSMB8	7.11753e-188	0.279163	0.856	0.482	1.46842e-183
POMP	3.15999e-187	0.290812	0.931	0.605	6.51937e-183
PCMT1	4.9459e-187	0.256298	0.739	0.358	1.02039e-182
HLA-A	9.44427e-187	-0.395771	0.999	0.963	1.94845e-182
RHEB	4.63242e-185	0.252725	0.834	0.446	9.55714e-181
PEBP1	3.23042e-183	0.285204	0.977	0.726	6.66468e-179
GABARAPL2	3.41266e-182	0.253811	0.826	0.438	7.04065e-178
ITM2B	8.62921e-182	0.254591	0.999	0.864	1.78029e-177
ATP6V1G1	3.1973e-179	0.272065	0.933	0.591	6.59634e-175
RPS27L	1.45598e-178	0.329938	0.95	0.642	3.00384e-174
UQCR11	2.77844e-178	0.273619	0.871	0.509	5.7322e-174
RNF7	6.50936e-177	0.250664	0.8	0.419	1.34295e-172
ALAS1	5.96554e-175	0.25544	0.632	0.289	1.23075e-170
RBX1	2.64688e-174	0.271172	0.945	0.63	5.46078e-170
NDUFB1	3.87502e-172	0.261342	0.836	0.474	7.99455e-168
MT-CO1	1.70396e-171	-0.381788	1	1	3.51545e-167
DAD1	1.56191e-170	0.261216	0.817	0.446	3.22239e-166
CAPG	2.82678e-170	0.256669	0.995	0.835	5.83192e-166
TMEM59	2.41812e-169	0.271938	0.923	0.59	4.98883e-165
RNASET2	1.36793e-168	0.264	0.864	0.506	2.82218e-164
STXBP2	3.39532e-168	0.335828	0.953	0.705	7.00489e-164
SCP2	7.26094e-168	0.260416	0.886	0.528	1.498e-163
BLOC1S1	2.03557e-167	0.263512	0.923	0.567	4.19959e-163
ATP5MC1	2.63804e-167	0.253443	0.804	0.438	5.44254e-163
SOD1	3.50471e-166	0.252475	0.821	0.448	7.23056e-162
RPL27	5.25086e-164	0.253744	0.99	0.777	1.0833e-159
UQCRQ	1.89849e-161	0.253428	0.875	0.51	3.91678e-157
TBCA	5.4689e-161	0.252453	0.873	0.513	1.12829e-156
TGM2	9.01495e-154	0.295626	0.929	0.644	1.85987e-149
MT-ATP6	1.24485e-150	-0.372612	1	0.999	2.56825e-146
TREM1	2.863e-147	0.255137	0.964	0.697	5.90665e-143
TYMP	2.06425e-124	-0.671937	0.673	0.672	4.25875e-120
MT-CO2	5.75354e-121	-0.252833	1	1	1.18701e-116
MTRNR2L8	6.71341e-121	-0.392454	0.992	0.958	1.38504e-116
SRRM2	9.45895e-102	-0.465227	0.836	0.759	1.95148e-97
DDX17	9.31653e-98	-0.493027	0.859	0.774	1.92209e-93
MT-ND4L	1.56942e-83	-0.468062	0.81	0.738	3.23788e-79
N4BP2L2	3.36327e-82	-0.413706	0.923	0.831	6.93877e-78
RAC1	1.13346e-80	-0.303756	0.946	0.844	2.33844e-76
SAT1	2.2027e-77	-0.31863	0.993	0.934	4.54438e-73
TNFAIP2	3.44871e-71	-0.530058	0.749	0.674	7.11504e-67
LAIR1	1.30185e-63	-0.659541	0.784	0.69	2.68584e-59
ZEB2	5.38451e-63	-0.458214	0.808	0.722	1.11088e-58
PNISR	3.19146e-61	-0.492922	0.705	0.641	6.5843e-57
EHBP1L1	1.10311e-60	-0.549686	0.289	0.374	2.27583e-56
C4orf48	2.29486e-60	-0.524658	0.537	0.543	4.73453e-56
RPS26	8.17084e-59	-0.381829	0.901	0.767	1.68573e-54
CEBPB	7.48687e-49	-0.315314	0.926	0.805	1.54462e-44
BRI3	6.14287e-48	-0.266073	0.951	0.826	1.26734e-43
POLR2J3.1	4.52217e-46	-0.471385	0.65	0.589	9.32969e-42
CCDC88A	3.77608e-45	-0.337569	0.938	0.827	7.79044e-41
CCL18	8.32662e-45	-0.64766	0.381	0.457	1.71786e-40
WSB1	1.41129e-44	-0.390405	0.843	0.728	2.91163e-40
ZFP36L2	1.558e-44	-0.41325	0.799	0.698	3.21431e-40
LAMP1	6.00161e-39	-0.295345	0.898	0.769	1.23819e-34
CES1	5.70773e-37	-0.493014	0.644	0.608	1.17756e-32
CELF1	2.81207e-35	-0.496721	0.675	0.589	5.80158e-31
APOE	2.01597e-34	-0.492111	0.961	0.855	4.15916e-30
MPHOSPH8	1.80152e-33	-0.408239	0.706	0.613	3.71672e-29
VMP1	1.79357e-30	-0.427483	0.807	0.682	3.70031e-26
PLD3	2.67699e-30	-0.436555	0.492	0.483	5.52289e-26
MTRNR2L10	3.10219e-30	-0.305691	0.935	0.815	6.40012e-26
MYO9B	2.74949e-28	-0.395912	0.64	0.562	5.67246e-24
MYO1F	1.51627e-25	-0.380516	0.732	0.618	3.12821e-21
CCNL1	4.71811e-25	-0.390077	0.663	0.577	9.73392e-21
MGST1	8.91623e-25	-0.359547	0.205	0.261	1.83951e-20
RNF213	1.84327e-21	-0.349161	0.86	0.717	3.80285e-17
RSRP1	3.43951e-21	-0.354148	0.734	0.616	7.09605e-17
SQSTM1	2.97226e-20	-0.274578	0.867	0.718	6.13206e-16
ABCC3	1.10713e-17	-0.417037	0.363	0.362	2.28411e-13
ATP5F1D	1.57365e-17	-0.319996	0.591	0.52	3.2466e-13
OGA	2.84634e-17	-0.389028	0.395	0.382	5.87229e-13
RNF149	3.31023e-17	-0.266731	0.935	0.781	6.82935e-13
FUS	2.32251e-16	-0.379097	0.589	0.506	4.79157e-12
ADAMTSL4	6.60666e-15	-0.292542	0.852	0.696	1.36302e-10
ATP6V0A1	4.69316e-14	-0.392808	0.435	0.402	9.68245e-10
CFLAR	1.0523e-13	-0.354819	0.482	0.434	2.171e-09
SF1	1.56765e-13	-0.283434	0.738	0.603	3.23422e-09
DDHD1	2.342e-13	-0.365319	0.601	0.509	4.83177e-09
COLGALT1	2.65865e-13	-0.28835	0.83	0.672	5.48507e-09
ZNF207	9.66472e-11	-0.317097	0.784	0.628	1.99393e-06
PKN2	6.6368e-10	-0.31316	0.538	0.466	1.36924e-05
TANC2	2.15479e-09	-0.357431	0.589	0.49	4.44554e-05
FAM111A	2.49652e-08	-0.344703	0.329	0.314	0.000515057
SCD	2.5716e-08	-0.405152	0.762	0.604	0.000530547
FOLR3	3.83301e-08	-0.487333	0.619	0.508	0.000790789
TTC14	4.1839e-08	-0.34703	0.483	0.419	0.00086318
ANTKMT	4.20378e-08	-0.259487	0.267	0.274	0.000867283
HNRNPH1	2.61047e-07	-0.295958	0.708	0.569	0.00538566
RBM25	9.71056e-07	-0.317791	0.659	0.53	0.0200339
STX7	1.32279e-06	-0.309104	0.654	0.53	0.0272906
KLF6	2.12536e-06	-0.321104	0.747	0.605	0.0438482
ADAM17	2.91394e-06	-0.261294	0.765	0.607	0.0601176
SOD2	4.6949e-06	-0.304831	0.451	0.324	0.0968605
ATG16L2	6.05925e-06	-0.33592	0.301	0.285	0.125008
TAF1D	8.26427e-06	-0.302247	0.578	0.473	0.1705
GSN	1.79904e-05	-0.305962	0.818	0.67	0.37116
ARID1B	3.75918e-05	-0.336214	0.457	0.391	0.775556
LUC7L3	4.03306e-05	-0.294453	0.674	0.537	0.83206
SCAF11	7.01241e-05	-0.264295	0.794	0.621	1
SDCCAG8	8.48638e-05	-0.305732	0.657	0.524	1
TMEM63A	9.01398e-05	-0.340034	0.533	0.439	1
RUNX1	0.000179537	-0.26161	0.727	0.576	1
TRIM38	0.000186887	-0.303354	0.679	0.538	1
SMG1	0.000287019	-0.319962	0.501	0.42	1
GGA1	0.000400259	-0.333605	0.506	0.42	1
BTG1	0.000424752	-0.271202	0.701	0.552	1
RBM5	0.00153634	-0.322839	0.391	0.338	1
ARAP1	0.00190003	-0.252691	0.692	0.546	1
TUBB	0.00195784	-0.256718	0.8	0.586	1
MDM4	0.00506406	-0.304733	0.295	0.269	1
PNN	0.00911253	-0.285979	0.505	0.414	1
C6orf62	0.0114812	-0.265511	0.732	0.569	1
XAF1	0.0125091	-0.360122	0.572	0.455	1
FOXP1	0.0167974	-0.310421	0.488	0.402	1
ERV3-1	0.0171738	-0.309679	0.326	0.29	1
TRIM56	0.0175431	-0.300928	0.322	0.286	1
FMNL1	0.0236275	-0.260723	0.664	0.517	1
GATAD1	0.0247446	-0.283666	0.488	0.399	1
FMNL2	0.0274903	-0.260712	0.434	0.366	1
PRPF38B	0.0399828	-0.296204	0.562	0.448	1
FAM174C	0.0505803	-0.255184	0.414	0.352	1
CIITA	0.0555702	-0.340751	0.449	0.364	1
NKTR	0.0560823	-0.287436	0.513	0.412	1
KANSL1	0.0590988	-0.292257	0.388	0.327	1
FAM133B	0.0692086	-0.251348	0.426	0.329	1
IFI30	0.075717	-0.251908	0.643	0.482	1
PLEC	0.117046	-0.275347	0.568	0.446	1
CYTH1	0.142291	-0.27126	0.57	0.448	1
PCSK7	0.145295	-0.317544	0.514	0.407	1
ADPGK	0.169474	-0.276722	0.639	0.488	1
KCNK6	0.180404	-0.260134	0.29	0.232	1
ANKRD13D	0.197925	-0.251508	0.385	0.302	1
NABP1	0.219059	-0.307086	0.363	0.306	1
BAZ2B	0.240818	-0.252009	0.528	0.4	1
MFSD14C	0.250695	-0.273718	0.276	0.241	1
DMXL2	0.251972	-0.26867	0.491	0.395	1
LENG8	0.253737	-0.275419	0.276	0.24	1
SUGP2	0.259466	-0.292146	0.317	0.27	1
TAGLN	0.301051	-0.308419	0.436	0.353	1
STX16	0.355014	-0.259997	0.342	0.273	1
ADCY3	0.39336	-0.279689	0.472	0.363	1
SLC8A1	0.407104	-0.272097	0.465	0.374	1
CPM	0.461001	-0.274187	0.471	0.376	1
PHIP	0.468497	-0.262301	0.515	0.41	1
RBM6	0.47112	-0.263052	0.4	0.329	1
ARGLU1	0.498519	-0.255388	0.606	0.469	1
MTRNR2L6	0.52349	-0.252389	0.711	0.54	1
MCOLN1	0.535866	-0.259259	0.545	0.426	1
REL	0.55043	-0.255134	0.526	0.406	1
PLCB2	0.551628	-0.286427	0.312	0.263	1
KIAA0930	0.572081	-0.282077	0.507	0.397	1
TRIM25	0.590957	-0.254657	0.391	0.31	1
SIGLEC1	0.629059	-0.354569	0.542	0.413	1
MBD3	0.700974	-0.258668	0.279	0.238	1
TNRC6B	0.717002	-0.26186	0.364	0.302	1
MT2A	0.722736	-0.497615	0.4	0.334	1
ANKRD11	0.764053	-0.263183	0.45	0.358	1
PABPN1	0.778876	-0.253856	0.358	0.296	1
FRMD4A	0.817959	-0.268173	0.533	0.409	1
CCDC88B	0.832648	-0.304408	0.404	0.323	1
NMB	0.875543	-0.330138	0.366	0.31	1
NFATC2IP	0.968146	-0.253018	0.354	0.293	1
