# Supplementary material for: Single cell analysis of M. tuberculosis phenotype and macrophage lineages in the infected lung
Source: J Exp Med. 2021 Jul 22;218(9):e20210615. doi: 10.1084/jem.20210615 (PMC8302446; doi:10.1084/jem.20210615)
Supplement: Table S25 — shows marker genes that define the human_AM_2 subpopulation when compared with the rest of the cells in the dataset. [file JEM_20210615_TableS25.xlsx]

## Sheet: Table S25
Table S25. Marker genes that define the human_AM_2 subpopulation when compared with the rest of the cells in the dataset
	p_val	avg_logFC	pct.1	pct.2	p_val_adj
MT-ND2	0	0.881925	0.984	0.997	0
MT-ND4	0	0.789967	0.994	1	0
MT-ND1	0	0.719387	0.995	0.999	0
MT-ND5	0	0.701133	0.961	0.981	0
CTSD	0	0.539307	0.997	0.993	0
MT-CO1	0	0.536829	0.999	1	0
MT-CYB	0	0.512511	0.998	1	0
MT-CO2	0	0.383294	1	1	0
TMSB4X	0	-0.256014	1	1	0
TPT1	0	-0.344443	0.978	0.999	0
B2M	0	-0.378296	0.997	0.999	0
RPS27A	0	-0.40865	0.906	0.994	0
RPL11	0	-0.408744	0.924	0.992	0
FCER1G	0	-0.414234	0.876	0.984	0
H3F3A	0	-0.419622	0.838	0.985	0
TYROBP	0	-0.424034	0.938	0.993	0
RPS13	0	-0.432987	0.861	0.989	0
RPL10	0	-0.446138	0.915	0.994	0
RPL7A	0	-0.447722	0.835	0.987	0
MGST3	0	-0.448238	0.815	0.973	0
ALDH2	0	-0.458207	0.86	0.984	0
EIF1	0	-0.471451	0.889	0.993	0
HLA-DPB1	0	-0.483736	0.909	0.99	0
VIM	0	-0.48922	0.962	0.997	0
RPL30	0	-0.48964	0.874	0.991	0
NACA	0	-0.494161	0.752	0.976	0
RPL15	0	-0.495835	0.883	0.991	0
RPS27	0	-0.506654	0.854	0.989	0
MYL12B	0	-0.507768	0.625	0.938	0
RPL14	0	-0.526281	0.74	0.977	0
UBB	0	-0.533051	0.825	0.981	0
FABP5	0	-0.544522	0.639	0.947	0
ARPC3	0	-0.550571	0.771	0.975	0
RPL26	0	-0.551889	0.67	0.966	0
ATP5MC3	0	-0.556795	0.538	0.918	0
S100A11	0	-0.562277	0.954	0.996	0
S100A9	0	-0.566049	0.771	0.96	0
MYL12A	0	-0.570565	0.7	0.958	0
SRP14	0	-0.570817	0.608	0.95	0
HLA-DRB5	0	-0.632549	0.674	0.952	0
NDUFA4	0	-0.642544	0.544	0.931	0
LGALS3	0	-0.719008	0.898	0.988	0
FABP4	0	-0.808096	0.902	0.987	0
MT-ATP6	1.50443e-302	0.462661	0.998	1	3.10379e-298
RPS15A	6.98378e-301	-0.455097	0.721	0.972	1.44082e-296
S100A6	8.62772e-301	-0.331861	0.987	0.998	1.77999e-296
RPS3A	1.35694e-298	-0.415791	0.898	0.991	2.7995e-294
RPL19	5.96004e-298	-0.393171	0.882	0.992	1.22962e-293
SLC11A1	4.02901e-293	0.65846	0.928	0.965	8.31225e-289
GSTO1	3.78624e-289	-0.459046	0.715	0.958	7.8114e-285
RPS4Y1	3.64534e-286	-0.562044	0.174	0.6	7.5207e-282
CSTA	4.7101e-286	-0.481084	0.296	0.762	9.71741e-282
ATP5PF	9.44229e-286	-0.475091	0.437	0.87	1.94804e-281
RPL41	8.58209e-282	-0.289679	0.978	0.998	1.77057e-277
RPS23	1.38293e-279	-0.384922	0.934	0.996	2.85313e-275
PARK7	1.25687e-277	-0.45069	0.441	0.875	2.59305e-273
ITM2B	2.66796e-277	-0.390896	0.816	0.982	5.50426e-273
C1QB	5.30754e-275	-0.398344	0.937	0.984	1.095e-270
RPL21	1.11099e-274	-0.405536	0.829	0.984	2.29209e-270
COX7B	5.56784e-270	-0.464535	0.421	0.849	1.1487e-265
SPCS1	1.56523e-268	-0.425335	0.384	0.837	3.22922e-264
RPL5	2.93441e-266	-0.453962	0.727	0.971	6.05399e-262
RPL27	1.29147e-264	-0.409555	0.692	0.966	2.66443e-260
SAP18	4.40037e-262	-0.434724	0.455	0.876	9.0784e-258
AIF1	5.85136e-261	-0.446218	0.707	0.958	1.20719e-256
LYZ	5.11575e-258	-0.572705	0.959	0.993	1.05543e-253
EEF1B2	5.40468e-258	-0.443413	0.532	0.927	1.11504e-253
RPL34	2.20282e-257	-0.353745	0.907	0.994	4.54463e-253
CD63	8.91182e-252	-0.363424	0.918	0.988	1.8386e-247
NDUFB4	2.01718e-251	-0.389397	0.306	0.762	4.16164e-247
SEC61B	2.25552e-251	-0.417939	0.46	0.875	4.65337e-247
BTF3	1.01816e-249	-0.41717	0.512	0.912	2.10057e-245
PSMA7	7.22299e-248	-0.392037	0.784	0.971	1.49018e-243
H2AFZ	2.95941e-247	-0.515002	0.525	0.899	6.10557e-243
RPS27L	1.63493e-245	-0.47845	0.533	0.91	3.37302e-241
HLA-DRA	6.69879e-245	-0.281416	0.991	0.998	1.38203e-240
TXN	2.13609e-244	-0.45634	0.627	0.937	4.40696e-240
SSBP1	2.21115e-244	-0.391293	0.296	0.744	4.56183e-240
NDUFV2	3.05095e-243	-0.418072	0.368	0.805	6.29442e-239
HINT1	1.96239e-242	-0.412537	0.536	0.916	4.0486e-238
RPS7	6.91432e-239	-0.367732	0.791	0.984	1.42649e-234
CST3	7.99663e-239	-0.271543	0.97	0.993	1.64979e-234
RPL6	2.30462e-237	-0.376863	0.79	0.982	4.75466e-233
FAU	4.74309e-237	-0.313156	0.918	0.993	9.78547e-233
ATP5MG	6.02797e-233	-0.412017	0.609	0.935	1.24363e-228
HLA-DPA1	1.15977e-232	-0.313344	0.931	0.994	2.39272e-228
VPS29	4.95028e-232	-0.401106	0.406	0.834	1.02129e-227
SKP1	4.78581e-230	-0.406441	0.462	0.862	9.87361e-226
PRDX1	7.56453e-230	-0.389482	0.803	0.967	1.56064e-225
MS4A4A	3.09815e-228	-0.419715	0.342	0.761	6.39178e-224
CALM2	3.49366e-227	-0.422112	0.632	0.934	7.20777e-223
SH3BGRL	5.88436e-226	-0.408092	0.543	0.91	1.214e-221
RPS12	3.19004e-225	-0.305564	0.948	0.994	6.58137e-221
RPL12	7.16174e-225	-0.370407	0.753	0.975	1.47754e-220
RPS18	1.11821e-224	-0.312431	0.935	0.995	2.30698e-220
GMFG	2.77613e-223	-0.382982	0.662	0.944	5.72743e-219
ATP5PO	1.1369e-222	-0.350944	0.26	0.692	2.34554e-218
ANXA1	4.98716e-222	-0.403812	0.691	0.956	1.0289e-217
CARD16	3.15696e-221	-0.392581	0.45	0.857	6.51313e-217
DYNLL1	5.52584e-220	-0.395324	0.686	0.952	1.14004e-215
APOC1	2.76182e-217	-0.360614	0.979	0.992	5.69791e-213
CKLF	1.16961e-215	-0.387655	0.303	0.719	2.41302e-211
JPT1	3.13015e-214	-0.397655	0.498	0.887	6.45781e-210
CD52	1.9914e-213	-0.390243	0.869	0.962	4.10845e-209
MT-CO3	3.25295e-213	0.290188	0.999	1	6.71116e-209
ATP5MF	8.55969e-212	-0.388834	0.429	0.84	1.76595e-207
S100A10	5.76309e-211	-0.352244	0.88	0.983	1.18898e-206
RPL35A	7.03721e-209	-0.346949	0.796	0.982	1.45185e-204
MPC2	2.03094e-208	-0.345465	0.233	0.642	4.19004e-204
ATP5F1C	1.27791e-207	-0.350469	0.272	0.688	2.63646e-203
RPS19	1.56191e-206	-0.268889	0.983	0.997	3.22239e-202
GABARAPL2	5.82673e-204	-0.336533	0.332	0.762	1.20211e-199
SRI	1.48578e-201	-0.321103	0.258	0.671	3.06531e-197
PSMA5	3.04169e-197	-0.307987	0.21	0.602	6.27531e-193
COX6C	1.7218e-196	-0.366606	0.567	0.912	3.55224e-192
PCMT1	1.77976e-195	-0.306446	0.261	0.673	3.67182e-191
CHCHD2	1.86421e-195	-0.357976	0.634	0.935	3.84606e-191
CFD	1.94808e-194	-0.456125	0.713	0.945	4.01908e-190
PSMB1	5.35753e-194	-0.343484	0.436	0.841	1.10531e-189
C8B	7.40666e-194	-0.34058	0.151	0.503	1.52807e-189
RTRAF	7.00107e-193	-0.299003	0.233	0.635	1.44439e-188
SOD1	9.30176e-193	-0.323153	0.341	0.762	1.91905e-188
RPS24	3.93718e-191	-0.291596	0.926	0.994	8.1228e-187
BLVRB	9.65074e-190	-0.330989	0.24	0.633	1.99104e-185
CSTB	5.40573e-189	-0.332918	0.872	0.982	1.11526e-184
COX7A2	1.63821e-188	-0.35532	0.575	0.912	3.3798e-184
NDUFB8	2.50585e-188	-0.32276	0.272	0.673	5.16981e-184
RPL32	2.81114e-188	-0.332298	0.913	0.993	5.79967e-184
NOL7	4.77171e-188	-0.293352	0.188	0.563	9.84452e-184
DBI	8.71154e-188	-0.374612	0.582	0.912	1.79728e-183
RHEB	9.98888e-188	-0.335446	0.354	0.763	2.06081e-183
NPM1	1.12229e-187	-0.362315	0.477	0.871	2.31539e-183
MGST2	3.6626e-187	-0.283552	0.155	0.514	7.5563e-183
ATP5PD	1.4589e-186	-0.32092	0.369	0.794	3.00986e-182
UQCRB	3.52033e-186	-0.34399	0.625	0.938	7.26279e-182
GSTP1	7.05981e-186	-0.352703	0.642	0.943	1.45651e-181
NAA20	1.23936e-185	-0.293736	0.249	0.647	2.55693e-181
CLIC1	7.29924e-185	-0.328353	0.762	0.964	1.50591e-180
PRDX4	9.72162e-185	-0.291801	0.171	0.531	2.00567e-180
CLEC2B	9.75979e-185	-0.291961	0.163	0.52	2.01354e-180
LSM6	1.61392e-184	-0.302883	0.32	0.74	3.32968e-180
TSPO	1.62413e-184	-0.28135	0.968	0.99	3.35074e-180
FAM162A	5.80937e-184	-0.285157	0.203	0.583	1.19853e-179
HSPE1	1.54501e-183	-0.326323	0.343	0.748	3.18751e-179
ACP5	3.80116e-183	0.385073	0.967	0.983	7.84217e-179
RPL29	8.47926e-183	-0.352079	0.786	0.981	1.74936e-178
SUB1	2.52552e-182	-0.307495	0.36	0.777	5.2104e-178
ZNF706	7.74886e-182	-0.325725	0.444	0.847	1.59867e-177
RPL22	1.58903e-181	-0.328645	0.731	0.967	3.27832e-177
LAPTM5	1.4502e-179	0.262323	0.982	0.993	2.99192e-175
MNDA	1.2583e-178	-0.3456	0.523	0.886	2.59599e-174
VDAC2	1.92575e-178	-0.280166	0.272	0.677	3.97301e-174
NDUFA12	5.55081e-178	-0.277524	0.186	0.55	1.14519e-173
LY96	1.26139e-177	-0.259416	0.211	0.59	2.60237e-173
NEDD8	2.43217e-177	-0.326556	0.527	0.895	5.0178e-173
NDUFC2	4.05713e-176	-0.284841	0.288	0.689	8.37026e-172
RPS6	6.23218e-176	-0.333791	0.786	0.979	1.28576e-171
DYNLRB1	1.31478e-175	-0.299833	0.304	0.705	2.71251e-171
RPL36AL	2.62016e-175	-0.330721	0.723	0.968	5.40564e-171
RPL37	1.18567e-174	-0.294502	0.836	0.985	2.44616e-170
RPL10A	2.79489e-174	-0.334073	0.72	0.966	5.76613e-170
CD81	4.0576e-174	0.327577	0.952	0.987	8.37124e-170
PSMD8	4.4564e-174	-0.289611	0.35	0.758	9.19401e-170
MRPS15	9.53369e-174	-0.299086	0.258	0.644	1.9669e-169
CTSC	4.57942e-173	-0.307202	0.84	0.981	9.4478e-169
LDHA	8.17838e-172	-0.300539	0.339	0.745	1.68728e-167
TMEM14C	8.45762e-172	-0.255455	0.225	0.607	1.74489e-167
SNRPD1	1.10927e-171	-0.268468	0.259	0.65	2.28853e-167
CYB5A	1.84278e-171	-0.275533	0.213	0.585	3.80183e-167
ECH1	1.91955e-171	-0.27615	0.298	0.704	3.96023e-167
CPVL	3.02141e-171	-0.318033	0.357	0.76	6.23348e-167
ATP5MD	3.23807e-171	-0.322247	0.487	0.869	6.68046e-167
CNIH4	6.16541e-171	-0.275799	0.262	0.651	1.27198e-166
TBCA	1.11132e-170	-0.298961	0.412	0.815	2.29276e-166
RPS10	2.45174e-170	-0.265858	0.289	0.688	5.05818e-166
NDUFB5	4.67725e-170	-0.269867	0.281	0.679	9.64963e-166
SNRPG	6.83835e-170	-0.276485	0.329	0.731	1.41082e-165
RPL23A	1.2236e-168	-0.330344	0.749	0.976	2.52441e-164
LSM3	1.35421e-168	-0.262444	0.274	0.665	2.79388e-164
UBL5	6.24456e-168	-0.317314	0.653	0.936	1.28831e-163
MRPL40	9.29253e-168	-0.256351	0.146	0.479	1.91714e-163
SNX3	1.98673e-167	-0.321351	0.478	0.856	4.09882e-163
TMBIM4	4.47518e-167	-0.313575	0.472	0.857	9.23275e-163
NSA2	1.08479e-166	-0.272463	0.235	0.609	2.23802e-162
COX5B	2.62518e-166	-0.311673	0.565	0.91	5.416e-162
TMEM59	3.5843e-166	-0.312259	0.497	0.869	7.39476e-162
RPL24	5.33255e-166	-0.350147	0.684	0.962	1.10016e-161
RPS14	1.09586e-165	-0.258873	0.93	0.993	2.26088e-161
RNASET2	1.4966e-165	-0.300964	0.41	0.805	3.08764e-161
COX7C	1.02351e-164	-0.301618	0.682	0.95	2.11161e-160
PNPLA6	2.76178e-164	0.533012	0.834	0.876	5.69782e-160
UQCR10	1.5679e-162	-0.313084	0.628	0.934	3.23474e-158
DAD1	5.16232e-162	-0.281082	0.346	0.756	1.06504e-157
MICOS10	2.34944e-161	-0.256521	0.288	0.673	4.84712e-157
POLR2K	3.21289e-159	-0.252817	0.238	0.613	6.62851e-155
BLOC1S2	1.25474e-158	-0.259211	0.303	0.695	2.58865e-154
MTRNR2L8	1.79311e-158	0.389086	0.948	0.986	3.69937e-154
ATP5IF1	1.79353e-158	-0.299868	0.466	0.843	3.70023e-154
PPDPF	5.2911e-158	-0.292527	0.484	0.858	1.09161e-153
BID	5.95731e-158	-0.282689	0.292	0.673	1.22905e-153
RANBP1	1.67263e-157	-0.264624	0.216	0.574	3.4508e-153
MRPL51	1.80432e-157	-0.264779	0.374	0.774	3.72249e-153
DECR1	1.23415e-156	-0.293562	0.395	0.779	2.54618e-152
CYCS	2.67137e-155	-0.252657	0.326	0.727	5.5113e-151
LRPAP1	6.11045e-153	-0.297846	0.675	0.945	1.26065e-148
SLIRP	2.17767e-152	-0.254701	0.298	0.682	4.49275e-148
RBX1	8.92689e-151	-0.285958	0.546	0.892	1.84171e-146
GAPDH	1.12659e-150	-0.314241	0.71	0.95	2.32427e-146
HLA-DQA1	1.81778e-150	-0.310636	0.884	0.982	3.75026e-146
PYCARD	1.37879e-149	-0.297566	0.716	0.952	2.84458e-145
RPS25	7.86312e-149	-0.296822	0.744	0.973	1.62224e-144
ATP6V0E1	3.33975e-148	-0.282436	0.74	0.958	6.89024e-144
LAMTOR5	3.50119e-148	-0.272774	0.42	0.806	7.2233e-144
BLVRA	7.4929e-148	-0.268937	0.384	0.768	1.54586e-143
CAT	3.69686e-147	-0.262028	0.4	0.792	7.627e-143
CEBPB	3.92768e-147	0.485627	0.819	0.886	8.1032e-143
COX5A	6.25351e-147	-0.257979	0.382	0.773	1.29016e-142
SUMO2	1.12843e-146	-0.277961	0.514	0.882	2.32807e-142
BLOC1S1	1.14458e-146	-0.279232	0.485	0.858	2.36138e-142
SLC25A5	7.53773e-145	-0.252047	0.365	0.756	1.55511e-140
ARL6IP5	8.85092e-145	-0.29023	0.538	0.881	1.82603e-140
PEBP1	1.26365e-143	-0.284017	0.656	0.936	2.60704e-139
ATP5MPL	4.40168e-142	-0.282189	0.547	0.888	9.0811e-138
RAC2	9.42167e-142	-0.278969	0.377	0.749	1.94379e-137
PSMB8	1.52648e-141	-0.258138	0.398	0.787	3.14928e-137
STMN1	4.24555e-141	-0.410222	0.213	0.532	8.75899e-137
GNG5	1.4535e-139	-0.291969	0.675	0.946	2.99871e-135
GLRX	1.1234e-138	-0.297837	0.704	0.944	2.31769e-134
RPS3	1.49566e-138	-0.274122	0.876	0.991	3.08569e-134
TYMP	8.11865e-138	0.694691	0.685	0.667	1.67496e-133
RACK1	9.23602e-138	-0.281436	0.764	0.975	1.90548e-133
PSMB3	1.55012e-137	-0.256289	0.428	0.809	3.19804e-133
NDUFB2	5.17216e-137	-0.275286	0.702	0.949	1.06707e-132
PRELID1	4.82074e-136	-0.263446	0.542	0.894	9.94567e-132
PTMA	1.88493e-135	-0.25075	0.927	0.993	3.8888e-131
TMA7	1.53458e-134	-0.268011	0.564	0.908	3.16599e-130
HMGB1	2.44527e-134	-0.321121	0.651	0.941	5.04484e-130
MT-ND3	2.15706e-132	0.297695	0.997	0.999	4.45023e-128
SERPINB1	1.29248e-131	-0.272681	0.47	0.834	2.66651e-127
NOP10	2.43621e-131	-0.29819	0.685	0.932	5.02615e-127
HLA-A	2.26885e-128	0.366683	0.959	0.991	4.68087e-124
S100A8	2.75618e-124	-0.347947	0.557	0.851	5.68627e-120
CALM1	2.82375e-123	-0.26245	0.844	0.972	5.82568e-119
PLAAT3	1.36918e-119	-0.250617	0.577	0.896	2.82475e-115
N4BP2L2	3.66471e-118	0.45466	0.816	0.904	7.56066e-114
SNX2	3.43051e-114	-0.256191	0.57	0.876	7.07748e-110
IGSF6	2.63284e-113	-0.251755	0.368	0.7	5.43182e-109
RPS8	1.5546e-110	-0.266465	0.779	0.976	3.2073e-106
GSN	9.98579e-110	0.591059	0.72	0.754	2.06017e-105
CELF1	1.78339e-108	0.639709	0.633	0.632	3.67931e-104
CAMP	3.06071e-103	-0.40766	0.138	0.37	6.31454e-99
EHBP1L1	3.60949e-95	0.632897	0.421	0.293	7.44673e-91
DDX17	8.12077e-95	0.48055	0.751	0.845	1.6754e-90
MT-ND4L	6.6244e-94	0.506475	0.727	0.794	1.36668e-89
RETN	1.643e-93	0.428486	0.894	0.922	3.38968e-89
FN1	3.32803e-92	0.502897	0.838	0.798	6.86605e-88
LRRFIP1	1.78951e-85	0.33638	0.857	0.941	3.69193e-81
RNF149	6.4361e-85	0.418423	0.784	0.89	1.32783e-80
CCDC88A	3.33484e-84	0.411677	0.817	0.911	6.88011e-80
LAIR1	2.61702e-83	0.593904	0.69	0.757	5.39917e-79
MTRNR2L12	4.53983e-81	0.256575	0.984	0.997	9.36612e-77
RNF213	2.91067e-80	0.48119	0.73	0.814	6.005e-76
GRINA	5.27454e-80	0.352565	0.834	0.935	1.08819e-75
LTA4H	7.13668e-80	0.372556	0.859	0.946	1.47237e-75
RAC1	2.59289e-78	0.322074	0.813	0.93	5.34938e-74
CCL18	7.53228e-78	0.724936	0.506	0.381	1.55399e-73
SRRM2	6.65816e-75	0.437622	0.733	0.826	1.37364e-70
ADAMTSL4	1.30753e-72	0.439107	0.709	0.802	2.69757e-68
JUND	2.22734e-67	0.398374	0.774	0.868	4.59523e-63
EVL	7.08833e-66	0.390834	0.796	0.893	1.46239e-61
MT2A	1.11976e-64	-0.310181	0.215	0.433	2.31018e-60
C4orf48	5.35065e-64	0.58071	0.545	0.538	1.10389e-59
LAMP1	1.6342e-62	0.369184	0.752	0.869	3.37153e-58
VMP1	4.17659e-59	0.491245	0.682	0.772	8.61672e-55
BRI3	1.01921e-57	0.307022	0.805	0.924	2.10274e-53
COLGALT1	1.03314e-56	0.422826	0.68	0.782	2.13148e-52
ADGRE5	5.27877e-55	0.37778	0.723	0.828	1.08906e-50
ZEB2	5.69663e-55	0.431138	0.697	0.794	1.17527e-50
EML4	3.1305e-54	0.396244	0.708	0.824	6.45853e-50
MTRNR2L10	2.07909e-51	0.340559	0.795	0.91	4.28937e-47
WSB1	6.74123e-46	0.396737	0.703	0.821	1.39078e-41
MYO9B	6.02048e-41	0.462489	0.558	0.619	1.24208e-36
MYO1F	1.66886e-40	0.436267	0.61	0.703	3.44302e-36
ZFP36L2	2.5754e-40	0.404571	0.673	0.781	5.3133e-36
ATP6AP1	4.17127e-39	0.265008	0.768	0.907	8.60574e-35
SIGLEC1	7.93481e-39	0.543891	0.474	0.479	1.63703e-34
PNISR	1.42561e-37	0.427595	0.608	0.702	2.94117e-33
QSOX1	1.41319e-36	0.4022	0.667	0.785	2.91555e-32
TCIRG1	2.93477e-36	0.38649	0.647	0.754	6.05471e-32
TNFAIP2	6.79341e-36	0.426416	0.635	0.744	1.40155e-31
POLR2J3.1	2.77686e-31	0.426807	0.561	0.645	5.72894e-27
CCNL1	3.1724e-30	0.414752	0.561	0.646	6.54498e-26
GPCPD1	3.19082e-29	0.331652	0.684	0.819	6.58297e-25
EFHD2	1.18809e-26	0.31122	0.664	0.814	2.45115e-22
RHBDD2	4.18814e-23	0.407003	0.54	0.636	8.64055e-19
ABCC3	4.4007e-23	0.460358	0.371	0.359	9.07908e-19
MPHOSPH8	1.23051e-21	0.381837	0.577	0.696	2.53867e-17
AHNAK	1.41563e-21	0.321389	0.616	0.738	2.92058e-17
ATP6V0D1	2.08052e-21	0.269981	0.697	0.852	4.29232e-17
TMEM63A	3.23324e-21	0.426918	0.454	0.5	6.6705e-17
RSRP1	1.48369e-20	0.34998	0.591	0.711	3.06099e-16
SPN	1.94722e-20	0.381602	0.569	0.682	4.0173e-16
KLF6	4.07044e-20	0.350288	0.596	0.711	8.39771e-16
ZNF207	4.93584e-19	0.36241	0.607	0.749	1.01831e-14
ITGAX	1.05701e-18	0.378441	0.533	0.615	2.18071e-14
FOLR3	3.03128e-18	0.503777	0.508	0.588	6.25384e-14
MGAT1	9.86477e-18	0.284868	0.646	0.8	2.0352e-13
RAB31	2.89044e-17	0.269664	0.669	0.821	5.96327e-13
ITGAM	4.52437e-17	0.374301	0.313	0.288	9.33422e-13
ATP6V0A1	1.30698e-16	0.427154	0.4	0.426	2.69642e-12
CES1	2.01841e-16	0.454695	0.569	0.651	4.16417e-12
XAF1	3.11718e-16	0.447689	0.468	0.533	6.43105e-12
ADAM17	8.17924e-16	0.326498	0.592	0.727	1.68746e-11
PLEC	9.72157e-16	0.374069	0.462	0.527	2.00566e-11
WARS	3.56697e-15	0.32503	0.594	0.727	7.35901e-11
TANC2	2.94699e-14	0.395132	0.48	0.565	6.07993e-10
INHBA	8.98251e-12	0.300728	0.663	0.754	1.85318e-07
ARAP1	1.29811e-11	0.335068	0.532	0.657	2.67813e-07
GGA1	2.15249e-10	0.401341	0.418	0.483	4.4408e-06
TCF7L2	2.98702e-10	0.32469	0.551	0.688	6.16252e-06
PCSK7	3.06117e-10	0.411126	0.415	0.48	6.31549e-06
SF1	3.30959e-10	0.278478	0.567	0.716	6.82802e-06
RUNX1	3.47085e-10	0.320587	0.554	0.694	7.1607e-06
CCDC88B	4.20425e-10	0.420194	0.344	0.371	8.67378e-06
PDE4A	4.34805e-10	0.371395	0.367	0.404	8.97045e-06
ADCY3	4.46893e-10	0.418201	0.385	0.432	9.21985e-06
C6orf62	6.8076e-10	0.325118	0.55	0.694	1.40448e-05
SDCCAG8	1.32932e-09	0.357412	0.506	0.627	2.74252e-05
RPS6KA1	1.5912e-09	0.315994	0.538	0.674	3.2828e-05
TCF25	8.75064e-09	0.276155	0.619	0.795	0.000180534
FFAR4	1.66045e-08	0.326561	0.55	0.7	0.000342567
SIDT2	7.17343e-08	0.329714	0.518	0.644	0.00147995
STX7	7.34913e-08	0.338649	0.504	0.63	0.0015162
HNRNPH1	9.57051e-08	0.281439	0.542	0.681	0.00197449
TTC14	5.49075e-07	0.344848	0.403	0.472	0.011328
FUS	6.04834e-07	0.331625	0.472	0.581	0.0124783
CYTH1	6.88239e-07	0.338577	0.441	0.539	0.0141991
ARID1B	1.19591e-06	0.357046	0.381	0.442	0.0246727
TAGLN	1.3228e-06	0.397599	0.359	0.41	0.0272906
SMG1	1.49528e-06	0.33896	0.408	0.483	0.0308491
FMNL1	1.60352e-06	0.303857	0.501	0.629	0.0330822
ADPGK	2.09237e-06	0.352886	0.476	0.601	0.0431676
MBD3	5.42162e-06	0.3317	0.254	0.26	0.111853
RXRA	6.61155e-06	0.349296	0.455	0.566	0.136403
TRIM38	1.00103e-05	0.328872	0.513	0.65	0.206522
PLCB2	1.39123e-05	0.358431	0.276	0.292	0.287024
CIITA	1.61644e-05	0.328276	0.366	0.424	0.333488
PLD3	2.61499e-05	0.307757	0.438	0.51	0.539499
RBM25	3.14998e-05	0.318918	0.495	0.638	0.649873
SCAF11	3.49375e-05	0.278055	0.58	0.763	0.720795
ADAR	3.71705e-05	0.271377	0.544	0.706	0.766865
TRIM25	4.5168e-05	0.332197	0.322	0.363	0.931861
OGA	5.42195e-05	0.331693	0.35	0.405	1
KIAA0930	7.44712e-05	0.364518	0.393	0.477	1
GM2A	8.33454e-05	0.255182	0.561	0.72	1
ITGA5	0.000147524	0.300037	0.372	0.44	1
RBM39	0.000153284	0.257547	0.56	0.728	1
UNC93B1	0.000171959	0.258415	0.563	0.728	1
NCLN	0.000198353	0.340857	0.316	0.361	1
PRPF38B	0.00039289	0.33756	0.431	0.537	1
NMB	0.000402214	0.422525	0.316	0.348	1
DDHD1	0.000458836	0.310448	0.467	0.593	1
PARP12	0.000793189	0.316009	0.348	0.409	1
KANSL1	0.000843769	0.319896	0.324	0.372	1
ATP5F1D	0.000970684	0.268643	0.475	0.591	1
RBM47	0.00120344	0.312908	0.43	0.542	1
RBM5	0.00124204	0.337525	0.328	0.381	1
TMEM259	0.00152356	0.314887	0.38	0.466	1
ARHGAP10	0.00166151	0.341438	0.338	0.397	1
AP5B1	0.00203473	0.346054	0.322	0.379	1
KCNK6	0.00242891	0.320164	0.247	0.267	1
CD276	0.00334585	0.278872	0.283	0.318	1
SECTM1	0.00341611	0.342272	0.374	0.456	1
ZBTB7A	0.00344164	0.336446	0.299	0.341	1
TOM1	0.00459723	0.325242	0.282	0.32	1
TRIM56	0.00467125	0.317139	0.281	0.314	1
PLEKHO2	0.00750523	0.260874	0.436	0.554	1
SLC12A9	0.00794909	0.323417	0.311	0.366	1
SUGP2	0.00898681	0.337529	0.27	0.304	1
GRK2	0.0102196	0.282539	0.458	0.595	1
SH3BP2	0.0110198	0.327972	0.345	0.419	1
SELPLG	0.0114044	0.261195	0.511	0.666	1
MFSD14C	0.0180194	0.316708	0.241	0.266	1
ATG16L2	0.0192976	0.310999	0.268	0.304	1
CFLAR	0.0212883	0.288699	0.393	0.486	1
PARP10	0.0222738	0.296952	0.238	0.264	1
LSP1	0.0228933	0.252159	0.421	0.505	1
MCOLN1	0.0230575	0.298681	0.41	0.518	1
ZCCHC2	0.0280748	0.29566	0.283	0.327	1
ANKRD11	0.0310504	0.303573	0.35	0.427	1
ARHGAP30	0.0334396	0.251657	0.492	0.647	1
BAZ2B	0.0370993	0.311778	0.392	0.495	1
SEC61A1	0.0380133	0.3007	0.379	0.475	1
BRD4	0.0397839	0.302386	0.303	0.359	1
NABP1	0.0412833	0.320164	0.298	0.35	1
GOLGA4	0.0533678	0.250021	0.392	0.549	1
MACC1	0.0549051	0.338342	0.362	0.448	1
MDM4	0.0652523	0.299153	0.258	0.293	1
TMC6	0.0668895	0.269857	0.477	0.635	1
PIM1	0.0728619	0.312531	0.272	0.311	1
TTC7A	0.0861489	0.276862	0.282	0.332	1
MTRNR2L6	0.08621	0.291795	0.503	0.679	1
FAM133B	0.0922838	0.265106	0.307	0.408	1
SPG7	0.0973478	0.253987	0.233	0.301	1
LENG8	0.104086	0.295112	0.236	0.268	1
MCRIP1	0.108146	0.301455	0.402	0.524	1
CDK5RAP3	0.109446	0.252078	0.224	0.286	1
KIAA2026	0.111037	0.268278	0.233	0.263	1
SMAD7	0.119894	0.27663	0.243	0.278	1
RGS12	0.131556	0.29914	0.366	0.463	1
AGO3	0.154072	0.278386	0.279	0.328	1
SMAD2	0.162814	0.255262	0.347	0.468	1
TNS3	0.163833	0.262054	0.29	0.346	1
FAM174C	0.175677	0.298484	0.329	0.407	1
STAT2	0.187773	0.315344	0.413	0.541	1
RASAL2	0.191094	0.297564	0.405	0.521	1
BDP1	0.206813	0.259935	0.259	0.333	1
GAK	0.219004	0.274878	0.353	0.447	1
ERV3-1	0.222464	0.325014	0.274	0.323	1
LUC7L3	0.254878	0.256727	0.488	0.657	1
FRMD4A	0.290067	0.298059	0.39	0.507	1
TNRC6B	0.300326	0.266873	0.276	0.358	1
PLEKHM2	0.353222	0.274454	0.307	0.381	1
RRBP1	0.363276	0.254923	0.447	0.593	1
LPP	0.374222	0.282862	0.393	0.512	1
SLC38A2	0.479527	0.264529	0.309	0.398	1
IFI30	0.491909	0.2746	0.452	0.61	1
PNKP	0.499756	0.269831	0.241	0.302	1
PABPN1	0.504701	0.265331	0.283	0.346	1
DDX60L	0.50632	0.273917	0.445	0.59	1
TXNRD2	0.515518	0.251968	0.232	0.288	1
STX16	0.516954	0.298212	0.268	0.325	1
DENND4B	0.552396	0.261151	0.263	0.318	1
MED15	0.554115	0.277034	0.244	0.291	1
DMXL2	0.563251	0.278019	0.369	0.475	1
PPP6R1	0.613922	0.251539	0.306	0.399	1
ATXN1	0.616261	0.265743	0.309	0.398	1
ANKRD13D	0.62239	0.274063	0.287	0.368	1
NFATC2IP	0.625017	0.264392	0.273	0.345	1
DNM2	0.661281	0.252685	0.335	0.442	1
ABR	0.67093	0.264465	0.377	0.498	1
PHIP	0.677313	0.255615	0.376	0.499	1
PCNX1	0.685119	0.264482	0.265	0.321	1
GATAD1	0.701003	0.271774	0.36	0.479	1
XIAP	0.764215	0.270517	0.308	0.395	1
MKNK1	0.784738	0.271347	0.401	0.545	1
CLCN7	0.797874	0.269038	0.257	0.315	1
TTC39B	0.81089	0.289987	0.322	0.417	1
GPATCH2L	0.844044	0.283488	0.305	0.382	1
MFSD12	0.851699	0.25772	0.294	0.368	1
SPRED1	0.866288	0.27215	0.232	0.276	1
AAK1	0.911442	0.257542	0.456	0.623	1
TSEN2	0.919581	0.306205	0.238	0.288	1
ARID1A	0.920233	0.261085	0.321	0.41	1
SLC43A3	0.952589	0.25533	0.289	0.361	1
SPNS1	0.95905	0.265072	0.424	0.576	1
MAN1B1	0.970409	0.266548	0.32	0.411	1
