# Supplementary material for: Single cell analysis of M. tuberculosis phenotype and macrophage lineages in the infected lung
Source: J Exp Med. 2021 Jul 22;218(9):e20210615. doi: 10.1084/jem.20210615 (PMC8302446; doi:10.1084/jem.20210615)
Supplement: Table S26 — shows marker genes that define the human_IM_1 subpopulation when compared with the rest of the cells in the dataset. [file JEM_20210615_TableS26.xlsx]

## Sheet: Table S26
Table S26. Marker genes that define the human_IM_1 subpopulation when compared with the rest of the cells in the dataset
	p_val	avg_logFC	pct.1	pct.2	p_val_adj
CCL17	0	3.13908	0.333	0.001	0
CLEC10A	0	1.49785	0.389	0.002	0
F13A1	0	1.14411	0.278	0	0
LIMD2	3.81724e-265	1.06651	0.306	0.005	7.87535e-261
RASSF2	5.28288e-263	1.03706	0.343	0.007	1.08991e-258
FCGR2B	2.84267e-262	1.57782	0.472	0.015	5.86471e-258
SERPINF1	1.91993e-104	1.07692	0.306	0.017	3.96101e-100
CORO1A	1.29298e-83	1.40046	0.463	0.052	2.66754e-79
TMEM176B	2.00147e-78	1.07657	0.278	0.019	4.12923e-74
MARCKS	4.19679e-72	1.33114	0.324	0.028	8.6584e-68
ZFP36L1	2.10795e-67	1.81374	0.685	0.16	4.34891e-63
MEF2C	3.46558e-64	1.15582	0.389	0.047	7.14984e-60
APOC1	4.57401e-61	-1.90016	0.602	0.992	9.43663e-57
LGALS2	6.98823e-59	1.36123	0.315	0.033	1.44174e-54
FTL	1.02068e-58	-1.27904	1	1	2.10577e-54
FABP4	3.9413e-58	-2.37628	0.444	0.967	8.1313e-54
FTH1	1.02863e-56	-0.987927	1	1	2.12217e-52
A2M	1.72773e-55	0.931904	0.259	0.023	3.56448e-51
MCEMP1	6.8484e-54	-1.71632	0.204	0.957	1.41289e-49
CD52	2.9058e-52	-1.79603	0.306	0.941	5.99496e-48
MARCO	1.04557e-51	-1.63537	0.306	0.96	2.15712e-47
C1QA	1.39437e-49	-1.17003	0.648	0.991	2.87673e-45
SERPINA1	4.56513e-46	-1.36098	0.213	0.921	9.41833e-42
LGALS3	1.06006e-44	-1.46074	0.657	0.964	2.18701e-40
GCHFR	5.64578e-44	-1.60719	0.148	0.89	1.16478e-39
S100A9	1.89711e-42	-1.50238	0.296	0.909	3.91394e-38
MGST3	2.28947e-42	-1.2346	0.435	0.93	4.7234e-38
SERPING1	3.28924e-42	-1.42868	0.111	0.863	6.78604e-38
CYP27A1	4.68413e-42	-1.23615	0.176	0.911	9.66383e-38
GRN	8.39398e-42	-0.916393	0.787	0.99	1.73176e-37
C1QB	1.09001e-41	-1.17765	0.639	0.973	2.2488e-37
FBP1	4.80817e-41	-1.36699	0.333	0.935	9.91973e-37
TSPO	7.26191e-41	-1.02523	0.713	0.986	1.4982e-36
CSTB	2.38058e-40	-1.09192	0.583	0.952	4.91138e-36
TGM2	2.4142e-40	-1.53342	0.065	0.793	4.98074e-36
INHBA	2.91815e-40	-1.65424	0	0.734	6.02043e-36
TREM1	6.90507e-40	-1.26063	0.12	0.837	1.42458e-35
RETN	7.42002e-39	-1.02734	0.157	0.922	1.53082e-34
CD68	1.75694e-38	-0.967055	0.519	0.978	3.62474e-34
GPD1	5.81305e-38	-1.30495	0	0.71	1.19929e-33
LTA4H	2.53213e-37	-1.09452	0.259	0.926	5.22403e-33
ACP5	2.21739e-36	-1.01627	0.472	0.984	4.5747e-32
UBB	3.91303e-36	-1.03029	0.593	0.937	8.07298e-32
STXBP2	1.71199e-35	-1.27067	0.148	0.835	3.53201e-31
TCF4	1.95975e-35	1.01786	0.278	0.042	4.04316e-31
PHLDA3	1.1443e-33	-1.06356	0.037	0.72	2.3608e-29
CEBPB	1.31061e-33	-1.13731	0.204	0.872	2.70392e-29
S100A11	1.5003e-32	-0.76773	0.954	0.983	3.09527e-28
SVIL	2.00884e-32	-1.03741	0.111	0.787	4.14444e-28
NOP10	6.81843e-32	-1.00805	0.25	0.863	1.40671e-27
PPARG	8.47237e-32	-0.982215	0.102	0.784	1.74793e-27
FCER1G	1.07346e-31	-0.815113	0.648	0.954	2.21466e-27
ALDH2	1.08763e-31	-0.880386	0.639	0.95	2.24389e-27
SCD	1.1834e-31	-1.32803	0.046	0.69	2.44147e-27
EVL	1.41653e-31	-1.0034	0.213	0.87	2.92245e-27
MYL6	1.49985e-31	-0.61597	0.917	0.994	3.09435e-27
LGALS3BP	1.62931e-31	-1.05397	0.13	0.798	3.36144e-27
CTSD	1.85324e-31	-0.852043	0.685	0.997	3.82342e-27
MME	5.70462e-31	-1.07493	0.028	0.669	1.17692e-26
GLIPR2	8.6819e-31	-0.917195	0.361	0.936	1.79116e-26
SLC11A1	8.88299e-31	-0.969447	0.278	0.961	1.83265e-26
CES1	1.51609e-30	-1.5808	0.009	0.632	3.12785e-26
MS4A6A	2.82833e-30	1.69843	0.731	0.465	5.83513e-26
ELOB	3.15454e-29	-0.839026	0.491	0.923	6.50814e-25
ABHD5	3.24502e-29	-0.965698	0.083	0.728	6.69481e-25
CD63	4.40781e-29	-0.732537	0.796	0.969	9.09374e-25
LY6E	4.93116e-29	-0.829804	0.37	0.933	1.01735e-24
LYZ	8.03019e-29	-0.955661	0.75	0.985	1.65671e-24
LRPAP1	2.40764e-28	-0.881686	0.287	0.869	4.9672e-24
GYPC	2.92354e-28	-0.885348	0.139	0.794	6.03155e-24
GLRX	3.54913e-28	-0.83939	0.306	0.877	7.32222e-24
CD9	3.65245e-28	-0.970771	0.287	0.874	7.53537e-24
TCF7L2	8.87956e-28	-0.815846	0.037	0.652	1.83194e-23
RHBDD2	9.45723e-28	-0.974887	0.019	0.613	1.95112e-23
APLP2	2.27296e-27	-0.837569	0.343	0.909	4.68934e-23
TYROBP	7.21775e-27	-0.620605	0.87	0.978	1.48909e-22
FABP5	1.23022e-26	-0.914949	0.333	0.859	2.53807e-22
FAM89A	2.12895e-26	-0.938772	0	0.568	4.39223e-22
PDLIM1	6.48366e-26	-0.764906	0.139	0.773	1.33764e-21
OAZ1	1.59391e-25	-0.543508	0.861	0.988	3.2884e-21
B2M	3.42283e-25	-0.429232	0.991	0.999	7.06164e-21
ACO1	4.02867e-25	-0.847152	0.028	0.597	8.31154e-21
GPX4	4.15127e-25	-0.693029	0.565	0.955	8.56448e-21
GLUL	4.58844e-25	-0.706205	0.463	0.945	9.46642e-21
PLIN2	1.15909e-24	-0.820728	0.13	0.745	2.39131e-20
MSR1	1.34902e-24	-0.839409	0.259	0.867	2.78316e-20
PCOLCE2	1.84783e-24	-0.983428	0	0.541	3.81227e-20
LPL	2.96443e-24	-0.815029	0.102	0.712	6.11592e-20
S100A13	4.23231e-24	-0.884949	0.065	0.633	8.73167e-20
FPR3	5.37201e-24	1.19172	0.454	0.155	1.1083e-19
S100A6	1.40012e-23	-0.519043	0.926	0.995	2.88859e-19
ABCG1	1.59937e-23	-0.735868	0.111	0.708	3.29965e-19
JPT1	3.43431e-23	-0.779533	0.194	0.775	7.08534e-19
TMSB4X	7.4865e-23	-0.390729	1	1	1.54454e-18
VSIG4	1.31533e-22	-0.766052	0.352	0.902	2.71366e-18
ENTPD1	1.45152e-22	1.20336	0.463	0.171	2.99463e-18
FOLR3	2.05186e-22	-1.06588	0.037	0.569	4.2332e-18
HLA-DPB1	2.75345e-22	0.974858	0.972	0.965	5.68064e-18
NDUFA1	2.96461e-22	-0.708866	0.241	0.82	6.1163e-18
FFAR4	3.77366e-22	-0.651655	0.093	0.66	7.78544e-18
CYBA	3.89552e-22	-0.461335	0.898	0.986	8.03684e-18
CCND3	9.43193e-22	-0.681415	0.111	0.671	1.9459e-17
ATP1B1	9.84662e-22	-0.673159	0.102	0.664	2.03146e-17
CTSL	1.88035e-21	-0.678739	0.213	0.816	3.87935e-17
BCAP31	3.42949e-21	-0.625754	0.241	0.823	7.07538e-17
S100A8	3.77151e-21	-0.849407	0.213	0.767	7.781e-17
GAA	3.90761e-21	-0.614082	0.25	0.847	8.06179e-17
PLAUR	1.10758e-20	-0.586706	0.167	0.738	2.28506e-16
TKT	1.30296e-20	-0.70741	0.352	0.887	2.68814e-16
PRDX1	1.42762e-20	-0.67241	0.546	0.921	2.94532e-16
FCGRT	1.6682e-20	-0.605543	0.565	0.947	3.44167e-16
PLAAT3	2.05956e-20	-0.645441	0.231	0.805	4.24908e-16
ANXA5	2.09039e-20	-0.637151	0.537	0.93	4.31269e-16
PSAP	2.24659e-20	-0.52036	0.741	0.992	4.63495e-16
HLA-DQB1	2.45751e-20	0.607476	0.954	0.97	5.07008e-16
OASL	3.06708e-20	-0.765206	0.009	0.492	6.3277e-16
HIPK2	4.28648e-20	-0.621003	0.056	0.571	8.84344e-16
ARHGEF28	4.47346e-20	-0.760887	0	0.472	9.22919e-16
SERF2	5.3728e-20	-0.387738	0.935	0.993	1.10846e-15
CLEC12A	6.7698e-20	-0.674067	0.074	0.596	1.39668e-15
CARD16	8.59144e-20	-0.591338	0.185	0.739	1.7725e-15
DNAJA1	9.64747e-20	-0.699603	0.333	0.837	1.99037e-15
ALOX5AP	1.6944e-19	-0.580063	0.528	0.948	3.49571e-15
AGRP	2.01927e-19	-0.819341	0	0.461	4.16596e-15
LPAR6	2.59575e-19	0.8571	0.324	0.094	5.35528e-15
GGA2	2.72116e-19	-0.629384	0.185	0.739	5.61402e-15
TFRC	2.85489e-19	-0.6892	0.333	0.852	5.88993e-15
CYB5R3	2.85686e-19	-0.606628	0.083	0.603	5.89398e-15
CD74	3.12405e-19	0.401081	0.991	0.995	6.44523e-15
TNNI2	3.19611e-19	-0.555178	0.056	0.56	6.59389e-15
MYH9	3.64721e-19	-0.602209	0.222	0.784	7.52457e-15
SEPTIN11	4.97444e-19	-0.656943	0.213	0.767	1.02628e-14
MLPH	6.17634e-19	-0.637671	0.009	0.471	1.27424e-14
POR	6.57536e-19	-0.569908	0.167	0.729	1.35656e-14
LDHB	7.45194e-19	-0.680904	0.019	0.485	1.53741e-14
CD300LF	8.71203e-19	-0.611052	0.093	0.607	1.79738e-14
CXCL16	1.32352e-18	-0.574946	0.472	0.936	2.73055e-14
FHL1	1.37967e-18	-0.640794	0.009	0.464	2.84641e-14
GCA	1.44216e-18	-0.673768	0.157	0.674	2.97533e-14
SEPTIN9	1.87025e-18	-0.574533	0.148	0.686	3.85851e-14
LAIR1	2.16398e-18	-0.742976	0.194	0.742	4.46451e-14
OSCAR	3.46763e-18	-0.568347	0.213	0.768	7.15407e-14
GSTO1	3.71694e-18	-0.633475	0.519	0.888	7.66842e-14
OSBPL11	4.5916e-18	-0.612631	0.176	0.707	9.47293e-14
PLEKHO1	4.75655e-18	1.05508	0.463	0.201	9.81323e-14
GPNMB	4.95266e-18	-0.478267	0.25	0.818	1.02178e-13
MDH1	5.2571e-18	-0.593969	0.111	0.622	1.08459e-13
SDCBP	5.68952e-18	-0.527574	0.444	0.919	1.1738e-13
TMEM173	5.69451e-18	-0.555236	0.093	0.595	1.17483e-13
LRP1	6.18817e-18	-0.465894	0.278	0.876	1.27668e-13
S100A4	6.93024e-18	-0.481923	0.861	0.989	1.42978e-13
KLF6	7.04888e-18	1.13986	0.741	0.675	1.45425e-13
QSOX1	7.47134e-18	-0.600447	0.213	0.755	1.54141e-13
APOE	8.27232e-18	-0.411471	0.333	0.914	1.70666e-13
TMED5	8.31716e-18	-0.51483	0.12	0.645	1.71591e-13
CDC42EP3	8.41566e-18	-0.573445	0.074	0.554	1.73623e-13
OLR1	9.18278e-18	-0.545006	0.259	0.837	1.8945e-13
PECAM1	1.09397e-17	-0.595587	0.278	0.826	2.25696e-13
IRS2	1.13781e-17	-0.684704	0.009	0.447	2.34741e-13
GLDN	1.29467e-17	-0.693565	0.009	0.445	2.67103e-13
CTSS	1.35923e-17	-0.511756	0.713	0.957	2.80422e-13
CD81	1.43172e-17	-0.53539	0.694	0.979	2.95378e-13
COX14	1.59884e-17	-0.588712	0.194	0.711	3.29858e-13
TSPAN3	1.65637e-17	-0.586878	0.037	0.494	3.41727e-13
PSMA7	2.56613e-17	-0.5576	0.611	0.917	5.29419e-13
JUN	3.04231e-17	-0.521452	0.176	0.711	6.27658e-13
C9orf16	3.15806e-17	-0.571478	0.194	0.734	6.5154e-13
BSG	5.17821e-17	-0.538901	0.222	0.767	1.06832e-12
DECR1	5.27476e-17	-0.549634	0.157	0.667	1.08824e-12
MYO6	6.10138e-17	-0.626213	0.009	0.433	1.25878e-12
SH3BGRL	6.63102e-17	-0.564823	0.287	0.804	1.36805e-12
ALDH1A1	7.26592e-17	-0.516258	0.102	0.59	1.49903e-12
RMDN3	7.64471e-17	-0.585771	0.074	0.543	1.57718e-12
PIK3AP1	8.62047e-17	-0.543155	0.093	0.571	1.77849e-12
SLA	8.97579e-17	-0.534401	0.167	0.679	1.85179e-12
PPDPF	9.77024e-17	-0.601227	0.231	0.75	2.0157e-12
NUCB1	1.13967e-16	-0.466226	0.185	0.712	2.35126e-12
ERP29	1.38548e-16	-0.45211	0.306	0.841	2.85838e-12
SCPEP1	1.57211e-16	-0.550503	0.231	0.751	3.24342e-12
SLC7A7	1.71151e-16	-0.433202	0.231	0.79	3.53101e-12
PTPMT1	1.88661e-16	-0.490749	0.074	0.538	3.89227e-12
SPNS1	2.30096e-16	-0.561238	0.074	0.534	4.74712e-12
HLA-C	2.79308e-16	-0.412612	0.861	0.987	5.76241e-12
MRC1	3.17319e-16	-0.527202	0.62	0.956	6.54661e-12
GNS	4.57324e-16	-0.449742	0.157	0.679	9.43504e-12
SPN	4.71536e-16	-0.434403	0.148	0.653	9.72825e-12
CORO2A	5.00527e-16	-0.597899	0.019	0.434	1.03264e-11
ECH1	5.10015e-16	-0.507197	0.102	0.585	1.05221e-11
SCP2	5.324e-16	-0.467038	0.185	0.712	1.09839e-11
DTX4	5.5667e-16	-0.6238	0	0.399	1.14847e-11
MYDGF	6.65583e-16	-0.532932	0.269	0.793	1.37316e-11
MRPL14	6.67053e-16	-0.537672	0.074	0.524	1.3762e-11
ATP6V1E1	6.73934e-16	-0.422987	0.102	0.578	1.39039e-11
LAMTOR5	7.14519e-16	-0.469442	0.176	0.694	1.47412e-11
UQCRQ	7.65486e-16	-0.524124	0.185	0.697	1.57927e-11
THEMIS2	9.35988e-16	-0.585814	0.259	0.767	1.93104e-11
UQCRH	9.90556e-16	-0.586143	0.259	0.763	2.04362e-11
AMIGO2	1.117e-15	-0.60005	0.009	0.411	2.30447e-11
LSM4	1.20584e-15	-0.431158	0.157	0.658	2.48776e-11
CYCS	1.23153e-15	-0.525283	0.13	0.61	2.54077e-11
HPGD	1.88176e-15	-0.563553	0.056	0.486	3.88226e-11
PRELID1	1.89825e-15	-0.511459	0.269	0.792	3.91629e-11
NUPR1	2.01007e-15	-0.686316	0.231	0.714	4.14698e-11
RTN3	2.06485e-15	-0.414383	0.241	0.764	4.25998e-11
GMFG	2.21548e-15	-0.509808	0.417	0.862	4.57075e-11
CNIH4	2.33604e-15	-0.441817	0.083	0.537	4.81949e-11
VMO1	2.76502e-15	-0.595112	0.111	0.567	5.70451e-11
LAMTOR1	2.93454e-15	-0.483684	0.417	0.9	6.05424e-11
MTPN	3.01004e-15	-0.520805	0.269	0.804	6.21001e-11
NAA20	3.56569e-15	-0.470228	0.083	0.53	7.35637e-11
ALAS1	3.60703e-15	-0.56393	0.046	0.464	7.44166e-11
PFDN1	4.86949e-15	-0.408452	0.102	0.568	1.00462e-10
YBX1	4.9477e-15	-0.472279	0.648	0.936	1.02076e-10
MACC1	5.52222e-15	-0.660944	0.028	0.426	1.13929e-10
STOM	5.66896e-15	-0.475223	0.148	0.635	1.16956e-10
EPAS1	6.51288e-15	-0.490293	0.037	0.447	1.34367e-10
ACER3	8.70292e-15	-0.468886	0.139	0.615	1.7955e-10
ASAH1	8.91295e-15	-0.528808	0.389	0.907	1.83883e-10
MT-ATP6	9.02801e-15	0.561531	1	1	1.86257e-10
HNMT	1.00352e-14	-0.36672	0.167	0.664	2.07036e-10
CFD	1.13197e-14	-0.436919	0.389	0.879	2.33536e-10
SORT1	1.19776e-14	-0.447874	0.148	0.639	2.47109e-10
YWHAB	1.22975e-14	-0.463057	0.574	0.926	2.53709e-10
STX11	1.59596e-14	-0.419699	0.065	0.493	3.29263e-10
BLOC1S2	1.99453e-14	-0.400305	0.12	0.581	4.11491e-10
PGD	2.17541e-14	-0.394559	0.185	0.688	4.48808e-10
PFDN2	2.3645e-14	-0.469761	0.194	0.695	4.8782e-10
SECTM1	2.44555e-14	-0.549327	0.037	0.435	5.04542e-10
NCF2	2.73974e-14	-0.488934	0.343	0.845	5.65235e-10
ACOT7	2.87698e-14	-0.441554	0.056	0.464	5.9355e-10
C8B	2.92341e-14	-0.555441	0.019	0.4	6.03129e-10
EML4	3.07221e-14	-0.508086	0.278	0.794	6.33827e-10
ENPP4	3.25292e-14	-0.472599	0.019	0.4	6.71109e-10
SLC27A3	3.66548e-14	-0.492569	0.065	0.478	7.56226e-10
PRCP	3.9633e-14	0.810297	0.287	0.095	8.17669e-10
ADCY3	3.97277e-14	-0.646859	0.037	0.421	8.19621e-10
BLVRA	5.11774e-14	-0.496627	0.185	0.655	1.05584e-09
ANAPC16	5.25606e-14	-0.404554	0.12	0.572	1.08438e-09
ATP6V0D1	5.38967e-14	-0.538531	0.324	0.81	1.11194e-09
MS4A7	5.68399e-14	-0.42269	0.574	0.969	1.17266e-09
DDX60L	5.93243e-14	-0.500405	0.111	0.551	1.22392e-09
DDHD1	6.69294e-14	-0.503755	0.12	0.559	1.38082e-09
MS4A4A	7.62549e-14	-0.43548	0.157	0.639	1.57322e-09
ALOX5	7.98918e-14	-0.435512	0.38	0.862	1.64825e-09
AGPAT2	9.17559e-14	-0.401416	0.204	0.711	1.89302e-09
HEXB	9.68881e-14	-0.387433	0.25	0.769	1.9989e-09
PLBD1	9.6962e-14	-0.424685	0.194	0.669	2.00042e-09
ETHE1	1.12213e-13	-0.477049	0.12	0.558	2.31507e-09
ZBTB8OS	1.13215e-13	-0.317554	0.102	0.53	2.33573e-09
WBP2	1.18203e-13	-0.369156	0.148	0.604	2.43865e-09
AVPI1	1.30416e-13	-0.48738	0.009	0.369	2.6906e-09
SIDT2	1.46281e-13	-0.445903	0.148	0.61	3.01792e-09
SEL1L	1.52253e-13	-0.432892	0.13	0.576	3.14114e-09
TBC1D10C	1.6087e-13	-0.462069	0.065	0.469	3.3189e-09
CASP1	1.67935e-13	-0.394829	0.185	0.659	3.46467e-09
HDDC2	1.78073e-13	-0.414744	0.065	0.466	3.67382e-09
COMT	1.92007e-13	-0.272809	0.167	0.637	3.96129e-09
APOL6	2.0362e-13	-0.426572	0.148	0.602	4.20089e-09
ATP6V1D	2.06624e-13	-0.356843	0.083	0.496	4.26287e-09
ACVRL1	2.29091e-13	-0.472081	0.046	0.429	4.72638e-09
TALDO1	2.43155e-13	-0.50129	0.352	0.841	5.01653e-09
HMGN2	2.43771e-13	-0.432768	0.278	0.794	5.02924e-09
C20orf27	2.69831e-13	-0.46672	0.167	0.61	5.56689e-09
SLC47A1	2.71642e-13	-0.507749	0.019	0.377	5.60424e-09
FAM107B	2.72724e-13	-0.37441	0.102	0.523	5.62656e-09
UQCR10	2.86213e-13	-0.444373	0.407	0.845	5.90485e-09
TMEM63A	3.47596e-13	-0.454395	0.083	0.49	7.17126e-09
HCAR2	3.73791e-13	-0.516698	0	0.342	7.71168e-09
DNAAF4	4.06643e-13	-0.501905	0	0.341	8.38945e-09
BCL2A1	4.08596e-13	-0.261309	0.102	0.528	8.42974e-09
COX6C	4.14653e-13	-0.507805	0.352	0.811	8.55471e-09
ALDH3A2	4.40553e-13	-0.448576	0.111	0.533	9.08904e-09
TMBIM6	4.44147e-13	-0.402037	0.546	0.93	9.1632e-09
PYGL	4.72994e-13	-0.423651	0.037	0.41	9.75834e-09
GM2A	4.92628e-13	-0.436661	0.204	0.676	1.01634e-08
RPL13	5.17301e-13	0.455107	0.963	0.992	1.06724e-08
MFSD10	5.73495e-13	-0.451337	0.13	0.565	1.18318e-08
BACE1	6.65367e-13	-0.500785	0	0.337	1.37272e-08
MRPS18B	6.73718e-13	-0.368726	0.056	0.438	1.38995e-08
JAKMIP2	6.79392e-13	-0.542594	0	0.336	1.40165e-08
UBL5	6.84886e-13	-0.453313	0.407	0.855	1.41299e-08
NDUFB3	7.40024e-13	-0.365141	0.102	0.525	1.52674e-08
SRGN	7.54428e-13	-0.461703	0.398	0.868	1.55646e-08
IQSEC1	7.68354e-13	-0.37839	0.102	0.522	1.58519e-08
APIP	7.8418e-13	-0.421273	0.074	0.472	1.61784e-08
GRINA	8.72451e-13	-0.352852	0.398	0.909	1.79995e-08
LIMA1	8.87094e-13	-0.41725	0.083	0.484	1.83016e-08
NDUFV2	9.12146e-13	-0.408945	0.213	0.677	1.88185e-08
CIITA	9.36255e-13	1.20116	0.565	0.405	1.93159e-08
ADAM17	9.79734e-13	-0.42842	0.213	0.691	2.02129e-08
SELENOK	9.86869e-13	-0.394557	0.083	0.485	2.03601e-08
COX7A2L	1.09185e-12	-0.419798	0.157	0.597	2.25259e-08
NDUFA4	1.16435e-12	-0.4889	0.407	0.817	2.40217e-08
COA6	1.20816e-12	-0.415041	0.102	0.51	2.49255e-08
THBD	1.21191e-12	-0.505506	0.037	0.4	2.50029e-08
PEA15	1.21598e-12	0.957296	0.398	0.193	2.50868e-08
LAMP1	1.25731e-12	-0.344766	0.306	0.839	2.59395e-08
HLA-DQA1	1.30091e-12	0.580222	0.926	0.952	2.68392e-08
RAC2	1.79549e-12	-0.398245	0.194	0.64	3.70427e-08
EFHD2	2.08942e-12	-0.434985	0.287	0.774	4.31068e-08
RRAGD	2.14407e-12	-0.455175	0.019	0.36	4.42343e-08
PAG1	2.16569e-12	-0.409797	0.157	0.594	4.46803e-08
TMEM30A	2.41418e-12	-0.339066	0.093	0.491	4.98069e-08
CD164	2.45321e-12	-0.477071	0.352	0.833	5.06122e-08
TMBIM4	2.4601e-12	-0.348767	0.269	0.744	5.07543e-08
MGAT3	2.46455e-12	-0.491634	0	0.324	5.08461e-08
MRPS15	2.51397e-12	-0.410334	0.12	0.531	5.18657e-08
TMEM59	2.65855e-12	-0.350663	0.287	0.761	5.48486e-08
PIN1	2.84409e-12	-0.351267	0.046	0.412	5.86765e-08
TMA7	3.04879e-12	-0.405981	0.343	0.808	6.28996e-08
SH3BGRL3	3.28917e-12	-0.385448	0.694	0.957	6.78589e-08
TMED9	3.38905e-12	-0.411899	0.231	0.715	6.99195e-08
SNX2	3.41721e-12	-0.398128	0.324	0.787	7.05004e-08
POLR2K	3.62389e-12	-0.303423	0.102	0.503	7.47645e-08
PPCS	3.72331e-12	-0.372968	0.13	0.547	7.68157e-08
CPE	3.85196e-12	-0.48459	0	0.32	7.94698e-08
GPATCH11	4.134e-12	-0.398318	0.046	0.407	8.52885e-08
CD163	4.67099e-12	-0.406195	0.241	0.682	9.63672e-08
RBPJ	5.2066e-12	1.03163	0.685	0.707	1.07417e-07
AGTRAP	5.41126e-12	-0.412267	0.111	0.512	1.1164e-07
EVI2B	6.3201e-12	-0.258433	0.167	0.618	1.3039e-07
COX7B	6.44092e-12	-0.430373	0.269	0.723	1.32883e-07
ACADVL	6.7669e-12	-0.339187	0.176	0.622	1.39608e-07
PILRA	6.79077e-12	-0.305796	0.12	0.531	1.401e-07
ATP1B3	7.04123e-12	-0.416663	0.241	0.702	1.45268e-07
TRPV2	7.83238e-12	-0.344572	0.213	0.681	1.6159e-07
LEPROTL1	7.83982e-12	-0.36586	0.185	0.631	1.61743e-07
LSM3	7.87165e-12	-0.333724	0.13	0.55	1.624e-07
MYO9B	8.20486e-12	-0.343056	0.167	0.605	1.69274e-07
IMPDH1	9.66766e-12	-0.313402	0.148	0.57	1.99454e-07
NDUFB9	9.91021e-12	-0.281534	0.148	0.581	2.04458e-07
SNX10	1.04041e-11	-0.330629	0.278	0.776	2.14648e-07
ATP5MC1	1.04219e-11	-0.380764	0.185	0.625	2.15015e-07
NCEH1	1.06282e-11	-0.349028	0.204	0.663	2.19271e-07
LITAF	1.11256e-11	-0.339466	0.444	0.905	2.29533e-07
MICOS10	1.11548e-11	-0.361827	0.139	0.56	2.30135e-07
CD82	1.13238e-11	-0.4178	0.028	0.361	2.33621e-07
AQP3	1.18973e-11	-0.302073	0.139	0.55	2.45452e-07
TBCA	1.25383e-11	-0.320414	0.231	0.697	2.58679e-07
NMB	1.28459e-11	-0.692164	0.019	0.341	2.65023e-07
LYAR	1.31365e-11	-0.3503	0.065	0.427	2.7102e-07
TMBIM1	1.32623e-11	-0.364426	0.278	0.771	2.73614e-07
PDLIM2	1.35069e-11	-0.340166	0.037	0.375	2.78662e-07
PCBD1	1.36102e-11	-0.321557	0.093	0.478	2.80793e-07
DAD1	1.39337e-11	-0.365579	0.194	0.635	2.87467e-07
COPRS	1.48465e-11	-0.321015	0.065	0.426	3.06298e-07
VASP	1.52425e-11	-0.438749	0.398	0.874	3.14467e-07
CTSC	1.56338e-11	-0.382151	0.667	0.941	3.22541e-07
VAMP8	1.56426e-11	-0.341675	0.741	0.962	3.22722e-07
TMEM74B	1.57154e-11	-0.48967	0.019	0.34	3.24224e-07
ATP10A	1.64883e-11	-0.478636	0.009	0.323	3.4017e-07
H2AFZ	1.68564e-11	-0.502397	0.343	0.79	3.47764e-07
DHRS3	1.74068e-11	-0.422021	0.056	0.405	3.5912e-07
NEDD8	1.75613e-11	-0.407557	0.343	0.788	3.62307e-07
CYB5A	1.78412e-11	-0.335785	0.093	0.476	3.68082e-07
DNASE2	1.78814e-11	-0.345704	0.176	0.61	3.68911e-07
CD59	1.85883e-11	-0.281957	0.176	0.631	3.83496e-07
ARL4A	1.87403e-11	-0.403735	0.139	0.545	3.86631e-07
C4orf3	1.89216e-11	-0.361037	0.204	0.648	3.90371e-07
CCPG1	2.18293e-11	-0.277058	0.157	0.585	4.5036e-07
CPEB4	2.18633e-11	-0.377945	0.065	0.422	4.51063e-07
PYCARD	2.27025e-11	-0.386925	0.463	0.885	4.68375e-07
NDUFS5	2.33928e-11	-0.414591	0.417	0.854	4.82617e-07
GRB2	2.37353e-11	-0.361932	0.315	0.794	4.89683e-07
PPIC	2.43167e-11	-0.285984	0.065	0.418	5.01677e-07
TRHDE	2.49423e-11	-0.470114	0	0.302	5.14584e-07
STAC3	2.67058e-11	-0.445028	0	0.301	5.50967e-07
SRP9	2.80237e-11	-0.304943	0.102	0.485	5.78157e-07
REEP5	2.96425e-11	-0.443291	0.38	0.812	6.11555e-07
NDUFB6	3.02329e-11	-0.375779	0.065	0.42	6.23734e-07
ARAP1	3.22049e-11	-0.263292	0.185	0.624	6.64419e-07
KCNE3	3.32071e-11	-0.375131	0.065	0.419	6.85096e-07
GSAP	3.32175e-11	-0.352662	0.12	0.51	6.85309e-07
RNF13	3.73456e-11	-0.314608	0.213	0.664	7.70477e-07
ATP6V1F	3.7639e-11	-0.457649	0.454	0.845	7.76531e-07
STAC	3.9842e-11	-0.300449	0.111	0.5	8.21981e-07
LAPTM5	4.2468e-11	-0.307473	0.843	0.991	8.76158e-07
MAN1A1	4.55227e-11	-0.341896	0.074	0.43	9.39178e-07
ITGA4	5.0526e-11	0.951797	0.324	0.142	1.0424e-06
TXNDC11	5.69146e-11	-0.422724	0.074	0.423	1.17421e-06
GLRX2	5.83795e-11	-0.351861	0.065	0.413	1.20443e-06
ANAPC15	6.03096e-11	-0.349182	0.083	0.446	1.24425e-06
TXNDC17	6.2875e-11	-0.271967	0.222	0.68	1.29717e-06
PNPLA6	6.56383e-11	-0.36865	0.398	0.868	1.35418e-06
MGMT	6.67252e-11	-0.292852	0.111	0.495	1.37661e-06
CLIP4	6.67987e-11	-0.332432	0.074	0.429	1.37812e-06
CD84	7.5466e-11	0.956789	0.38	0.196	1.55694e-06
ATP6AP1	7.58483e-11	-0.382948	0.407	0.87	1.56483e-06
FCGR1A	7.60104e-11	-0.334528	0.074	0.425	1.56817e-06
TANC2	7.86728e-11	-0.37763	0.148	0.543	1.6231e-06
PEPD	8.28388e-11	-0.298057	0.139	0.533	1.70905e-06
SLC39A3	8.2903e-11	-0.406256	0.019	0.324	1.71037e-06
DIAPH1	9.48586e-11	-0.316619	0.222	0.67	1.95703e-06
MYL12A	9.62994e-11	-0.46022	0.611	0.882	1.98675e-06
MITF	9.74512e-11	-0.354165	0.065	0.406	2.01052e-06
C5AR1	1.03783e-10	-0.273096	0.148	0.555	2.14115e-06
SLC19A3	1.14149e-10	-0.469204	0	0.286	2.355e-06
SAP18	1.23311e-10	-0.350806	0.306	0.752	2.54402e-06
C7orf50	1.28583e-10	-0.312751	0.157	0.567	2.6528e-06
DNAJC3	1.29396e-10	-0.291801	0.139	0.532	2.66957e-06
SOD1	1.29969e-10	-0.346661	0.213	0.638	2.68138e-06
BNIP3L	1.32661e-10	-0.309596	0.111	0.485	2.73693e-06
TMC6	1.33595e-10	-0.257544	0.176	0.591	2.75619e-06
NDUFA3	1.38776e-10	-0.255187	0.148	0.541	2.86308e-06
EIF1B	1.52971e-10	-0.302526	0.102	0.468	3.15594e-06
FN1	1.62299e-10	-0.280179	0.361	0.815	3.3484e-06
S1PR4	1.65063e-10	-0.316622	0.12	0.494	3.40541e-06
TGOLN2	1.68696e-10	-0.334282	0.398	0.876	3.48037e-06
EDEM2	1.75672e-10	-0.255266	0.093	0.453	3.6243e-06
SNF8	1.79478e-10	-0.333792	0.12	0.499	3.70281e-06
ARL6IP1	1.79807e-10	-0.354866	0.213	0.638	3.70959e-06
LMAN1	1.82525e-10	-0.337061	0.056	0.383	3.76568e-06
UBASH3B	1.82657e-10	-0.282319	0.065	0.403	3.7684e-06
TAGLN	1.9387e-10	-0.421177	0.065	0.398	3.99973e-06
HSPE1	2.12352e-10	-0.274229	0.204	0.629	4.38104e-06
TRAPPC2L	2.21681e-10	-0.363051	0.065	0.397	4.57349e-06
FDX1	2.27222e-10	-0.385098	0.102	0.453	4.68781e-06
IMPAD1	2.41229e-10	-0.377097	0.019	0.312	4.97679e-06
SKP1	2.51797e-10	-0.354527	0.306	0.745	5.19482e-06
COMMD5	2.61954e-10	-0.368575	0.019	0.311	5.40437e-06
SEMA3C	2.62383e-10	-0.394649	0.028	0.329	5.41323e-06
SLC15A3	2.72544e-10	-0.293847	0.287	0.749	5.62286e-06
ITGB8	2.9375e-10	-0.424972	0.019	0.312	6.06035e-06
RAB13	3.16439e-10	-0.316568	0.139	0.521	6.52845e-06
ARPC1A	3.39939e-10	-0.278532	0.056	0.378	7.01327e-06
MRFAP1	3.46312e-10	-0.280236	0.13	0.506	7.14475e-06
HLA-DPA1	3.49685e-10	0.618342	0.954	0.975	7.21434e-06
ITGAL	3.54647e-10	-0.260494	0.102	0.46	7.31672e-06
DYNLRB1	3.69199e-10	-0.279795	0.176	0.587	7.61694e-06
JAGN1	3.819e-10	-0.28418	0.028	0.327	7.87899e-06
NDUFS3	4.17082e-10	-0.306079	0.13	0.508	8.60483e-06
ADH5	4.23009e-10	-0.251334	0.074	0.411	8.7271e-06
SIK2	4.57087e-10	-0.414255	0.028	0.323	9.43017e-06
TSPAN14	4.77607e-10	-0.294616	0.12	0.488	9.85352e-06
CNBP	4.78325e-10	-0.259668	0.278	0.715	9.86832e-06
CDCP1	4.81642e-10	-0.364189	0.037	0.34	9.93675e-06
PRDX4	4.95383e-10	-0.282056	0.083	0.425	1.02202e-05
ARL2	5.05389e-10	-0.272398	0.065	0.394	1.04267e-05
AHNAK	5.1856e-10	0.693665	0.694	0.701	1.06984e-05
MBNL1	5.20715e-10	0.720962	0.694	0.752	1.07429e-05
TUBA1B	5.45005e-10	-0.431878	0.639	0.924	1.1244e-05
RNF149	5.58504e-10	-0.268509	0.37	0.863	1.15225e-05
FGD5	5.84634e-10	-0.377539	0.019	0.304	1.20616e-05
HMOX2	5.88863e-10	-0.259487	0.065	0.391	1.21488e-05
ADGRE1	6.36238e-10	-0.4159	0.019	0.3	1.31262e-05
AZI2	6.41665e-10	-0.32663	0.102	0.455	1.32382e-05
TNPO1	6.50784e-10	-0.283503	0.093	0.439	1.34263e-05
MPC1	6.63275e-10	-0.27963	0.139	0.52	1.3684e-05
DYNLL1	6.77159e-10	-0.357555	0.5	0.875	1.39705e-05
ARRDC4	6.80924e-10	-0.278222	0.12	0.484	1.40481e-05
MLF2	7.54149e-10	-0.291934	0.12	0.485	1.55588e-05
PHB	7.59011e-10	-0.28671	0.167	0.561	1.56592e-05
EMC3	7.67666e-10	-0.25581	0.102	0.452	1.58377e-05
TOMM40	7.96438e-10	-0.31048	0.065	0.385	1.64313e-05
CA2	8.15016e-10	-0.491163	0.009	0.282	1.68146e-05
SLC9A1	8.29179e-10	-0.375345	0.019	0.299	1.71068e-05
ATP6V1A	8.71379e-10	-0.291938	0.102	0.448	1.79774e-05
EEF1D	9.21025e-10	0.587442	0.787	0.871	1.90017e-05
MCOLN1	9.6682e-10	-0.336951	0.13	0.489	1.99465e-05
COMMD9	9.73758e-10	-0.31447	0.074	0.397	2.00896e-05
DRAM1	1.09076e-09	-0.339637	0.046	0.346	2.25036e-05
PRDX6	1.13664e-09	-0.301732	0.176	0.572	2.34501e-05
ATP2C1	1.15021e-09	-0.278406	0.102	0.446	2.37301e-05
HK2	1.32658e-09	-0.379622	0.037	0.328	2.73686e-05
TLN1	1.36726e-09	-0.323315	0.231	0.647	2.82079e-05
SRP14	1.41138e-09	-0.416002	0.528	0.849	2.91182e-05
USP33	1.43948e-09	-0.334106	0.046	0.346	2.9698e-05
ACTN1	1.55969e-09	-0.265769	0.222	0.636	3.21779e-05
MYD88	1.61891e-09	-0.251088	0.213	0.629	3.33997e-05
MT2A	1.6606e-09	-0.662501	0.065	0.37	3.42599e-05
TTC39B	1.75012e-09	-0.309357	0.074	0.391	3.61068e-05
PDCL	1.7602e-09	-0.317982	0.037	0.328	3.63147e-05
COPB2	1.80036e-09	-0.311816	0.074	0.392	3.71432e-05
ATP5MPL	1.83403e-09	-0.347476	0.38	0.788	3.78378e-05
FKBP15	1.84122e-09	-0.258587	0.194	0.602	3.79862e-05
EMC10	1.85761e-09	-0.286171	0.139	0.508	3.83244e-05
NLRC4	1.86775e-09	-0.310373	0.046	0.342	3.85335e-05
ABRACL	1.90846e-09	-0.255458	0.12	0.473	3.93735e-05
PARP4	1.99744e-09	-0.277801	0.13	0.491	4.12091e-05
ANXA1	2.0314e-09	-0.372351	0.519	0.879	4.19099e-05
AGPS	2.04064e-09	-0.287378	0.083	0.41	4.21005e-05
MFSD14B	2.07416e-09	-0.267661	0.074	0.39	4.27919e-05
GCC2	2.07705e-09	-0.25533	0.194	0.599	4.28517e-05
NDUFAB1	2.16339e-09	-0.268911	0.222	0.638	4.46328e-05
LSM10	2.25848e-09	-0.269187	0.176	0.559	4.65946e-05
CAMP	2.32482e-09	-0.716582	0.028	0.302	4.79633e-05
ICAM2	2.32926e-09	-0.306607	0.028	0.307	4.80549e-05
CLDN7	2.3371e-09	-0.308709	0.093	0.423	4.82168e-05
ANOS1	2.3946e-09	-0.372288	0.019	0.288	4.9403e-05
SEPHS2	2.40888e-09	-0.252814	0.093	0.425	4.96976e-05
SPATS2L	2.44621e-09	-0.266123	0.093	0.423	5.04677e-05
CDC42BPB	2.45404e-09	-0.251419	0.102	0.439	5.06294e-05
PSME2	2.54438e-09	-0.323598	0.37	0.791	5.24932e-05
VPS26A	2.64022e-09	-0.264172	0.12	0.471	5.44703e-05
C1D	2.86255e-09	-0.296022	0.083	0.404	5.90573e-05
NAPRT	2.883e-09	-0.269215	0.083	0.405	5.94791e-05
NDUFA2	2.89273e-09	-0.26563	0.241	0.663	5.968e-05
ATOX1	3.14152e-09	-0.309423	0.315	0.757	6.48128e-05
ISOC2	3.15455e-09	-0.286934	0.083	0.402	6.50816e-05
GBP2	3.16849e-09	-0.255762	0.074	0.389	6.5369e-05
ADTRP	3.17033e-09	-0.352055	0.019	0.286	6.54072e-05
GAK	3.20067e-09	-0.26951	0.093	0.422	6.60331e-05
ABHD2	3.33758e-09	-0.26568	0.148	0.518	6.88575e-05
PGK1	3.35117e-09	-0.252681	0.296	0.735	6.91379e-05
TENT5A	3.38809e-09	-0.352595	0.083	0.397	6.98998e-05
COX7A2	3.44688e-09	-0.396691	0.444	0.813	7.11126e-05
STRAP	3.58875e-09	-0.256238	0.056	0.355	7.40396e-05
RPL41	3.83614e-09	0.413363	0.981	0.992	7.91434e-05
DCTN6	4.0663e-09	-0.295602	0.037	0.318	8.38918e-05
OPTN	4.06646e-09	-0.273869	0.056	0.352	8.38951e-05
SIRPB1	4.25161e-09	-0.338973	0.009	0.266	8.77149e-05
TAX1BP1	4.80627e-09	-0.364965	0.343	0.768	9.91582e-05
MRPS36	5.09869e-09	-0.271612	0.056	0.347	0.000105191
NAGLU	5.50911e-09	-0.286829	0.056	0.348	0.000113658
GALNT12	5.57768e-09	-0.357704	0.009	0.262	0.000115073
MSRA	5.75457e-09	-0.307148	0.056	0.346	0.000118722
CKS1B	5.90586e-09	-0.285725	0.037	0.314	0.000121844
PGM1	5.95399e-09	-0.298686	0.019	0.279	0.000122837
RPS6KA1	6.01615e-09	-0.316889	0.231	0.636	0.000124119
TOR1A	6.65858e-09	-0.313464	0.019	0.278	0.000137373
CHDH	6.79318e-09	-0.372767	0.009	0.259	0.00014015
ATP6V0B	7.15548e-09	-0.275676	0.759	0.955	0.000147625
SOWAHD	7.56866e-09	-0.339458	0.019	0.275	0.000156149
AKAP5	7.85353e-09	-0.345336	0.009	0.258	0.000162026
EPB41L1	7.90988e-09	-0.354718	0.019	0.276	0.000163189
SPI1	7.93838e-09	-0.339406	0.519	0.915	0.000163777
PFDN5	7.95237e-09	-0.254533	0.778	0.965	0.000164065
RPL18	7.99832e-09	0.449655	0.907	0.96	0.000165013
TUBA1A	8.04777e-09	0.940464	0.546	0.449	0.000166034
PRAM1	8.4614e-09	-0.293193	0.074	0.375	0.000174567
NAA50	8.47069e-09	-0.269675	0.083	0.395	0.000174759
COX5B	8.6008e-09	-0.333429	0.398	0.809	0.000177443
ATP5PF	9.23232e-09	-0.355701	0.333	0.742	0.000190472
MT-ND1	9.50896e-09	0.407009	1	0.998	0.000196179
SPG21	9.6056e-09	-0.294555	0.176	0.548	0.000198173
MIEN1	1.01642e-08	-0.251034	0.056	0.343	0.000209698
DOK3	1.01787e-08	-0.300296	0.037	0.307	0.000209996
NDUFB8	1.04162e-08	-0.265116	0.185	0.554	0.000214897
DCTN3	1.04195e-08	-0.266693	0.111	0.439	0.000214964
RPS20	1.07901e-08	-0.302414	0.769	0.962	0.000222611
ARL11	1.07937e-08	-0.347403	0.009	0.254	0.000222684
FOXP1	1.08562e-08	0.863598	0.537	0.444	0.000223975
MEGF9	1.09296e-08	-0.300824	0.056	0.34	0.000225489
AMFR	1.09766e-08	-0.274517	0.037	0.307	0.000226459
PEBP1	1.23976e-08	-0.268065	0.463	0.855	0.000255774
PNPLA2	1.24477e-08	-0.2828	0.056	0.339	0.000256809
UBE2J1	1.24995e-08	-0.285643	0.037	0.306	0.000257877
TOMM5	1.28729e-08	-0.309491	0.056	0.335	0.000265581
CYSLTR1	1.34121e-08	-0.32943	0.028	0.287	0.000276706
LGMN	1.3492e-08	1.15054	0.306	0.151	0.000278353
HLA-DRB1	1.50902e-08	0.27426	0.963	0.994	0.000311325
GPCPD1	1.5579e-08	-0.287796	0.343	0.782	0.000321411
SNAPC5	1.56486e-08	-0.25885	0.037	0.304	0.000322847
PCMT1	1.69851e-08	-0.286071	0.185	0.552	0.00035042
TXNRD1	1.7742e-08	-0.260215	0.065	0.349	0.000366034
FAM120A	1.86705e-08	-0.260723	0.139	0.473	0.00038519
GLTP	1.99025e-08	-0.264378	0.065	0.35	0.000410609
COPZ1	2.0511e-08	-0.251101	0.13	0.462	0.000423162
TMEM251	2.10142e-08	-0.321812	0.019	0.264	0.000433544
CASP7	2.1751e-08	-0.320072	0.019	0.263	0.000448745
FCGR1B	2.18133e-08	-0.27109	0.028	0.281	0.000450031
AP1S1	2.18145e-08	-0.259268	0.046	0.316	0.000450054
IL1RN	2.20412e-08	-0.376987	0.019	0.264	0.000454732
IPO8	2.29214e-08	-0.262374	0.037	0.299	0.000472891
HPCAL1	2.44855e-08	-0.276132	0.074	0.363	0.000505161
HLA-A	2.50004e-08	-0.313476	0.843	0.982	0.000515783
IL1B	2.68226e-08	-0.354013	0.019	0.263	0.000553378
SLC44A2	2.7565e-08	-0.299474	0.019	0.262	0.000568693
MSRB1	3.03945e-08	-0.281845	0.065	0.344	0.000627069
WARS	3.17906e-08	-0.268937	0.278	0.691	0.000655871
MT-ND3	3.34354e-08	0.303449	1	0.999	0.000689806
SELENOH	3.42491e-08	-0.254556	0.343	0.795	0.000706594
ZNF706	3.43642e-08	-0.279564	0.315	0.728	0.000708967
TSEN2	3.65123e-08	-0.37169	0.028	0.275	0.000753286
PELI3	4.10495e-08	-0.286628	0.019	0.258	0.000846893
ADIPOR2	4.61275e-08	-0.250034	0.065	0.34	0.000951656
SDF4	4.84544e-08	-0.287211	0.046	0.306	0.000999663
TSC22D1	5.07293e-08	-0.321723	0.019	0.255	0.0010466
RETREG3	5.37754e-08	-0.267912	0.056	0.32	0.00110944
AIF1	5.41152e-08	-0.288291	0.537	0.885	0.00111645
ATP6V0E1	6.05878e-08	-0.317678	0.602	0.894	0.00124999
ATP5MC3	6.26472e-08	-0.369091	0.491	0.805	0.00129247
NCLN	6.29816e-08	-0.266094	0.074	0.35	0.00129937
SEC11A	6.61813e-08	-0.251807	0.435	0.847	0.00136539
SARAF	6.99128e-08	-0.280487	0.398	0.849	0.00144237
SUMF1	7.80921e-08	-0.268005	0.037	0.284	0.00161112
RPS2	8.89353e-08	0.328338	0.944	0.985	0.00183482
FRMD4B	9.92715e-08	0.805896	0.343	0.196	0.00204807
SLC7A8	1.03048e-07	-0.250177	0.037	0.281	0.00212597
MAFB	1.04328e-07	1.17771	0.37	0.225	0.0021524
TMEM53	1.12279e-07	-0.278196	0.028	0.262	0.00231642
FAR2	1.27885e-07	-0.274983	0.037	0.278	0.00263839
ARPC3	1.38643e-07	-0.295743	0.667	0.915	0.00286035
ZEB2	1.388e-07	0.809322	0.685	0.765	0.00286359
RPSA	1.51758e-07	0.491858	0.806	0.916	0.00313092
LPIN2	1.54135e-07	-0.258969	0.102	0.388	0.00317996
SGK1	1.74567e-07	0.769114	0.343	0.194	0.0036015
TXNRD2	1.79968e-07	-0.281586	0.037	0.273	0.00371293
RPLP2	1.83956e-07	0.354998	0.88	0.981	0.00379519
MT-ND4	1.94653e-07	0.391044	1	0.998	0.00401589
SRFBP1	1.95088e-07	-0.250552	0.037	0.274	0.00402487
RPL18A	1.98969e-07	0.501317	0.843	0.961	0.00410494
SPATA13	1.98987e-07	-0.278055	0.028	0.255	0.0041053
AHI1	2.07514e-07	-0.280788	0.102	0.383	0.00428123
SPCS1	2.09482e-07	-0.276727	0.324	0.703	0.00432181
HLA-DMB	2.22767e-07	0.521527	0.657	0.772	0.0045959
PEX19	2.2317e-07	-0.259756	0.056	0.303	0.00460423
ANKRD44	2.49255e-07	0.887279	0.407	0.277	0.00514237
STMN1	2.86909e-07	-0.338899	0.139	0.438	0.00591922
TBC1D2	3.40599e-07	-0.261372	0.037	0.265	0.00702691
UQCRB	3.49183e-07	-0.25004	0.5	0.846	0.007204
CAPG	4.03204e-07	-0.277079	0.565	0.918	0.00831851
RPS27L	4.4521e-07	-0.276609	0.435	0.799	0.00918513
ANXA11	4.46886e-07	-0.253433	0.343	0.747	0.00921971
KMO	5.02627e-07	-0.277969	0.037	0.26	0.0103697
CBX6	5.29017e-07	0.846327	0.259	0.126	0.0109142
BLVRB	6.07789e-07	-0.251495	0.194	0.517	0.0125393
RGS10	6.6582e-07	0.946721	0.509	0.466	0.0137365
ATP9B	8.83101e-07	-0.270171	0.056	0.286	0.0182193
ARMH1	9.01915e-07	-0.295898	0.037	0.252	0.0186074
HCST	1.12185e-06	-0.26046	0.491	0.829	0.0231448
RASSF4	1.39277e-06	1.09953	0.454	0.364	0.0287342
GSTP1	2.96975e-06	-0.268312	0.519	0.855	0.0612689
RPS24	3.00166e-06	0.386146	0.926	0.974	0.0619272
MYL12B	5.55145e-06	-0.263409	0.565	0.846	0.114532
MTRNR2L8	7.48185e-06	0.359281	0.88	0.976	0.154358
IL13RA1	8.77792e-06	0.754131	0.481	0.438	0.181097
ACTG1	9.37828e-06	0.289444	0.972	0.98	0.193483
RPS6	1.34501e-05	0.449119	0.787	0.922	0.277489
LUC7L3	2.04781e-05	0.565869	0.574	0.606	0.422483
RPLP1	2.19977e-05	0.271625	0.991	0.996	0.453834
RPL37	2.25298e-05	0.390966	0.87	0.941	0.464813
RPS27	3.50428e-05	0.371597	0.889	0.948	0.722967
RPL35	3.63062e-05	0.326585	0.87	0.959	0.749033
EMP3	4.00485e-05	0.590109	0.685	0.827	0.82624
UBC	4.16266e-05	0.339314	0.861	0.918	0.858799
FGL2	7.08892e-05	0.997221	0.454	0.426	1
RPS9	8.73349e-05	0.332792	0.944	0.977	1
H3F3B	8.86679e-05	0.359247	0.833	0.918	1
MTHFD2	9.76502e-05	0.919099	0.296	0.198	1
IER3	0.000112546	0.767931	0.259	0.156	1
RPLP0	0.000118822	0.371499	0.796	0.922	1
RPS15A	0.000122669	0.379772	0.806	0.896	1
ANKRD12	0.000126658	0.725235	0.565	0.606	1
RPL34	0.000173471	0.317627	0.926	0.968	1
CSF2RA	0.000192206	0.76219	0.38	0.313	1
IFITM3	0.000212371	0.792221	0.333	0.25	1
BMP2K	0.000216794	0.679418	0.306	0.216	1
RPL10	0.000250495	0.386109	0.944	0.97	1
RPL39	0.000251047	0.375621	0.852	0.963	1
SLC8A1	0.000255986	0.835861	0.444	0.419	1
RPS14	0.000263391	0.34439	0.889	0.975	1
RPL36	0.000290854	0.398852	0.833	0.954	1
FOXN3	0.000312767	0.784662	0.426	0.397	1
RAP2A	0.000328952	0.706232	0.278	0.189	1
C6orf62	0.000340487	0.553174	0.583	0.651	1
RPL13A	0.000367449	0.320273	0.898	0.966	1
RPS3	0.000519698	0.303212	0.833	0.957	1
RPL27A	0.000792755	0.349794	0.833	0.932	1
RPS21	0.000813512	0.345022	0.796	0.945	1
MTRNR2L10	0.000842826	0.412041	0.713	0.876	1
PRMT2	0.000882479	0.594174	0.472	0.496	1
MEF2A	0.000914893	0.657331	0.426	0.414	1
CREBRF	0.000960884	0.632593	0.38	0.329	1
RPL37A	0.000964543	0.298414	0.806	0.961	1
DAB2	0.000992821	0.355555	0.37	0.779	1
RAP2B	0.00101174	0.654932	0.278	0.199	1
CELF2	0.00111184	0.613815	0.454	0.46	1
MOB1B	0.00122701	0.59006	0.278	0.2	1
ALCAM	0.0012358	0.781179	0.398	0.369	1
IRF8	0.00132183	0.478509	0.176	0.396	1
RAB8B	0.00155013	0.260594	0.167	0.374	1
EEF1B2	0.00167082	0.443423	0.676	0.808	1
RPL9	0.00177709	0.282026	0.907	0.974	1
RPS18	0.00192689	0.292383	0.917	0.977	1
IVNS1ABP	0.00204845	0.260402	0.259	0.536	1
CTNND1	0.00297584	0.594189	0.352	0.306	1
SCO2	0.0029815	0.688651	0.259	0.19	1
HNRNPU	0.00322316	0.46534	0.583	0.733	1
CD83	0.00325054	0.546218	0.231	0.481	1
DDX17	0.00338207	0.430721	0.667	0.818	1
CSF1R	0.00354446	0.858117	0.426	0.45	1
IFI44L	0.00376274	0.738392	0.315	0.255	1
RPS29	0.00377362	0.37962	0.63	0.807	1
RPS16	0.0039864	0.305469	0.861	0.959	1
KCNK6	0.00470007	0.707231	0.315	0.261	1
DDX46	0.00495988	0.521372	0.472	0.513	1
CAMK1D	0.00552869	0.652938	0.287	0.23	1
ATP2B1	0.00592578	0.593535	0.463	0.513	1
CIRBP	0.00697664	0.483847	0.583	0.736	1
NMRK1	0.00742427	0.257613	0.12	0.263	1
RPL26	0.00806617	0.360492	0.722	0.877	1
OTULINL	0.00885757	0.581282	0.259	0.204	1
RPL12	0.00904724	0.263298	0.731	0.909	1
HPS5	0.00947409	0.289282	0.148	0.309	1
N4BP2L2	0.0095916	0.363301	0.667	0.879	1
CD14	0.00972974	0.384213	0.389	0.719	1
RACK1	0.0107728	0.324204	0.787	0.912	1
VPS35	0.0109811	0.256363	0.241	0.463	1
EIF1	0.0110308	0.402565	0.889	0.962	1
PRKAR1A	0.0120802	0.280055	0.25	0.481	1
NIBAN1	0.0128753	0.640549	0.37	0.362	1
RPS3A	0.013285	0.31292	0.843	0.964	1
PLEK	0.0142135	0.282383	0.25	0.475	1
2021-03-01	0.0148561	0.538338	0.463	0.524	1
BTG1	0.0156928	0.641468	0.528	0.627	1
PARP9	0.0158502	0.268124	0.213	0.406	1
RSRC2	0.0161968	0.262981	0.185	0.359	1
POLR2J3.1	0.0167895	0.46233	0.519	0.621	1
EIF3M	0.0169673	0.257804	0.259	0.483	1
GNB4	0.0175284	0.663587	0.389	0.411	1
TNFSF13B	0.0188595	0.622462	0.444	0.502	1
RBMS1	0.0194773	0.257701	0.25	0.472	1
JUNB	0.0225001	0.594933	0.472	0.561	1
RPS11	0.0241915	0.254089	0.787	0.946	1
KMT2E	0.0283268	0.417582	0.463	0.527	1
CYTH4	0.0292795	0.724415	0.296	0.27	1
NPEPPS	0.030329	0.602428	0.352	0.35	1
ARHGAP18	0.0317249	0.478131	0.537	0.708	1
RAC1	0.0324238	0.280719	0.713	0.897	1
CSF2RB	0.0328348	0.331991	0.167	0.307	1
PLD3	0.0333636	0.390794	0.278	0.49	1
HLA-DOA	0.0337085	0.424193	0.435	0.491	1
QARS	0.0366131	0.260793	0.139	0.263	1
HLA-DMA	0.0374148	0.284662	0.704	0.919	1
MAT2A	0.0420673	0.317728	0.194	0.347	1
PLEC	0.0433425	0.729716	0.426	0.508	1
CCNI	0.0438206	0.331445	0.713	0.869	1
PA2G4	0.0439084	0.348328	0.222	0.397	1
IL7R	0.0444207	0.447144	0.204	0.363	1
IRF1	0.0475053	0.320829	0.259	0.462	1
ANKRD13D	0.0491223	0.322816	0.194	0.345	1
RPS7	0.0521885	0.267974	0.796	0.926	1
TBCB	0.0532165	0.310189	0.241	0.428	1
ADAP2	0.055295	0.617806	0.315	0.313	1
ANKRD11	0.0555907	0.251356	0.231	0.406	1
TYMP	0.0557779	0.542395	0.546	0.674	1
ITPRIPL2	0.0569785	0.67355	0.259	0.236	1
ETNK1	0.0598143	0.280222	0.231	0.405	1
RPL38	0.0599982	0.257104	0.694	0.88	1
CD86	0.0620929	0.38867	0.157	0.282	1
PBRM1	0.0634203	0.286602	0.204	0.352	1
ARGLU1	0.0634583	0.508808	0.454	0.538	1
FBXW5	0.0674165	0.255111	0.231	0.401	1
SFT2D2	0.0706126	0.302388	0.204	0.348	1
ARID1B	0.0713352	0.484969	0.389	0.424	1
CYTH1	0.0713449	0.589216	0.426	0.51	1
LSM8	0.0744014	0.281178	0.315	0.541	1
AP1B1	0.074485	0.283814	0.222	0.383	1
CAND1	0.0754507	0.250453	0.157	0.274	1
IFI16	0.0771501	0.59143	0.407	0.481	1
RAB32	0.0774264	0.555912	0.333	0.356	1
SEC31A	0.0795615	0.289541	0.222	0.387	1
UBXN1	0.0821825	0.280343	0.361	0.632	1
H2AFY	0.0831276	0.373255	0.593	0.795	1
PHB2	0.0834754	0.269987	0.259	0.445	1
STARD7	0.0872407	0.296188	0.259	0.444	1
GLYR1	0.0873468	0.281729	0.167	0.285	1
IQGAP2	0.090235	0.318893	0.231	0.397	1
NRDC	0.090551	0.261268	0.241	0.405	1
STX16	0.0907161	0.278276	0.185	0.309	1
ID3	0.0918131	0.258767	0.176	0.293	1
FYB1	0.0935513	0.595798	0.306	0.31	1
ANKRD10	0.0952364	0.30548	0.148	0.253	1
PHF14	0.0954956	0.296377	0.185	0.313	1
ADD1	0.0955838	0.267749	0.278	0.475	1
NFKBIA	0.0975353	0.434141	0.315	0.539	1
RBM39	0.0976098	0.465202	0.519	0.679	1
TAOK1	0.0991613	0.278312	0.269	0.454	1
TOR1AIP2	0.102902	0.450756	0.194	0.33	1
WIPF1	0.103902	0.569184	0.407	0.488	1
RPL23A	0.105165	0.296333	0.741	0.908	1
PLSCR1	0.111758	0.272925	0.296	0.503	1
IFT20	0.116891	0.264484	0.176	0.294	1
RNF166	0.117442	0.271245	0.213	0.35	1
PNISR	0.119335	0.527972	0.509	0.675	1
NDUFA10	0.121309	0.278694	0.25	0.422	1
MAP3K1	0.124793	0.321978	0.194	0.318	1
ARF5	0.128321	0.29032	0.25	0.417	1
ITPR2	0.130643	0.353857	0.25	0.414	1
ISG15	0.132806	0.253325	0.426	0.675	1
ZMIZ1	0.133172	0.356042	0.157	0.259	1
IRF5	0.133477	0.299862	0.157	0.258	1
SSR3	0.133885	0.282632	0.389	0.664	1
GPATCH2L	0.134369	0.52781	0.333	0.359	1
TACC1	0.134909	0.276836	0.269	0.441	1
ITGAM	0.13648	0.442802	0.296	0.296	1
CALCOCO2	0.136752	0.259124	0.185	0.299	1
NFE2L1	0.137155	0.258422	0.157	0.256	1
ADGRE5	0.13764	0.363311	0.574	0.798	1
LGALS1	0.138026	0.260013	0.676	0.878	1
YWHAH	0.142672	0.405326	0.481	0.639	1
DOCK10	0.142818	0.521652	0.324	0.349	1
DNMT1	0.144778	0.417429	0.259	0.253	1
KMT2C	0.147686	0.284514	0.269	0.437	1
SETX	0.147697	0.283505	0.315	0.519	1
TSC22D3	0.14777	0.52685	0.472	0.616	1
SPG7	0.154682	0.2776	0.176	0.281	1
ZFP36L2	0.15491	0.471155	0.574	0.75	1
FXYD5	0.155347	0.345322	0.509	0.687	1
PPP1R18	0.158478	0.311022	0.269	0.438	1
RPS5	0.15934	0.334792	0.713	0.904	1
TGFBI	0.160059	0.451557	0.509	0.707	1
SMG1	0.161479	0.50205	0.389	0.461	1
ACSL4	0.165424	0.31786	0.157	0.252	1
TAF1D	0.165877	0.25454	0.324	0.527	1
LIMS1	0.166185	0.546308	0.398	0.479	1
GNAQ	0.170164	0.621423	0.398	0.489	1
GSN	0.171672	0.423238	0.583	0.745	1
DYNC1LI1	0.172584	0.314757	0.176	0.281	1
IRF7	0.17448	0.316133	0.194	0.31	1
NUDT3	0.17879	0.283461	0.213	0.338	1
SON	0.180804	0.27783	0.62	0.829	1
CSK	0.183702	0.274029	0.25	0.403	1
DNAJC7	0.185493	0.380306	0.287	0.467	1
SYK	0.187469	0.307787	0.37	0.608	1
RBM5	0.19144	0.477275	0.333	0.365	1
ZBTB7A	0.195449	0.257147	0.213	0.33	1
HERPUD1	0.197298	0.647933	0.389	0.489	1
MBD3	0.199182	0.379895	0.167	0.259	1
SRRM2	0.200144	0.32564	0.583	0.8	1
ARF6	0.200145	0.331245	0.25	0.403	1
RBM25	0.210732	0.459323	0.463	0.596	1
ARID4A	0.210855	0.287785	0.213	0.328	1
PARP14	0.211049	0.498984	0.5	0.679	1
SNX13	0.211971	0.276773	0.176	0.272	1
NT5C	0.21292	0.284071	0.25	0.403	1
HSPA1A	0.213625	0.370829	0.417	0.712	1
ME2	0.218592	0.282637	0.176	0.273	1
TRPC4AP	0.219607	0.37234	0.185	0.286	1
KIAA0930	0.21992	0.258528	0.287	0.453	1
AXL	0.219938	0.395134	0.407	0.487	1
PTGES3	0.223793	0.323414	0.519	0.722	1
MX1	0.224293	0.271317	0.361	0.566	1
KIDINS220	0.225999	0.344418	0.194	0.3	1
IRAK1	0.232772	0.433289	0.204	0.315	1
DNAJB14	0.23543	0.318325	0.269	0.423	1
BLOC1S6	0.241708	0.280988	0.204	0.313	1
MACF1	0.242365	0.351163	0.204	0.312	1
U2SURP	0.248894	0.284269	0.278	0.434	1
PPP3CA	0.24974	0.291945	0.176	0.267	1
SLC66A2	0.250158	0.287383	0.204	0.312	1
STAT6	0.251943	0.286603	0.306	0.481	1
OSBPL8	0.252269	0.33089	0.241	0.375	1
HNRNPK	0.256838	0.339047	0.519	0.728	1
MDM4	0.261515	0.461411	0.269	0.282	1
PABPC4	0.262007	0.302176	0.241	0.37	1
HERC4	0.26584	0.300675	0.222	0.336	1
FAAP20	0.266278	0.321088	0.194	0.298	1
USP9X	0.266632	0.338237	0.194	0.296	1
HNRNPH1	0.26742	0.42101	0.481	0.64	1
BBX	0.272221	0.27838	0.269	0.416	1
WDR26	0.273008	0.267167	0.194	0.29	1
WDFY4	0.273174	0.565967	0.213	0.326	1
EIF2AK2	0.277549	0.38467	0.315	0.499	1
STAT5A	0.279067	0.27116	0.241	0.368	1
GNAI3	0.279962	0.269864	0.269	0.416	1
DCAF7	0.280462	0.272231	0.315	0.492	1
OGA	0.282028	0.309471	0.259	0.389	1
BTG2	0.282125	0.498709	0.269	0.284	1
CLN8	0.285447	0.317629	0.204	0.302	1
PNN	0.285944	0.419633	0.38	0.46	1
SYNCRIP	0.289464	0.37489	0.306	0.475	1
RPL35A	0.293901	0.300178	0.769	0.927	1
SUGT1	0.296593	0.253115	0.241	0.369	1
NONO	0.300254	0.299951	0.25	0.382	1
USP16	0.303048	0.314403	0.213	0.32	1
BRD4	0.303517	0.272698	0.231	0.344	1
PHC3	0.303941	0.495768	0.25	0.259	1
CPM	0.305447	0.676624	0.352	0.424	1
TENT2	0.309429	0.367501	0.204	0.305	1
PTPRJ	0.314437	0.36168	0.176	0.261	1
SIGLEC1	0.316861	0.362738	0.315	0.479	1
SPRED1	0.320493	0.537888	0.25	0.263	1
C16orf72	0.32211	0.640542	0.25	0.266	1
SFPQ	0.323211	0.318867	0.333	0.512	1
DUSP1	0.323362	0.462794	0.38	0.474	1
FNBP4	0.324349	0.5151	0.287	0.319	1
ENG	0.326083	0.3345	0.343	0.545	1
ATF4	0.328002	0.512489	0.435	0.589	1
STAT2	0.329683	0.295572	0.324	0.504	1
SHTN1	0.330224	0.30093	0.324	0.504	1
SBNO1	0.332626	0.257016	0.176	0.256	1
ZNF148	0.334334	0.460669	0.306	0.352	1
RNPS1	0.336594	0.284393	0.278	0.422	1
SP3	0.341315	0.404117	0.241	0.252	1
SRSF10	0.345815	0.300676	0.296	0.455	1
APP	0.349353	0.264518	0.185	0.272	1
PTBP3	0.353926	0.43303	0.426	0.569	1
TRIM56	0.368538	0.262336	0.213	0.305	1
VOPP1	0.370086	0.44724	0.25	0.379	1
DDX42	0.376205	0.312978	0.231	0.342	1
PAXX	0.377843	0.337553	0.185	0.269	1
BCLAF1	0.378205	0.2644	0.315	0.481	1
SAMD9	0.383381	0.292534	0.213	0.31	1
SAT1	0.389254	0.294487	0.796	0.965	1
GIT2	0.390592	0.401816	0.213	0.308	1
RIF1	0.395077	0.329923	0.185	0.265	1
UCP2	0.40662	0.412267	0.389	0.627	1
HNRNPA1	0.407269	0.28507	0.352	0.556	1
TRA2B	0.410291	0.392071	0.296	0.454	1
TNRC6B	0.420399	0.394738	0.231	0.334	1
RPS8	0.422516	0.250718	0.741	0.918	1
LILRB3	0.431653	0.449834	0.25	0.274	1
ZRANB2	0.433275	0.415762	0.324	0.498	1
CTSZ	0.437326	0.303419	0.694	0.904	1
NAGK	0.440351	0.323066	0.315	0.478	1
FNBP1	0.449453	0.489558	0.324	0.4	1
NABP1	0.454532	0.507185	0.241	0.335	1
TTC14	0.465758	0.344206	0.306	0.452	1
LENG8	0.468189	0.359328	0.241	0.258	1
VMP1	0.475562	0.294922	0.481	0.747	1
KIAA2026	0.485959	0.348887	0.185	0.254	1
RAB29	0.48847	0.279261	0.213	0.295	1
RAB31	0.493616	0.295506	0.546	0.777	1
LPP	0.496864	0.274118	0.324	0.477	1
IFNGR2	0.497661	0.337278	0.259	0.373	1
PPA1	0.500315	0.353355	0.241	0.35	1
SLC66A3	0.501429	0.28139	0.185	0.256	1
SENP6	0.503298	0.307902	0.222	0.314	1
BTN2A2	0.503481	0.316728	0.204	0.285	1
CHD4	0.504661	0.274177	0.213	0.294	1
RBM26	0.514691	0.394051	0.241	0.266	1
SREK1	0.515206	0.368792	0.213	0.295	1
ASAP1	0.516666	0.316087	0.278	0.396	1
SNRNP70	0.519142	0.419887	0.352	0.439	1
CNTRL	0.519434	0.305716	0.259	0.372	1
RB1	0.519452	0.444709	0.241	0.268	1
ATRX	0.522543	0.345094	0.333	0.502	1
ARID1A	0.524579	0.315808	0.269	0.384	1
NPC2	0.525256	0.309943	0.556	0.811	1
UTRN	0.533634	0.338926	0.185	0.252	1
ATG101	0.538876	0.373163	0.194	0.267	1
ARHGAP4	0.546333	0.311601	0.194	0.263	1
SMCHD1	0.547717	0.277574	0.204	0.278	1
RBM33	0.551879	0.34246	0.222	0.304	1
MAP3K2	0.553766	0.500987	0.324	0.408	1
EPSTI1	0.554181	0.507342	0.278	0.325	1
XPO1	0.555052	0.464497	0.259	0.369	1
SPINT2	0.555869	0.411688	0.481	0.684	1
NUB1	0.560683	0.547913	0.296	0.366	1
STK4	0.561056	0.56243	0.426	0.583	1
APPL1	0.565155	0.431622	0.324	0.403	1
PTPN2	0.566589	0.314318	0.287	0.409	1
NCOR2	0.573835	0.435304	0.25	0.351	1
FMNL1	0.574911	0.367005	0.426	0.592	1
IL18	0.577473	0.447718	0.269	0.319	1
UPF3A	0.579149	0.386239	0.241	0.273	1
CORO7	0.584726	0.313015	0.204	0.277	1
RHOG	0.594609	0.294414	0.38	0.574	1
SYNGR2	0.599872	0.280625	0.472	0.742	1
ITSN2	0.601941	0.449974	0.324	0.414	1
RAPGEF1	0.608964	0.300996	0.324	0.475	1
IL10RA	0.618565	0.318915	0.231	0.314	1
G3BP1	0.619222	0.437631	0.296	0.364	1
SCAF11	0.622325	0.290901	0.454	0.71	1
RNASEH2B	0.623187	0.363916	0.222	0.303	1
PTEN	0.624375	0.296032	0.204	0.271	1
MAPK1	0.625535	0.37249	0.37	0.486	1
REL	0.630141	0.928701	0.352	0.467	1
RPS6KA3	0.631256	0.419197	0.259	0.306	1
PTPN18	0.633251	0.267057	0.324	0.475	1
GNPTAB	0.633348	0.285945	0.259	0.357	1
TUBB	0.639989	0.279938	0.5	0.695	1
LMNA	0.640054	0.639769	0.519	0.78	1
MPST	0.640148	0.315899	0.259	0.305	1
C3AR1	0.643386	0.380513	0.259	0.36	1
ETV6	0.646654	0.396035	0.231	0.263	1
CFLAR	0.653562	0.309608	0.324	0.459	1
CISH	0.660309	0.498835	0.25	0.293	1
WAC	0.660518	0.437217	0.315	0.405	1
NAP1L1	0.661291	0.353951	0.519	0.761	1
ADAR	0.666825	0.277858	0.435	0.659	1
LAP3	0.667647	0.280933	0.417	0.643	1
CHD2	0.669401	0.349724	0.241	0.326	1
TAF7	0.682996	0.372451	0.231	0.268	1
TRABD	0.684212	0.310972	0.287	0.403	1
YIPF4	0.685383	0.401382	0.241	0.323	1
FOS	0.68674	0.386989	0.315	0.438	1
NKTR	0.688725	0.322624	0.324	0.464	1
HNRNPUL1	0.691516	0.415659	0.204	0.27	1
PUM2	0.699599	0.273462	0.194	0.254	1
PHKB	0.705792	0.409859	0.259	0.31	1
CEP350	0.709228	0.308493	0.269	0.365	1
CNDP2	0.709531	0.302322	0.444	0.642	1
KPNA4	0.710319	0.333663	0.25	0.343	1
CPVL	0.715543	0.411174	0.417	0.639	1
MRPS5	0.716195	0.276893	0.306	0.428	1
EPB41L3	0.716812	0.401195	0.213	0.279	1
ANKRD17	0.720907	0.279578	0.213	0.279	1
GDI2	0.722115	0.258118	0.426	0.633	1
RBM6	0.724816	0.446869	0.296	0.365	1
FAR1	0.725255	0.375118	0.259	0.31	1
EPC1	0.731702	0.299727	0.25	0.331	1
MYCBP2	0.742271	0.432153	0.259	0.312	1
HNRNPD	0.749585	0.294297	0.269	0.368	1
SLC38A2	0.751054	0.300832	0.278	0.372	1
PTAFR	0.751429	0.432939	0.333	0.486	1
ID2	0.752755	0.472804	0.398	0.592	1
OGFRL1	0.75471	0.437434	0.287	0.396	1
KDM2A	0.755729	0.301796	0.222	0.287	1
MT-ND4L	0.756822	0.285744	0.528	0.776	1
GPBP1	0.757343	0.455842	0.333	0.44	1
HLA-DQB2	0.760617	0.404725	0.231	0.27	1
SRSF11	0.767824	0.436522	0.38	0.53	1
LSP1	0.767945	0.389906	0.38	0.48	1
USP15	0.782453	0.406349	0.361	0.528	1
SMAP2	0.787662	0.355004	0.231	0.307	1
RESF1	0.790407	0.282027	0.222	0.283	1
WDFY2	0.792415	0.320938	0.204	0.257	1
DAZAP2	0.792633	0.365771	0.435	0.623	1
SKIL	0.79582	0.429891	0.361	0.523	1
VSIR	0.800328	0.331407	0.213	0.271	1
DBNL	0.80306	0.286756	0.454	0.66	1
EZR	0.805388	0.410487	0.306	0.393	1
CLEC7A	0.811088	0.502046	0.417	0.596	1
ATP6V0A1	0.814047	0.429584	0.306	0.419	1
VPS13C	0.814658	0.357234	0.38	0.517	1
PCBP1	0.816519	0.391675	0.444	0.676	1
PPHLN1	0.816977	0.315381	0.259	0.316	1
PABPN1	0.825521	0.519861	0.25	0.328	1
ERICH1	0.828207	0.376013	0.306	0.418	1
NOSIP	0.839335	0.391098	0.222	0.288	1
NUFIP2	0.840416	0.475574	0.324	0.434	1
UBR4	0.840446	0.3614	0.213	0.273	1
SF1	0.840803	0.359899	0.472	0.672	1
SET	0.840934	0.354475	0.398	0.583	1
NIPBL	0.845997	0.310202	0.315	0.429	1
CRIP1	0.846411	0.306506	0.454	0.672	1
KCTD12	0.846908	0.350033	0.417	0.638	1
ADCY7	0.848376	0.374686	0.287	0.396	1
GLS	0.849332	0.466937	0.259	0.322	1
SUB1	0.851819	0.400716	0.444	0.652	1
TNFAIP8	0.854364	0.321546	0.222	0.288	1
ASH1L	0.858478	0.374067	0.259	0.339	1
CCAR1	0.858603	0.311112	0.25	0.303	1
DAPP1	0.860391	0.604254	0.269	0.344	1
KDM5A	0.86217	0.518914	0.296	0.41	1
RSRP1	0.865498	0.314546	0.481	0.677	1
PLP2	0.875076	0.284615	0.213	0.269	1
ORAI1	0.87662	0.410901	0.222	0.268	1
TCEA1	0.887341	0.321514	0.296	0.397	1
XAF1	0.89329	0.462582	0.38	0.515	1
TREM2	0.896204	0.453438	0.222	0.267	1
YPEL5	0.901549	0.543183	0.278	0.366	1
ZNF292	0.905669	0.381495	0.213	0.255	1
HAVCR2	0.91137	0.304961	0.324	0.427	1
RNF213	0.916805	0.31262	0.528	0.791	1
DSE	0.917364	0.433702	0.324	0.452	1
DPYSL2	0.921569	0.329506	0.389	0.562	1
TRA2A	0.927284	0.269734	0.231	0.287	1
PHF20L1	0.931488	0.367061	0.213	0.257	1
FUS	0.940587	0.398886	0.389	0.549	1
PPP1CB	0.941899	0.37243	0.407	0.587	1
IRF2BP2	0.941984	0.437553	0.287	0.376	1
NCF1	0.942511	0.452196	0.38	0.509	1
MPHOSPH8	0.956275	0.294787	0.454	0.662	1
STK17B	0.960578	0.42392	0.25	0.315	1
BAZ2B	0.960719	0.409207	0.343	0.465	1
PDK4	0.963779	0.554416	0.269	0.339	1
C9orf72	0.968326	0.325523	0.241	0.298	1
SLC39A10	0.979135	0.315545	0.278	0.355	1
FAM133B	0.989627	0.442506	0.287	0.378	1
FCGR2A	0.990977	0.279294	0.509	0.759	1
HNRNPA3	0.992034	0.358052	0.435	0.645	1
SP100	0.999945	0.387478	0.361	0.517	1
