# Supplementary material for: Single cell analysis of M. tuberculosis phenotype and macrophage lineages in the infected lung
Source: J Exp Med. 2021 Jul 22;218(9):e20210615. doi: 10.1084/jem.20210615 (PMC8302446; doi:10.1084/jem.20210615)
Supplement: Table S27 — shows marker genes that define the human_AM_IM1 subpopulation when compared with the rest of the cells in the dataset. [file JEM_20210615_TableS27.xlsx]

## Sheet: Table S27
Table S27. Marker genes that define the human_AM_IM1 subpopulation when compared with the rest of the cells in the dataset
	p_val	avg_logFC	pct.1	pct.2	p_val_adj
CCL4	0	2.66225	0.759	0.009	0
CCL4L2	0	2.11001	0.753	0.048	0
CCL20	0	1.93208	0.531	0.004	0
TNFAIP6	0	1.6925	0.63	0.012	0
CCL3	0	1.6385	0.463	0.008	0
CXCL8	0	1.26472	0.42	0.005	0
TNIP3	0	1.10563	0.451	0.009	0
MARCKS	0	1.10081	0.549	0.023	0
RELB	8.21621e-176	0.561744	0.346	0.017	1.69509e-171
SOD2	4.54233e-107	1.92918	0.957	0.378	9.37129e-103
PSTPIP2	5.16923e-106	0.584514	0.358	0.032	1.06646e-101
NFKB2	1.69178e-89	0.401655	0.253	0.019	3.49032e-85
NINJ1	1.34003e-81	0.690315	0.488	0.08	2.76462e-77
ICAM1	7.12604e-79	1.04667	0.562	0.11	1.47017e-74
SLC2A6	3.28446e-61	0.931321	0.636	0.175	6.77616e-57
CXCL5	2.33304e-56	0.870353	0.364	0.061	4.81329e-52
SDC4	3.78925e-55	0.838693	0.519	0.124	7.81759e-51
C15orf48	3.64877e-51	1.22835	0.599	0.185	7.52779e-47
EHD1	5.85649e-49	0.872411	0.599	0.183	1.20825e-44
SLC1A3	4.92451e-48	0.85343	0.525	0.143	1.01598e-43
RNF144B	1.4649e-43	0.723926	0.586	0.198	3.02224e-39
SNX10	5.78557e-39	0.728915	0.938	0.769	1.19362e-34
ACSL1	6.30604e-38	0.926334	0.753	0.385	1.301e-33
GBP1	7.9618e-36	0.967554	0.796	0.431	1.6426e-31
IL1B	8.33745e-35	1.61341	0.593	0.255	1.7201e-30
UGCG	5.90608e-34	0.673732	0.531	0.182	1.21848e-29
NFKBIA	7.38483e-34	1.10622	0.79	0.533	1.52356e-29
PLEK	4.26109e-33	0.770419	0.79	0.467	8.79106e-29
NAMPT	4.70196e-32	0.842963	0.84	0.589	9.70061e-28
ITGB8	6.0568e-32	0.766197	0.685	0.303	1.24958e-27
CXCL3	6.57179e-31	1.26332	0.451	0.15	1.35583e-26
IER3	9.36632e-30	0.76897	0.451	0.153	1.93237e-25
PNRC1	1.12853e-28	0.687646	0.642	0.297	2.32827e-24
PDE4B	5.68206e-28	0.293073	0.253	0.054	1.17227e-23
TNFAIP3	2.08594e-26	0.66842	0.494	0.194	4.30351e-22
SAT1	2.7067e-26	0.62855	0.981	0.963	5.58418e-22
IL1A	3.51202e-26	0.655693	0.265	0.065	7.24565e-22
DRAM1	7.99398e-26	0.615241	0.654	0.338	1.64924e-21
NFKBIE	1.26566e-25	0.493885	0.481	0.178	2.61119e-21
TXNIP	5.24835e-25	-0.439471	0.957	0.988	1.08279e-20
GRAMD1A	6.55672e-25	0.5954	0.389	0.13	1.35272e-20
NFKB1	3.81042e-24	0.477109	0.512	0.21	7.86128e-20
LIMK2	2.07888e-23	0.438077	0.395	0.136	4.28894e-19
KYNU	6.7176e-23	0.597397	0.574	0.279	1.38591e-18
TNIP1	6.84988e-23	0.492785	0.438	0.167	1.4132e-18
SAMSN1	7.93317e-23	0.532919	0.457	0.183	1.63669e-18
IL1RN	2.78412e-22	0.834412	0.531	0.257	5.74393e-18
CD274	6.37623e-22	0.418156	0.377	0.13	1.31548e-17
PIM3	6.97346e-22	0.487225	0.438	0.174	1.43869e-17
B4GALT1	3.26552e-21	0.552892	0.679	0.381	6.7371e-17
NFKBIZ	1.21447e-20	0.512313	0.469	0.193	2.50557e-16
IFNGR2	1.93121e-20	0.593426	0.636	0.367	3.98428e-16
RNF19B	2.27828e-20	0.457411	0.364	0.132	4.70033e-16
AQP9	3.76961e-20	0.466736	0.463	0.191	7.77709e-16
MTF1	4.44128e-20	0.502027	0.432	0.169	9.16281e-16
TNFAIP2	1.27628e-19	0.655436	0.889	0.708	2.6331e-15
CD83	3.09364e-19	0.701765	0.722	0.475	6.38249e-15
ABL2	5.09845e-19	0.491018	0.401	0.159	1.05186e-14
PLAUR	5.1101e-19	0.508304	0.883	0.73	1.05427e-14
NFE2L2	6.49034e-19	0.619703	0.728	0.494	1.33902e-14
C3AR1	6.57019e-19	0.49744	0.63	0.355	1.3555e-14
BCL2A1	1.21599e-17	0.515576	0.741	0.52	2.5087e-13
CD44	1.31927e-17	0.364459	0.994	0.948	2.72178e-13
SLAMF8	2.51582e-17	0.522802	0.457	0.208	5.19039e-13
SQSTM1	2.6245e-17	0.478094	0.87	0.791	5.4146e-13
MTHFD2	9.85668e-17	0.419053	0.438	0.195	2.03353e-12
DSE	3.52217e-16	0.463998	0.691	0.446	7.26659e-12
MCTP1	7.27194e-16	0.431027	0.426	0.196	1.50027e-11
IL7R	1.0339e-14	0.661438	0.586	0.358	2.13304e-10
CCL23	1.45467e-14	0.558808	0.432	0.211	3.00113e-10
PLK3	2.21437e-14	0.414767	0.284	0.106	4.56847e-10
NBN	2.45537e-14	0.449767	0.481	0.261	5.06568e-10
IL18	3.45854e-14	0.528323	0.537	0.315	7.13531e-10
STOM	8.6238e-14	0.418809	0.809	0.627	1.77918e-09
FPR1	2.61292e-13	0.35646	0.438	0.221	5.39071e-09
CCRL2	1.0749e-12	0.386667	0.377	0.181	2.21762e-08
CFLAR	2.26328e-12	0.429086	0.698	0.454	4.66938e-08
NCF1	8.90282e-12	0.696663	0.679	0.505	1.83674e-07
MAFB	2.16273e-11	0.513539	0.426	0.224	4.46194e-07
KMO	4.47141e-11	0.333056	0.457	0.255	9.22496e-07
PTPN2	7.17901e-11	0.360344	0.605	0.404	1.4811e-06
SRGN	1.25291e-10	0.402828	0.877	0.863	2.58487e-06
ATP2B1	1.30122e-10	0.487632	0.698	0.509	2.68455e-06
CD55	3.61273e-10	0.450877	0.599	0.433	7.45343e-06
DNAJA1	3.94448e-10	0.332349	0.889	0.831	8.13785e-06
B4GALT5	4.92075e-10	0.388172	0.321	0.159	1.0152e-05
RUFY3	5.22501e-10	0.376379	0.426	0.241	1.07797e-05
IGSF6	1.17305e-09	0.462822	0.722	0.596	2.42012e-05
CD40	1.40788e-09	0.418356	0.426	0.251	2.90459e-05
LACTB	1.93163e-09	0.325346	0.617	0.431	3.98515e-05
WSB1	2.12413e-09	0.358448	0.864	0.784	4.38229e-05
FABP4	2.19925e-09	-0.398439	0.975	0.961	4.53726e-05
CD14	2.28569e-09	0.376776	0.846	0.714	4.71561e-05
PVR	2.43587e-09	0.331883	0.364	0.196	5.02545e-05
FPR2	3.16994e-09	0.311242	0.284	0.135	6.53991e-05
SEMA4D	3.71036e-09	0.337289	0.327	0.167	7.65485e-05
PPP1R15A	5.75658e-09	0.444734	0.5	0.322	0.000118764
OPTN	5.78874e-09	0.365345	0.519	0.346	0.000119428
REL	6.32019e-09	0.401294	0.63	0.463	0.000130392
LYN	6.40355e-09	0.336872	0.654	0.489	0.000132112
TSC22D3	6.53603e-09	-0.395794	0.383	0.618	0.000134845
CD52	7.57325e-09	-0.294602	0.907	0.934	0.000156244
CLEC4E	7.71068e-09	0.420146	0.34	0.178	0.000159079
P2RX4	9.21282e-09	0.305303	0.623	0.443	0.00019007
RHOQ	1.18601e-08	0.326095	0.63	0.471	0.000244687
HLA-A	1.60566e-08	0.267791	0.994	0.981	0.000331264
TMEM273	1.81886e-08	-0.354832	0.272	0.48	0.00037525
BID	2.09132e-08	0.39335	0.66	0.555	0.00043146
PDE4DIP	2.20852e-08	0.383459	0.667	0.493	0.00045564
SLC11A2	2.97488e-08	0.266437	0.358	0.193	0.000613747
DMXL2	4.23117e-08	0.340353	0.611	0.44	0.000872934
PSD3	4.40522e-08	0.356148	0.426	0.265	0.000908841
ETS2	4.85782e-08	0.300659	0.383	0.22	0.00100222
ABHD5	5.69109e-08	-0.350423	0.537	0.724	0.00117413
BTG2	6.63055e-08	0.326618	0.457	0.281	0.00136795
HCK	6.81654e-08	0.343722	0.66	0.531	0.00140632
MAP2K3	7.30997e-08	0.301564	0.401	0.236	0.00150812
PCNX1	7.31698e-08	0.376801	0.463	0.302	0.00150957
IL6ST	8.29954e-08	0.313626	0.302	0.159	0.00171228
CLIC4	8.99247e-08	0.326156	0.648	0.498	0.00185524
NQO2	9.43877e-08	-0.320268	0.272	0.477	0.00194731
TUBA1C	1.41819e-07	0.332034	0.549	0.381	0.00292586
TKT	2.02778e-07	-0.291913	0.784	0.883	0.0041835
GBP3	2.06263e-07	0.346258	0.451	0.303	0.00425542
ADAM17	2.10907e-07	0.321492	0.784	0.684	0.00435122
ZEB2	2.49839e-07	0.252377	0.846	0.763	0.00515442
SGK1	2.68912e-07	0.258292	0.352	0.193	0.00554793
JUNB	2.83344e-07	0.37755	0.679	0.558	0.00584567
MAFF	3.24157e-07	0.322056	0.389	0.249	0.00668767
ITPR2	3.26734e-07	0.287224	0.586	0.41	0.00674086
PTPRJ	3.84644e-07	0.277689	0.414	0.257	0.00793559
RASGEF1B	4.24741e-07	0.352526	0.463	0.311	0.00876282
PPARG	4.45274e-07	-0.288435	0.636	0.779	0.00918644
PDK4	4.64527e-07	-0.328484	0.148	0.341	0.00958366
CPM	5.90554e-07	0.32666	0.586	0.421	0.0121837
RNF149	6.73253e-07	-0.324733	0.741	0.86	0.0138899
UBASH3B	6.85499e-07	-0.315214	0.204	0.403	0.0141425
PDLIM5	7.83073e-07	0.302966	0.512	0.359	0.0161556
ADGRE1	1.34636e-06	0.320932	0.438	0.295	0.0277767
OSBPL11	1.37541e-06	-0.275816	0.568	0.703	0.0283761
GK	2.02318e-06	0.415413	0.586	0.449	0.0417403
MACC1	2.54521e-06	0.323031	0.562	0.42	0.0525101
CYLD	2.60655e-06	0.263308	0.457	0.317	0.0537757
HNRNPC	2.69265e-06	0.275186	0.71	0.586	0.0555521
GBP4	3.19266e-06	0.314343	0.34	0.207	0.0658677
ATP6V1H	3.4021e-06	0.297184	0.451	0.302	0.0701887
BAZ1A	4.072e-06	0.340781	0.605	0.491	0.0840095
STX11	4.16484e-06	0.262712	0.623	0.486	0.0859248
GPATCH11	4.59955e-06	-0.262599	0.228	0.406	0.0948934
DENND11	5.72805e-06	0.307676	0.426	0.29	0.118175
RNF19A	6.33925e-06	0.254605	0.352	0.215	0.130785
MME	7.46437e-06	-0.298816	0.506	0.665	0.153997
TYMP	7.97145e-06	0.324543	0.772	0.671	0.164459
ARHGAP10	8.57435e-06	0.297097	0.519	0.376	0.176897
MT2A	9.651e-06	0.685539	0.481	0.365	0.19911
TAP1	9.99753e-06	0.261757	0.364	0.231	0.206259
S1PR4	1.07025e-05	-0.251352	0.327	0.493	0.220804
MS4A6A	1.08482e-05	-0.349379	0.302	0.47	0.223808
AQP3	1.35555e-05	-0.315553	0.395	0.548	0.279664
PIK3AP1	1.4995e-05	0.263248	0.673	0.564	0.309362
MBP	1.50228e-05	-0.265005	0.463	0.605	0.309935
SLA	1.61278e-05	-0.277389	0.543	0.675	0.332734
CD82	2.08581e-05	0.258342	0.488	0.355	0.430323
STAT3	2.10721e-05	0.289497	0.648	0.526	0.434739
NUMB	2.48802e-05	0.287113	0.549	0.425	0.513303
NFIA	3.0058e-05	-0.282358	0.111	0.251	0.620127
NFAT5	3.0358e-05	0.264082	0.265	0.152	0.626317
ABCG1	3.80636e-05	-0.288283	0.574	0.704	0.78529
ARHGEF28	3.87885e-05	-0.300531	0.315	0.47	0.800245
MYO1G	8.18908e-05	0.291796	0.648	0.543	1
PRAM1	9.21764e-05	-0.266848	0.235	0.374	1
CKLF	0.000120548	-0.257151	0.475	0.594	1
TSEN2	0.000122272	-0.272265	0.148	0.275	1
DUSP1	0.000132652	0.265304	0.599	0.472	1
TENT5A	0.000156736	-0.256829	0.247	0.396	1
DDX21	0.0002138	0.251622	0.568	0.455	1
CSF1	0.000215193	0.292952	0.284	0.176	1
VMP1	0.000225044	0.256449	0.821	0.743	1
RAB11FIP1	0.000489998	-0.25002	0.537	0.651	1
S100A9	0.000497725	0.260502	0.92	0.902	1
STMN1	0.000806763	-0.360314	0.315	0.436	1
MANF	0.000936766	0.256255	0.444	0.355	1
INHBA	0.00103554	0.312166	0.778	0.726	1
EHBP1L1	0.00116577	0.32909	0.432	0.33	1
LAIR1	0.00215688	0.260574	0.784	0.736	1
S100A8	0.00266188	0.340477	0.753	0.761	1
SEMA3C	0.00314168	0.279286	0.407	0.324	1
CCL18	0.0463224	0.271364	0.488	0.418	1
ROCK2	0.0858113	0.280464	0.296	0.244	1
