# Supplementary material for: Single cell analysis of M. tuberculosis phenotype and macrophage lineages in the infected lung
Source: J Exp Med. 2021 Jul 22;218(9):e20210615. doi: 10.1084/jem.20210615 (PMC8302446; doi:10.1084/jem.20210615)
Supplement: Table S28 — shows marker genes that define the human_AI subpopulation when compared with the rest of the cells in the dataset. [file JEM_20210615_TableS28.xlsx]

## Sheet: Table S28
Table S28. Marker genes that define the human_AI subpopulation when compared with the rest of the cells in the dataset
	p_val	avg_logFC	pct.1	pct.2	p_val_adj
LYZ	0	0.869394	1	0.98	0
RPL13	0	0.575713	1	0.991	0
ACTB	0	-0.575897	0.999	0.996	0
ACTG1	0	-0.701	0.943	0.986	0
RPL32	1.85164e-295	0.592848	0.999	0.964	3.82012e-291
RPS3A	1.27789e-290	0.556356	0.997	0.957	2.63641e-286
RPS23	9.98312e-281	0.537317	0.999	0.973	2.05962e-276
FBP1	8.94527e-277	-0.753793	0.878	0.937	1.8455e-272
RPS4X	3.78364e-275	0.710993	0.996	0.96	7.80603e-271
EEF1A1	2.28752e-265	0.398346	1	0.995	4.71938e-261
RPS2	1.24612e-257	0.455692	0.999	0.982	2.57086e-253
RPLP1	5.79974e-247	0.326764	1	0.995	1.19654e-242
FTL	1.27191e-243	0.423542	1	1	2.62407e-239
RPS27A	1.99923e-243	0.473197	0.999	0.962	4.12462e-239
RPS3	1.44448e-231	0.495572	0.995	0.95	2.9801e-227
RPS12	1.54064e-230	0.435951	0.999	0.977	3.1785e-226
RPS18	3.64896e-225	0.435845	0.999	0.973	7.52817e-221
RPL14	2.23655e-224	0.581072	0.977	0.893	4.61423e-220
CXCR4	1.06484e-221	0.40013	0.262	0.036	2.19686e-217
RPL34	2.38889e-219	0.424034	0.997	0.963	4.92853e-215
RPS24	3.79647e-217	0.446336	0.999	0.969	7.83251e-213
RPL10	1.38297e-216	0.46791	0.997	0.966	2.8532e-212
RPL9	9.30501e-212	0.463257	0.998	0.97	1.91972e-207
RPL7A	1.40051e-211	0.504858	0.99	0.933	2.8894e-207
CALM1	5.64372e-209	-0.546707	0.911	0.937	1.16436e-204
MCEMP1	8.00758e-207	-0.536137	0.87	0.961	1.65204e-202
MYL6	7.09743e-206	-0.344631	0.999	0.992	1.46427e-201
FABP4	2.84931e-204	0.821091	0.994	0.956	5.87841e-200
RPL19	9.09835e-202	0.430641	0.994	0.953	1.87708e-197
RPS13	5.394e-201	0.46646	0.99	0.944	1.11284e-196
RPS8	2.70082e-197	0.508118	0.984	0.905	5.57206e-193
RPL30	3.03095e-196	0.457853	0.994	0.949	6.25314e-192
CFL1	8.59749e-196	-0.481232	0.901	0.941	1.77375e-191
RPS14	1.66663e-195	0.379736	0.996	0.97	3.43842e-191
RPL11	3.09374e-195	0.401513	0.994	0.968	6.3827e-191
FAU	3.78129e-195	0.375854	0.999	0.965	7.80117e-191
RPL18	8.11839e-192	0.424476	0.992	0.954	1.6749e-187
RPL29	5.14507e-190	0.496335	0.981	0.912	1.06148e-185
RPS19	1.00812e-188	0.348195	1	0.992	2.07986e-184
RPL28	2.39243e-187	0.336543	0.999	0.983	4.93583e-183
RPL39	4.34678e-184	0.409804	0.993	0.957	8.96783e-180
TSPO	5.35329e-184	-0.440143	0.989	0.983	1.10444e-179
RPS15	9.59145e-184	0.376138	0.996	0.969	1.97881e-179
RPL3	4.45255e-183	0.409681	0.995	0.967	9.18605e-179
RPS6	2.69921e-182	0.456359	0.979	0.911	5.56873e-178
ANXA2	1.84792e-181	-0.438948	0.926	0.958	3.81245e-177
RPL5	5.81166e-179	0.538122	0.968	0.885	1.199e-174
RPL18A	1.8913e-174	0.383935	0.993	0.955	3.90194e-170
RPS16	5.43534e-173	0.389393	0.994	0.952	1.12136e-168
MRC1	1.26927e-171	-0.482936	0.908	0.96	2.61862e-167
INHBA	1.24665e-169	-0.729302	0.409	0.777	2.57196e-165
RPL8	7.8008e-169	0.365968	0.999	0.972	1.60938e-164
RPL24	1.76782e-167	0.504699	0.96	0.864	3.6472e-163
S100A4	7.30549e-158	-0.384119	0.991	0.987	1.5072e-153
HP	2.4292e-151	0.644195	0.367	0.108	5.01167e-147
RPL37A	4.29552e-150	0.365393	0.989	0.955	8.86209e-146
RPL23A	1.56697e-145	0.436437	0.973	0.896	3.23282e-141
RPL7	4.3355e-144	0.414946	0.972	0.914	8.94457e-140
RPL35A	5.12986e-144	0.391365	0.979	0.917	1.05834e-139
RPL41	1.37563e-143	0.271678	0.999	0.99	2.83807e-139
RPLP2	3.2264e-143	0.316265	0.998	0.977	6.65638e-139
PFN1	6.01213e-142	-0.387901	0.934	0.946	1.24036e-137
RPL21	8.61764e-141	0.382946	0.987	0.929	1.77791e-136
RPL6	4.92908e-140	0.404206	0.978	0.914	1.01692e-135
MGST1	1.35267e-137	0.668384	0.465	0.197	2.7907e-133
PFDN5	6.23769e-135	0.314913	0.991	0.959	1.2869e-130
UBA52	1.46922e-134	0.354955	0.991	0.95	3.03115e-130
RPS26	4.37819e-134	0.594198	0.906	0.823	9.03265e-130
RPL37	2.60617e-132	0.352249	0.982	0.933	5.3768e-128
FLNA	1.63673e-129	-0.403265	0.898	0.945	3.37674e-125
RPS25	6.93852e-129	0.372885	0.963	0.893	1.43149e-124
RPS27	1.22124e-127	0.363063	0.991	0.941	2.51955e-123
CTSS	1.57787e-125	0.312617	0.991	0.949	3.2553e-121
CYBA	3.7187e-125	-0.250796	0.993	0.984	7.67206e-121
AQP3	2.13255e-124	-0.569152	0.24	0.594	4.39966e-120
PNPLA6	1.56755e-121	-0.496672	0.687	0.891	3.23401e-117
CD52	2.47994e-121	-0.424057	0.9	0.939	5.11636e-117
RPS9	3.82082e-119	0.279925	0.996	0.974	7.88273e-115
RPL13A	3.39907e-118	0.289395	0.996	0.961	7.01262e-114
CYBB	2.13581e-117	-0.523776	0.679	0.838	4.4064e-113
RPS20	5.23398e-117	0.314388	0.993	0.955	1.07982e-112
RPL15	6.15745e-114	0.31195	0.991	0.953	1.27034e-109
MT-CO2	1.14739e-112	-0.287199	1	1	2.36717e-108
PKM	1.30074e-112	-0.41523	0.74	0.885	2.68355e-108
S100A10	2.22001e-112	-0.360774	0.95	0.952	4.58011e-108
SCD	1.34122e-111	0.808041	0.789	0.666	2.76706e-107
RPL12	1.99113e-111	0.352789	0.97	0.898	4.10791e-107
ANXA5	7.30484e-111	-0.328756	0.913	0.928	1.50706e-106
GSN	3.55888e-110	-0.659937	0.548	0.775	7.34232e-106
C1QA	4.33904e-110	-0.255043	0.994	0.986	8.95188e-106
RPL36	4.26434e-109	0.290043	0.991	0.947	8.79776e-105
TPM4	1.91945e-108	-0.512049	0.414	0.695	3.96003e-104
APOE	7.03902e-108	0.968027	0.941	0.903	1.45222e-103
ARPC2	2.74793e-107	-0.314743	0.93	0.938	5.66926e-103
HSP90AA1	2.86822e-107	-0.299718	0.967	0.96	5.91743e-103
MT-CO1	1.84291e-106	-0.34046	1	1	3.80211e-102
IGSF6	1.28289e-105	-0.51471	0.351	0.637	2.64673e-101
NACA	1.5706e-105	0.349141	0.962	0.899	3.24031e-101
SPARC	1.57979e-105	0.480739	0.42	0.182	3.25927e-101
GLIPR2	2.6609e-104	-0.342938	0.904	0.935	5.48969e-100
RPS7	1.96236e-103	0.328333	0.984	0.916	4.04855e-99
RPS5	8.32027e-103	0.353155	0.948	0.895	1.71655e-98
RPS11	1.03834e-102	0.306984	0.979	0.939	2.14219e-98
RPL10A	4.93784e-102	0.368266	0.95	0.882	1.01872e-97
RPL35	1.26589e-101	0.284134	0.99	0.953	2.61166e-97
HLA-DQA2	4.40788e-100	0.49332	0.419	0.17	9.0939e-96
OSCAR	4.95757e-100	-0.442366	0.574	0.792	1.0228e-95
RPL26	1.15697e-99	0.361106	0.96	0.862	2.38694e-95
PABPC1	2.88789e-99	0.311347	0.988	0.947	5.95801e-95
EEF1B2	3.76442e-99	0.409926	0.892	0.793	7.76637e-95
HLA-DQB1	2.56578e-97	-0.283486	0.967	0.97	5.29346e-93
NOP53	3.00481e-97	0.394929	0.864	0.736	6.19922e-93
RPL36AL	1.75408e-94	0.359039	0.954	0.884	3.61885e-90
LCP1	8.00627e-93	-0.328056	0.899	0.923	1.65177e-88
RETN	1.06395e-91	-0.557962	0.85	0.924	2.19504e-87
MT-CYB	6.9866e-91	-0.31104	0.999	0.999	1.4414e-86
EIF1	2.55366e-90	0.293612	0.994	0.956	5.26846e-86
RACK1	2.89029e-90	0.316262	0.957	0.903	5.96296e-86
CD163	7.78088e-89	-0.518012	0.498	0.705	1.60527e-84
LY6E	8.58804e-89	-0.332387	0.891	0.933	1.7718e-84
BLVRB	1.00619e-87	0.442973	0.671	0.489	2.07587e-83
TGM2	3.79989e-86	-0.498964	0.656	0.806	7.83955e-82
TAGLN2	5.2333e-86	-0.307204	0.898	0.938	1.07968e-81
VASP	1.99891e-85	-0.36594	0.778	0.883	4.12394e-81
ATP5MC2	2.73271e-84	0.346474	0.918	0.83	5.63785e-80
RPL22	6.00154e-84	0.312623	0.955	0.886	1.23818e-79
RPL23	9.90362e-82	0.302919	0.961	0.908	2.04322e-77
TUBA1B	1.87156e-81	-0.368937	0.87	0.929	3.86122e-77
HSPA8	4.20327e-81	-0.321052	0.848	0.894	8.67176e-77
ISG15	7.81295e-81	-0.504579	0.45	0.707	1.61189e-76
SNX2	1.41361e-79	-0.394423	0.68	0.799	2.91641e-75
STXBP2	1.62421e-78	-0.417354	0.723	0.845	3.35091e-74
TPM3	1.91093e-78	-0.342212	0.772	0.868	3.94245e-74
FN1	2.78134e-78	-0.724857	0.724	0.823	5.73818e-74
RAC2	1.44896e-76	-0.396569	0.436	0.667	2.98934e-72
CFD	4.0951e-76	0.402911	0.952	0.862	8.4486e-72
GAPDH	1.36355e-74	-0.315484	0.846	0.882	2.81313e-70
EIF3E	7.74175e-74	0.40134	0.774	0.659	1.5972e-69
ADGRE5	2.43196e-73	-0.394812	0.618	0.824	5.01738e-69
RPS15A	5.02936e-73	0.292083	0.959	0.886	1.03761e-68
MT2A	2.41781e-72	0.406445	0.54	0.34	4.98819e-68
HLA-DQA1	6.74218e-72	-0.276824	0.948	0.953	1.39098e-67
FUOM	2.35265e-71	-0.389014	0.42	0.658	4.85375e-67
EVL	3.26108e-71	-0.394067	0.762	0.88	6.72794e-67
TFRC	1.68294e-70	-0.38103	0.755	0.861	3.47208e-66
JUND	1.94713e-69	-0.375359	0.712	0.859	4.01713e-65
SIGLEC1	3.04902e-69	-0.438943	0.241	0.515	6.29043e-65
IL3RA	5.96618e-69	-0.387342	0.338	0.611	1.23088e-64
EEF1D	2.04487e-68	0.284244	0.926	0.861	4.21878e-64
MOB3B	4.2307e-68	-0.380711	0.303	0.56	8.72836e-64
HBEGF	1.20236e-67	-0.392238	0.16	0.405	2.4806e-63
MYL12A	1.76139e-67	-0.32765	0.877	0.88	3.63392e-63
FKBP1A	1.85627e-67	-0.342578	0.581	0.758	3.82966e-63
PDK4	2.18579e-67	0.393682	0.506	0.311	4.50951e-63
CLEC4E	3.71895e-67	0.313973	0.338	0.156	7.67256e-63
CAPG	4.24722e-67	-0.259457	0.888	0.919	8.76244e-63
CAP1	6.97313e-66	-0.290064	0.845	0.886	1.43863e-61
TMEM273	4.33218e-65	-0.357977	0.254	0.512	8.93771e-61
SLC16A3	6.23859e-64	-0.361904	0.465	0.695	1.28708e-59
APLP2	2.40304e-63	0.275453	0.96	0.894	4.9577e-59
BTG1	4.79442e-63	0.434705	0.73	0.61	9.89137e-59
RPL4	5.41806e-63	0.276637	0.945	0.884	1.1178e-58
NUPR1	8.24403e-62	0.468556	0.823	0.691	1.70083e-57
PIK3AP1	1.58491e-61	-0.349446	0.366	0.598	3.26982e-57
LGALS1	3.88575e-61	0.401716	0.913	0.87	8.01669e-57
EIF4B	6.94996e-59	0.317478	0.774	0.661	1.43385e-54
THBD	2.88199e-58	-0.37139	0.195	0.428	5.94582e-54
RBP4	3.20287e-58	0.492542	0.384	0.22	6.60785e-54
MYL12B	5.19115e-58	-0.286928	0.828	0.845	1.07099e-53
MT-ATP6	2.16825e-57	-0.253576	1	0.999	4.47332e-53
RGCC	8.35429e-57	-0.350274	0.473	0.693	1.72357e-52
C1QC	1.41483e-56	-0.320822	0.84	0.904	2.91894e-52
JPT1	4.55654e-56	0.326971	0.83	0.759	9.4006e-52
IL7R	7.84695e-56	-0.417017	0.169	0.392	1.6189e-51
NOP10	1.42681e-55	-0.275858	0.836	0.86	2.94365e-51
ITGAX	1.67264e-55	-0.383642	0.396	0.62	3.45083e-51
TCIRG1	3.07783e-55	-0.352093	0.543	0.75	6.34987e-51
WDR1	6.21593e-55	-0.308167	0.531	0.712	1.28241e-50
LRRFIP1	7.07458e-55	-0.290073	0.864	0.924	1.45956e-50
CSTA	1.7996e-54	0.348883	0.721	0.604	3.71276e-50
ATP6V0D1	4.95883e-54	-0.30657	0.685	0.824	1.02306e-49
HCK	7.48316e-54	-0.318279	0.334	0.564	1.54385e-49
NPM1	1.00953e-53	0.330371	0.83	0.738	2.08277e-49
ACE	1.82224e-53	-0.293757	0.152	0.37	3.75947e-49
SLCO2B1	3.80741e-53	-0.296492	0.682	0.818	7.85507e-49
ISOC2	2.6814e-52	-0.297772	0.208	0.428	5.532e-48
TKT	1.51539e-51	0.297552	0.929	0.874	3.1264e-47
ARHGDIA	2.03986e-51	-0.312603	0.601	0.765	4.20844e-47
DBI	5.21052e-51	-0.28503	0.756	0.82	1.07498e-46
AOC3	1.4895e-50	0.309018	0.323	0.169	3.07298e-46
CALR	1.51749e-50	-0.328726	0.613	0.768	3.13074e-46
CCND3	2.50561e-50	-0.303317	0.499	0.691	5.16933e-46
S1PR4	8.7618e-50	-0.3214	0.296	0.521	1.80765e-45
CDC37	2.26625e-49	-0.313819	0.54	0.711	4.67551e-45
ATP5MC3	3.961e-49	-0.291211	0.784	0.805	8.17194e-45
COX7A2	9.25956e-49	-0.273506	0.772	0.815	1.91034e-44
RPL17	2.24063e-48	0.334672	0.539	0.4	4.62264e-44
IFI6	3.21093e-48	-0.303596	0.567	0.745	6.62447e-44
TRPV2	5.96337e-48	-0.297297	0.508	0.703	1.2303e-43
TBC1D10C	6.91371e-48	-0.298736	0.273	0.495	1.42637e-43
GBP1	1.27189e-47	-0.30691	0.25	0.466	2.62403e-43
MSN	1.33929e-47	-0.277222	0.683	0.789	2.76308e-43
HCST	1.98567e-47	-0.307544	0.771	0.834	4.09663e-43
PDLIM1	4.74724e-47	-0.280869	0.656	0.784	9.79402e-43
RHBDD2	1.25849e-46	-0.335222	0.43	0.635	2.5964e-42
S100A9	1.02891e-45	-0.253658	0.907	0.902	2.12275e-41
MYADM	1.79409e-45	-0.274319	0.17	0.372	3.70139e-41
COLEC12	4.07911e-45	-0.277833	0.206	0.407	8.41562e-41
TXNDC17	1.50635e-44	-0.283078	0.54	0.696	3.10775e-40
GADD45B	3.55628e-44	0.275789	0.356	0.208	7.33696e-40
ANXA11	4.49166e-44	-0.279202	0.633	0.759	9.26674e-40
SLC19A3	1.05308e-43	-0.251707	0.121	0.309	2.1726e-39
SORT1	9.75453e-43	-0.285679	0.468	0.66	2.01246e-38
CISH	2.85575e-42	-0.25101	0.13	0.318	5.89171e-38
RAB31	4.44504e-42	-0.291101	0.657	0.793	9.17055e-38
CKLF	6.4752e-42	-0.319644	0.457	0.614	1.3359e-37
PPP1CA	1.65319e-41	-0.267304	0.632	0.762	3.4107e-37
ATP1B3	4.90129e-41	-0.282834	0.568	0.718	1.01119e-36
TUBB6	1.64954e-40	-0.260172	0.179	0.368	3.40316e-36
EIF3G	7.98436e-40	0.269299	0.684	0.584	1.64725e-35
HSD17B11	1.03591e-39	0.294228	0.54	0.413	2.13719e-35
VDAC1	1.80831e-39	-0.265012	0.527	0.678	3.73072e-35
EGR2	2.24974e-39	-0.277618	0.128	0.301	4.64144e-35
CA2	2.26686e-39	-0.297836	0.13	0.302	4.67676e-35
PGK1	4.40477e-39	-0.256387	0.624	0.747	9.08748e-35
UBXN1	5.00096e-39	0.257965	0.711	0.617	1.03175e-34
DDX60L	6.99109e-39	-0.297393	0.376	0.573	1.44233e-34
C20orf27	1.93929e-38	-0.272868	0.462	0.628	4.00094e-34
TGFBI	2.54397e-38	-0.260495	0.581	0.725	5.24847e-34
ARMH1	6.89867e-38	-0.252884	0.109	0.272	1.42327e-33
YWHAZ	7.48844e-38	-0.258449	0.599	0.749	1.54494e-33
NUP214	1.49978e-37	0.286234	0.616	0.508	3.0942e-33
CD9	2.40305e-37	-0.251938	0.827	0.875	4.95772e-33
PLD3	2.99927e-37	0.305896	0.6	0.47	6.18779e-33
GPD1	4.22424e-37	-0.25887	0.57	0.723	8.71502e-33
CAMP	6.57523e-37	0.549908	0.418	0.281	1.35654e-32
RPS6KA1	1.55849e-36	-0.282132	0.478	0.657	3.21532e-32
ALAS1	1.95715e-36	-0.261183	0.302	0.485	4.03779e-32
SELENON	2.18576e-36	-0.261615	0.142	0.308	4.50945e-32
CLIC4	3.32679e-36	-0.253814	0.338	0.526	6.86351e-32
CORO1C	1.63013e-35	-0.25695	0.585	0.734	3.36311e-31
EIF3H	4.54234e-35	0.253832	0.676	0.586	9.37129e-31
SQOR	5.06095e-35	-0.265665	0.478	0.65	1.04412e-30
PAG1	8.6327e-35	-0.27293	0.436	0.613	1.78101e-30
ARHGEF10L	1.07673e-34	-0.256798	0.279	0.466	2.2214e-30
RNF213	1.60477e-34	-0.288908	0.672	0.807	3.3108e-30
QSOX1	5.66817e-34	-0.283861	0.627	0.768	1.1694e-29
NSA2	6.1189e-32	0.269524	0.576	0.483	1.26239e-27
MT-ND4	2.42354e-31	-0.306332	0.998	0.998	5.00001e-27
SLC27A3	4.78671e-31	-0.255316	0.322	0.497	9.87547e-27
SPRED1	1.25499e-30	-0.261188	0.135	0.283	2.58917e-26
CYB5A	1.94367e-30	0.258449	0.558	0.458	4.01e-26
MYO1G	3.60154e-30	-0.260235	0.399	0.567	7.43033e-26
EML4	5.27972e-30	-0.259196	0.682	0.805	1.08926e-25
ITGAM	1.11504e-29	-0.301407	0.17	0.316	2.30045e-25
LMNA	1.32062e-29	-0.270409	0.688	0.792	2.72457e-25
CELF1	2.13587e-28	-0.295391	0.491	0.654	4.40652e-24
LPL	2.51226e-28	-0.312078	0.616	0.719	5.18304e-24
TUBA1A	2.78285e-28	-0.291887	0.313	0.471	5.74131e-24
MX1	9.10585e-28	-0.287448	0.432	0.584	1.87863e-23
RBM47	3.3215e-24	-0.252911	0.377	0.529	6.85259e-20
KLF6	3.64183e-23	-0.267778	0.567	0.693	7.51347e-19
APOC1	1.6856e-22	0.255147	0.999	0.987	3.47757e-18
PIM1	8.09952e-22	-0.251491	0.189	0.317	1.67101e-17
TUBB	1.74342e-15	-0.280603	0.621	0.704	3.59685e-11
CCL18	4.58876e-12	-0.262896	0.34	0.432	9.46708e-08
