# Supplementary material for: Single cell analysis of M. tuberculosis phenotype and macrophage lineages in the infected lung
Source: J Exp Med. 2021 Jul 22;218(9):e20210615. doi: 10.1084/jem.20210615 (PMC8302446; doi:10.1084/jem.20210615)
Supplement: Table S29 — shows marker genes that define the human_AM_MT subpopulation when compared with the rest of the cells in the dataset. [file JEM_20210615_TableS29.xlsx]

## Sheet: Table S29
Table S29. Marker genes that define the human_AM_MT subpopulation when compared with the rest of the cells in the dataset
	p_val	avg_logFC	pct.1	pct.2	p_val_adj
MT1G	0	2.74118	0.898	0.022	0
MT1X	0	2.3709	0.796	0.013	0
MT1M	0	2.01458	0.551	0.004	0
MT1H	0	1.68907	0.592	0.003	0
MT1E	4.11679e-146	2.17291	0.469	0.014	8.49334e-142
MT1F	2.23203e-134	1.49731	0.898	0.061	4.6049e-130
MT1A	2.56364e-48	1.177	0.388	0.03	5.28905e-44
MT2A	8.91482e-44	3.28683	1	0.364	1.83922e-39
CTSL	1.42823e-06	0.379883	0.918	0.809	0.0294658
SLC22A15	9.40125e-06	0.339373	0.265	0.091	0.193957
YWHAG	2.50938e-05	0.392623	0.673	0.424	0.517711
PGD	3.8436e-05	0.292953	0.918	0.681	0.792972
PPP4R3A	4.02175e-05	0.299104	0.49	0.247	0.829728
RAB28	0.000101238	0.266913	0.265	0.1	1
PLEKHO2	0.000240693	0.339496	0.755	0.516	1
EIF5A	0.000249457	0.311956	0.714	0.505	1
RPL24	0.000441427	-0.332419	0.796	0.878	1
LRRC25	0.000456549	0.254399	0.408	0.212	1
BMS1	0.000653068	0.250493	0.388	0.201	1
SYF2	0.000835313	-0.332699	0.224	0.469	1
XAF1	0.00123767	0.343402	0.755	0.512	1
RPS15A	0.00135165	-0.282539	0.898	0.896	1
RPS27	0.00144033	-0.265153	0.918	0.948	1
FASTK	0.00161136	0.382195	0.429	0.247	1
SEC16A	0.00185647	0.306102	0.51	0.31	1
RPS3A	0.00191765	-0.250714	0.98	0.963	1
RIOK3	0.00203922	0.276573	0.551	0.375	1
THAP12	0.00239063	0.26392	0.286	0.142	1
EVI5	0.00256927	0.263718	0.673	0.439	1
PGAM1	0.00334207	0.254393	0.531	0.331	1
RPL14	0.00395595	-0.253474	1	0.904	1
PPP1R12A	0.00448576	-0.338578	0.245	0.444	1
GLTP	0.00468322	0.282771	0.51	0.346	1
CRBN	0.00546512	-0.26834	0.082	0.257	1
HP1BP3	0.00554247	-0.314062	0.408	0.549	1
SLC16A3	0.00663305	0.258104	0.796	0.663	1
GLOD4	0.00720839	-0.29692	0.224	0.392	1
ANKRD13D	0.00821435	-0.324154	0.163	0.344	1
STT3B	0.00828859	-0.251463	0.204	0.396	1
ATG3	0.0094399	-0.280937	0.184	0.355	1
ARMC1	0.0111622	0.254153	0.327	0.195	1
CLTC	0.0121849	0.266266	0.796	0.641	1
BRWD1	0.0179496	0.276845	0.347	0.221	1
TUT7	0.0186071	-0.266783	0.122	0.266	1
SRSF5	0.019073	-0.279192	0.429	0.577	1
BLVRA	0.0193113	-0.270614	0.531	0.651	1
PPFIA1	0.0206834	-0.276857	0.204	0.337	1
RAD23B	0.0245588	0.259095	0.531	0.379	1
FAM111A	0.0290178	0.281426	0.429	0.321	1
HADHA	0.0308803	-0.253547	0.51	0.599	1
SQSTM1	0.0314834	0.282514	0.918	0.792	1
NAMPT	0.0419862	0.263387	0.735	0.593	1
BAZ2B	0.0481977	-0.258479	0.327	0.464	1
HERC5	0.0518056	-0.269724	0.163	0.28	1
NRDC	0.052728	-0.274471	0.306	0.404	1
HSD3B7	0.0598779	0.278619	0.469	0.353	1
CNTRL	0.061204	-0.27124	0.265	0.372	1
STAT6	0.0700661	-0.274728	0.408	0.479	1
C15orf48	0.0719359	0.35391	0.286	0.191	1
ZFAND6	0.0793895	-0.250517	0.327	0.41	1
FABP5	0.09664	0.272827	0.898	0.853	1
IFI27	0.109794	0.339047	0.327	0.226	1
