# Supplementary material for: Single cell analysis of M. tuberculosis phenotype and macrophage lineages in the infected lung
Source: J Exp Med. 2021 Jul 22;218(9):e20210615. doi: 10.1084/jem.20210615 (PMC8302446; doi:10.1084/jem.20210615)
Supplement: Table S30 — shows marker genes that define the human_AM_2_exclusive subpopulation when compared with the rest of the cells in the dataset. [file JEM_20210615_TableS30.xlsx]

## Sheet: Table S30
Table S30. Marker genes that define the human_AM_2_exclusive subpopulation when compared with the rest of the cells in the dataset
	p_val	avg_logFC	pct.1	pct.2	p_val_adj
HLA-DRA	1.7564e-24	-2.23422	0.667	0.997	3.62363e-20
TMSB4X	2.31783e-24	-1.55832	0.972	1	4.78191e-20
HLA-DRB1	2.33114e-24	-2.21172	0.472	0.996	4.80938e-20
C1QA	2.44254e-24	-2.77928	0.222	0.99	5.03921e-20
FTH1	3.07934e-24	-1.4243	0.972	1	6.35299e-20
B2M	3.94798e-24	-1.8553	0.944	0.999	8.14507e-20
HLA-B	4.5069e-24	-2.25974	0.25	0.994	9.29818e-20
CST3	5.13781e-24	-2.53828	0.167	0.989	1.05998e-19
CD74	5.91793e-24	-1.58672	0.556	0.997	1.22093e-19
FTL	5.95343e-24	-1.57066	1	1	1.22825e-19
ACTB	2.01625e-23	-1.85874	0.583	0.997	4.15972e-19
RPS19	3.0058e-23	-1.748	0.444	0.995	6.20126e-19
CD68	3.16698e-23	-2.0818	0.194	0.976	6.53379e-19
RPS28	5.38348e-23	-1.81762	0.306	0.992	1.11067e-18
MTRNR2L8	5.54218e-23	1.6761	1	0.975	1.14341e-18
GRN	5.54451e-23	-1.91954	0.306	0.99	1.14389e-18
CTSD	5.64618e-23	-1.97235	0.556	0.995	1.16486e-18
RPLP1	5.74928e-23	-1.66448	0.5	0.997	1.18613e-18
CYBA	6.48942e-23	-1.94719	0.306	0.988	1.33883e-18
S100A6	9.75237e-23	-1.58521	0.833	0.995	2.01201e-18
EEF1A1	1.1199e-22	-1.43428	0.722	0.997	2.31046e-18
TMSB10	1.94733e-22	-1.52251	0.667	0.998	4.01754e-18
C1QB	2.52268e-22	-2.36691	0.278	0.972	5.20455e-18
HLA-DPA1	2.67237e-22	-1.91973	0.278	0.978	5.51337e-18
HLA-DPB1	2.91034e-22	-2.33438	0.194	0.968	6.00432e-18
LAPTM5	3.72223e-22	-1.68597	0.333	0.992	7.67933e-18
RPS9	5.28186e-22	-2.01864	0.139	0.98	1.0897e-17
S100A11	5.4059e-22	-2.04185	0.5	0.985	1.11529e-17
S100A4	6.14511e-22	-1.90119	0.472	0.99	1.2678e-17
RPL8	6.3139e-22	-1.71386	0.306	0.978	1.30262e-17
PTMA	6.95817e-22	-1.80445	0.278	0.975	1.43554e-17
MTRNR2L12	8.07352e-22	1.70354	1	0.993	1.66565e-17
ACTG1	1.5817e-21	-1.87127	0.278	0.983	3.26321e-17
CD63	2.24467e-21	-1.9489	0.278	0.969	4.63099e-17
RPL28	2.54748e-21	-1.44168	0.556	0.987	5.2557e-17
ALOX5AP	3.06701e-21	-1.9591	0.111	0.946	6.32754e-17
RPL41	3.54143e-21	-1.34662	0.611	0.993	7.30632e-17
OAZ1	5.01006e-21	-1.48149	0.472	0.988	1.03363e-16
N4BP2L2	6.19895e-21	1.42849	0.972	0.877	1.27891e-16
HLA-C	9.14689e-21	-1.4946	0.444	0.988	1.88709e-16
APOC1	9.47148e-21	-1.63178	0.778	0.989	1.95406e-16
RPS15	1.04632e-20	-1.75373	0.222	0.975	2.15867e-16
TYROBP	1.21358e-20	-1.52961	0.528	0.978	2.50374e-16
MCEMP1	1.38799e-20	-1.90863	0.167	0.952	2.86357e-16
MYL6	1.40381e-20	-1.33657	0.611	0.995	2.8962e-16
TSPO	1.47031e-20	-1.66165	0.472	0.985	3.0334e-16
RPS12	1.92815e-20	-1.60466	0.361	0.982	3.97796e-16
CTSS	3.14718e-20	-1.68695	0.222	0.957	6.49295e-16
PSAP	5.45498e-20	-1.40739	0.444	0.991	1.12542e-15
CD81	5.50449e-20	-1.65688	0.222	0.979	1.13563e-15
LY6E	6.55734e-20	-1.85239	0.056	0.93	1.35284e-15
ATP5F1E	6.93293e-20	-1.40786	0.417	0.98	1.43033e-15
MARCO	1.02572e-19	-1.87437	0.25	0.956	2.11616e-15
LYZ	1.08261e-19	-2.0096	0.444	0.985	2.23353e-15
RPS2	1.45344e-19	-1.30707	0.5	0.986	2.99859e-15
HLA-A	2.11489e-19	-1.73995	0.222	0.984	4.36323e-15
FCER1G	4.35699e-19	-1.70348	0.222	0.953	8.98891e-15
FAU	4.86886e-19	-1.39703	0.389	0.972	1.00449e-14
RPS14	5.37606e-19	-1.40521	0.389	0.976	1.10913e-14
CFL1	6.71335e-19	-1.6607	0.139	0.939	1.38503e-14
CAPG	9.05878e-19	-1.61962	0.139	0.917	1.86892e-14
VAMP8	1.03816e-18	-1.38476	0.306	0.962	2.14183e-14
TPT1	1.09819e-18	-1.12266	0.806	0.993	2.26568e-14
RPL11	1.41634e-18	-1.34671	0.5	0.973	2.92206e-14
TAGLN2	2.6925e-18	-1.62595	0.111	0.935	5.5549e-14
MT-CO3	2.80297e-18	1.13395	1	1	5.7828e-14
RPS18	3.00984e-18	-1.39669	0.389	0.978	6.20959e-14
RPL21	3.89926e-18	-1.54251	0.222	0.939	8.04456e-14
RPL39	4.95911e-18	-1.53901	0.194	0.965	1.02311e-13
RPL35A	5.96003e-18	-1.54878	0.194	0.928	1.22961e-13
UBB	6.20416e-18	-1.61417	0.278	0.935	1.27998e-13
RPL15	6.21296e-18	-1.50236	0.333	0.96	1.2818e-13
RPS3	7.32457e-18	-1.43201	0.278	0.958	1.51113e-13
RPS27	8.71395e-18	-1.49037	0.361	0.95	1.79777e-13
RPL13	1.09784e-17	-1.3158	0.472	0.994	2.26495e-13
S100A10	1.43954e-17	-1.50585	0.389	0.953	2.96992e-13
SERPING1	1.4826e-17	-1.72633	0.028	0.858	3.05874e-13
ATP6V0E1	2.1562e-17	-1.54678	0.083	0.894	4.44846e-13
PRDX1	2.39045e-17	-1.62519	0.083	0.92	4.93174e-13
RPS23	2.4266e-17	-1.10518	0.639	0.978	5.00632e-13
RPL27A	2.50156e-17	-1.54591	0.111	0.933	5.16097e-13
MT-ATP6	2.5745e-17	0.876181	1	1	5.31145e-13
RPL10	2.93803e-17	-1.32194	0.528	0.972	6.06144e-13
NOP10	4.048e-17	-1.60284	0.056	0.86	8.35142e-13
RPS3A	4.08103e-17	-1.37975	0.389	0.965	8.41958e-13
SERF2	4.19495e-17	-1.13165	0.556	0.994	8.6546e-13
RPL3	4.70374e-17	-1.29504	0.333	0.973	9.70429e-13
SERPINA1	4.82286e-17	-1.47459	0.139	0.916	9.95005e-13
SH3BGRL3	7.47416e-17	-1.29875	0.361	0.956	1.54199e-12
RPS21	8.14582e-17	-1.35828	0.167	0.946	1.68056e-12
CFD	8.27393e-17	-1.8003	0.083	0.877	1.707e-12
GAPDH	9.4404e-17	-1.54717	0.111	0.879	1.94765e-12
COX6A1	9.75572e-17	-1.45678	0.028	0.816	2.0127e-12
ITM2B	9.83289e-17	-1.36492	0.167	0.934	2.02862e-12
RPL30	1.03066e-16	-1.40204	0.333	0.958	2.12636e-12
RPL13A	1.04535e-16	-1.26449	0.361	0.968	2.15667e-12
C1QC	1.28917e-16	-1.6364	0.111	0.898	2.65969e-12
LAMTOR1	1.30409e-16	-1.41985	0.083	0.898	2.69046e-12
RPS13	1.40846e-16	-1.4303	0.194	0.953	2.90578e-12
ITGB2	1.74256e-16	-1.39551	0.056	0.877	3.59507e-12
MT-CO1	1.79355e-16	0.947431	1	1	3.70028e-12
MYDGF	1.81912e-16	-1.43957	0	0.79	3.75302e-12
ELOB	1.84478e-16	-1.40457	0.194	0.921	3.80597e-12
RBX1	1.84837e-16	-1.45585	0	0.79	3.81338e-12
RPS6	2.11519e-16	-1.45687	0.167	0.923	4.36386e-12
CD52	2.26685e-16	-1.53015	0.306	0.936	4.67675e-12
CLIC1	2.51757e-16	-1.44976	0.111	0.905	5.19399e-12
RETN	2.58674e-16	-1.86132	0.222	0.916	5.3367e-12
TMBIM6	2.91511e-16	-1.38137	0.139	0.928	6.01416e-12
VIM	2.92514e-16	-1.20711	0.694	0.988	6.03486e-12
S100A9	3.30831e-16	-1.67681	0.167	0.905	6.82537e-12
RPL18	3.47645e-16	-1.23679	0.361	0.961	7.17226e-12
HLA-DRB5	4.48641e-16	-2.0599	0.25	0.869	9.25591e-12
RPS11	4.74275e-16	-1.30657	0.25	0.947	9.78477e-12
GPX4	5.09255e-16	-1.25208	0.306	0.953	1.05064e-11
RPL5	5.42317e-16	-1.4949	0.139	0.899	1.11885e-11
COTL1	5.91801e-16	-1.32743	0.194	0.934	1.22094e-11
RPLP2	6.97556e-16	-1.22392	0.333	0.982	1.43913e-11
RPS4X	7.26367e-16	-1.31707	0.333	0.967	1.49857e-11
MT-CO2	7.56039e-16	0.844702	1	1	1.55978e-11
RPL32	1.15336e-15	-1.14792	0.5	0.971	2.37949e-11
SARAF	1.16973e-15	-1.21791	0.056	0.847	2.41328e-11
RPL29	1.25556e-15	-1.40915	0.167	0.924	2.59034e-11
LGALS3BP	1.28849e-15	-1.45353	0.028	0.794	2.65827e-11
LAMTOR4	1.4511e-15	-1.28138	0.083	0.872	2.99376e-11
MYL12B	1.49254e-15	-1.41404	0.083	0.845	3.07925e-11
MT-ND3	1.49912e-15	0.948543	0.972	0.999	3.09283e-11
HLA-DQA1	1.59645e-15	-1.3351	0.361	0.954	3.29363e-11
RPL7A	1.93518e-15	-1.27678	0.306	0.943	3.99246e-11
RPL36	2.05964e-15	-1.17782	0.278	0.955	4.24925e-11
LGALS3	2.18413e-15	-1.42619	0.556	0.962	4.50608e-11
HLA-DQB1	2.61204e-15	-1.08789	0.556	0.971	5.3889e-11
RPLP0	2.68943e-15	-1.32912	0.139	0.923	5.54856e-11
ATP5MC3	3.05314e-15	-1.52301	0.056	0.805	6.29893e-11
RPL9	3.46455e-15	-1.06871	0.5	0.975	7.14772e-11
PFN1	3.61278e-15	-1.21513	0.306	0.947	7.45353e-11
CD9	3.62801e-15	-1.43998	0.111	0.871	7.48495e-11
RHOA	3.67163e-15	-1.30237	0.111	0.875	7.57494e-11
RPL36AL	3.73052e-15	-1.31901	0.167	0.896	7.69644e-11
EMP3	3.95475e-15	-1.33413	0.056	0.828	8.15905e-11
POLR2J3.1	5.59743e-15	1.62224	0.861	0.619	1.15481e-10
MT-ND1	6.28839e-15	0.828826	1	0.998	1.29736e-10
RPL19	6.46017e-15	-1.10357	0.444	0.96	1.3328e-10
RPL37A	6.92857e-15	-1.25409	0.25	0.962	1.42943e-10
RPL35	7.06458e-15	-1.17563	0.278	0.96	1.45749e-10
UBL5	8.44469e-15	-1.32477	0.111	0.853	1.74222e-10
CXCL16	9.76582e-15	-1.15488	0.194	0.933	2.01479e-10
RPL34	1.01e-14	-1.07262	0.417	0.969	2.08374e-10
WSB1	1.17287e-14	1.37422	0.889	0.785	2.41974e-10
UBA52	1.18117e-14	-1.10917	0.333	0.958	2.43687e-10
RPL18A	1.25174e-14	-1.15793	0.361	0.962	2.58246e-10
BST2	1.29654e-14	-1.22918	0.083	0.852	2.67489e-10
RPS27A	1.35384e-14	-1.08505	0.472	0.969	2.79312e-10
CYP27A1	1.35793e-14	-1.24128	0.139	0.906	2.80154e-10
CTSB	1.4926e-14	-1.13769	0.361	0.971	3.07938e-10
DDX5	1.5265e-14	1.40451	0.889	0.933	3.14931e-10
RPS20	1.55184e-14	-1.03777	0.472	0.962	3.2016e-10
COX4I1	1.65897e-14	-1.22352	0.139	0.921	3.42261e-10
PFDN5	1.8478e-14	-1.01798	0.5	0.965	3.8122e-10
BSG	1.87809e-14	-1.2754	0.028	0.764	3.87469e-10
FABP5	2.27718e-14	-1.38685	0.111	0.856	4.69804e-10
CSTB	2.28643e-14	-1.22086	0.333	0.951	4.71713e-10
EIF1	2.29527e-14	-1.07775	0.528	0.963	4.73538e-10
ANXA5	2.31562e-14	-1.16649	0.278	0.928	4.77735e-10
MT-ND4	2.46625e-14	0.830827	1	0.998	5.08811e-10
SLC11A1	2.54947e-14	1.21586	0.917	0.954	5.25982e-10
NEDD8	2.70966e-14	-1.2554	0.056	0.786	5.5903e-10
MT-ND2	2.75609e-14	0.911667	1	0.993	5.68608e-10
NDUFS5	2.86445e-14	-1.20715	0.111	0.852	5.90965e-10
RPS5	2.89148e-14	-1.21448	0.167	0.904	5.96541e-10
COX17	3.11197e-14	-1.2482	0	0.724	6.42031e-10
TOMM7	3.4543e-14	-1.03152	0.111	0.881	7.12657e-10
PABPC1	3.45793e-14	-1.18844	0.25	0.955	7.13406e-10
RPL14	3.89767e-14	-1.29462	0.222	0.907	8.04129e-10
NDUFB2	4.37918e-14	-1.19951	0.111	0.876	9.0347e-10
COX7C	4.64538e-14	-1.10191	0.111	0.871	9.58389e-10
COPS9	4.94514e-14	-1.20088	0.056	0.778	1.02023e-09
DDX17	5.26281e-14	1.41932	0.889	0.816	1.08577e-09
TMA7	5.87622e-14	-1.07016	0.056	0.805	1.21232e-09
COX7A2	6.47024e-14	-1.26545	0.083	0.812	1.33487e-09
TMED9	7.29846e-14	-1.16072	0	0.712	1.50575e-09
RPL27	7.52207e-14	-1.21407	0.167	0.885	1.55188e-09
SERP1	7.59041e-14	-1.12012	0.056	0.806	1.56598e-09
SNX3	1.02485e-13	-1.20282	0.028	0.743	2.11437e-09
GCHFR	1.09346e-13	-1.41398	0.194	0.885	2.25591e-09
TUBA1B	1.23193e-13	-1.07542	0.25	0.923	2.5416e-09
GNG5	1.25883e-13	-1.22696	0.111	0.866	2.5971e-09
FBP1	1.26228e-13	-1.24998	0.361	0.931	2.60421e-09
AIF1	1.37143e-13	-1.23445	0.25	0.883	2.82941e-09
MTRNR2L10	1.48384e-13	1.47043	0.889	0.875	3.06132e-09
DYNLL1	1.60411e-13	-1.2482	0.167	0.874	3.30943e-09
H3F3A	2.09253e-13	-0.999938	0.417	0.942	4.3171e-09
ATP5PF	2.2576e-13	-1.24331	0.028	0.74	4.65765e-09
BLOC1S1	2.29965e-13	-1.14568	0.028	0.747	4.74441e-09
ALDH2	2.47266e-13	-1.0742	0.444	0.948	5.10134e-09
RPS16	2.50912e-13	-0.989151	0.444	0.96	5.17657e-09
MT-ND5	3.15857e-13	1.11685	0.944	0.975	6.51646e-09
CTSZ	3.22701e-13	-1.13556	0.194	0.904	6.65765e-09
LAMTOR5	3.47555e-13	-1.14762	0	0.691	7.17041e-09
SRGN	3.65918e-13	-1.06526	0.139	0.866	7.54926e-09
RPS24	4.06836e-13	-0.926906	0.583	0.975	8.39343e-09
ATP6V1G1	4.12411e-13	-1.11272	0.056	0.763	8.50845e-09
REEP5	4.25621e-13	-0.999208	0.083	0.81	8.78099e-09
RPL24	4.71026e-13	-1.14556	0.167	0.88	9.71773e-09
RPL26	4.93923e-13	-0.993836	0.194	0.878	1.01901e-08
PKM	5.13716e-13	-1.02711	0.111	0.868	1.05985e-08
PNISR	5.37057e-13	1.60124	0.833	0.673	1.108e-08
H2AFZ	6.12614e-13	-0.955272	0.056	0.788	1.26388e-08
EIF3K	6.89878e-13	-1.09501	0.139	0.862	1.42329e-08
ARL6IP5	7.35159e-13	-1.10943	0.056	0.779	1.51671e-08
CCDC85B	7.63981e-13	-1.14969	0.028	0.718	1.57617e-08
MORF4L1	7.67342e-13	-1.09708	0	0.679	1.5831e-08
MTPN	8.34617e-13	-1.08614	0.083	0.801	1.7219e-08
CLTA	8.75988e-13	-0.680637	0.056	0.758	1.80725e-08
GNS	9.48656e-13	-1.10791	0	0.676	1.95717e-08
PSMA7	9.90054e-13	-1.09291	0.306	0.916	2.04258e-08
ARHGDIB	1.00508e-12	-1.09044	0.083	0.819	2.07358e-08
DRAP1	1.0197e-12	-1.07673	0.028	0.723	2.10374e-08
ARPC3	1.1693e-12	-1.09917	0.333	0.915	2.41237e-08
NDUFA4	1.18858e-12	-1.27405	0.111	0.815	2.45216e-08
NDUFB7	1.22768e-12	-0.730282	0.056	0.779	2.53284e-08
HCST	1.33235e-12	-1.20786	0.139	0.828	2.74877e-08
TXN	1.41924e-12	-1.22134	0.167	0.845	2.92804e-08
SUMO2	1.49041e-12	-0.989555	0.056	0.772	3.07486e-08
PPIA	1.58704e-12	-1.08696	0.194	0.87	3.27423e-08
COX6C	1.73434e-12	-0.991648	0.083	0.809	3.57812e-08
BRI3	2.31947e-12	-1.0698	0.194	0.891	4.78529e-08
S100A8	2.5294e-12	-1.51414	0.111	0.764	5.2184e-08
LCP1	2.70274e-12	-1.04865	0.278	0.922	5.57602e-08
HSPA8	2.80386e-12	-0.926241	0.167	0.891	5.78464e-08
RPL23A	2.87671e-12	-1.03837	0.222	0.909	5.93493e-08
FIS1	2.89129e-12	-1.05048	0	0.659	5.96502e-08
ATP5MD	3.15521e-12	-1.05587	0.056	0.755	6.50952e-08
CHCHD2	3.36133e-12	-1.00808	0.167	0.846	6.93475e-08
ACP5	3.41435e-12	-0.935234	0.472	0.98	7.04415e-08
AGPAT2	3.68368e-12	-0.875189	0.028	0.708	7.59979e-08
NACA	3.68651e-12	-1.03076	0.361	0.91	7.60563e-08
ARF1	3.7709e-12	-0.995732	0.083	0.798	7.77975e-08
CALM1	4.0018e-12	-1.06876	0.306	0.935	8.25611e-08
PSME2	4.03073e-12	-1.00747	0.083	0.789	8.3158e-08
HINT1	4.90854e-12	-0.874556	0.083	0.802	1.01268e-07
RPS29	4.98838e-12	-1.01858	0.111	0.807	1.02915e-07
SPCS1	5.37139e-12	-1.02654	0.028	0.701	1.10817e-07
UQCRB	5.45986e-12	-1.05447	0.139	0.845	1.12642e-07
SSR4	6.08998e-12	-0.972778	0.028	0.7	1.25642e-07
RPL37	6.48496e-12	-0.987605	0.333	0.942	1.33791e-07
RPL7	6.70966e-12	-1.01121	0.25	0.925	1.38427e-07
RPL4	6.96701e-12	-0.940195	0.167	0.894	1.43736e-07
TNFAIP2	7.29939e-12	1.33408	0.833	0.71	1.50594e-07
PEBP1	8.51717e-12	-0.963991	0.167	0.853	1.75718e-07
FCGRT	9.58306e-12	-0.984813	0.306	0.946	1.97708e-07
DBI	1.01125e-11	-1.0137	0.111	0.814	2.0863e-07
CCNI	1.01993e-11	-0.790763	0.139	0.87	2.10421e-07
RPS25	1.13717e-11	-0.923433	0.222	0.905	2.3461e-07
RPL38	1.19519e-11	-0.93492	0.167	0.881	2.4658e-07
RPL6	1.20113e-11	-0.987418	0.333	0.925	2.47804e-07
DDHD1	1.23391e-11	1.49486	0.778	0.554	2.54567e-07
MT-CYB	1.26399e-11	0.703835	1	0.999	2.60775e-07
SPI1	1.27225e-11	-0.976426	0.25	0.913	2.62477e-07
ISG15	1.30354e-11	-1.28108	0.028	0.674	2.68933e-07
HSBP1	1.50305e-11	-0.986119	0.028	0.67	3.10094e-07
GNAS	1.51455e-11	-1.02665	0.167	0.87	3.12467e-07
NPC2	1.63429e-11	-0.9086	0.111	0.81	3.37171e-07
CEBPB	1.71976e-11	-0.793089	0.139	0.868	3.54804e-07
PYCARD	1.79138e-11	-1.00468	0.194	0.883	3.6958e-07
CANX	1.82786e-11	-0.941345	0.083	0.765	3.77106e-07
CD14	1.89325e-11	-1.09292	0.056	0.718	3.90597e-07
PSMB1	1.92079e-11	-0.940925	0.056	0.72	3.96278e-07
COPE	1.96341e-11	-0.986301	0	0.63	4.05071e-07
RPL22	2.1073e-11	-0.989434	0.222	0.897	4.34757e-07
SLC25A3	2.15548e-11	-0.865785	0.083	0.779	4.44697e-07
GLRX	2.31547e-11	-1.0066	0.222	0.873	4.77705e-07
YWHAB	2.32505e-11	-0.627552	0.306	0.925	4.79682e-07
UBC	2.32988e-11	-0.901191	0.25	0.92	4.80678e-07
ZNF207	2.41067e-11	1.35121	0.806	0.705	4.97345e-07
GSTO1	3.08465e-11	-0.892184	0.278	0.886	6.36395e-07
BCAP31	3.55863e-11	-0.960945	0.139	0.819	7.34182e-07
PPT1	3.88212e-11	-0.946917	0.083	0.751	8.00921e-07
COX7B	3.97827e-11	-0.979862	0.056	0.721	8.20757e-07
TUBB	4.00365e-11	-1.09684	0.056	0.695	8.25994e-07
RPL10A	4.06381e-11	-0.971937	0.25	0.893	8.38405e-07
RPS26	4.19569e-11	-0.945612	0.139	0.836	8.65612e-07
EEF1B2	4.28767e-11	-0.944892	0.139	0.809	8.84589e-07
FCGR3A	4.40366e-11	-1.0256	0.167	0.851	9.08518e-07
NOP53	4.4348e-11	-0.942476	0.083	0.756	9.14944e-07
TMEM258	4.73601e-11	-0.941267	0.083	0.743	9.77085e-07
SEC62	5.00553e-11	-0.897126	0.083	0.742	1.03269e-06
TMEM219	5.1041e-11	-0.84782	0.111	0.789	1.05303e-06
UQCRH	5.61119e-11	-0.914492	0.083	0.76	1.15764e-06
PLAAT3	5.63387e-11	-0.90511	0.111	0.801	1.16232e-06
DOK2	7.07193e-11	-0.922083	0.167	0.839	1.45901e-06
OST4	7.09375e-11	-0.926149	0.111	0.785	1.46351e-06
SAT1	7.48726e-11	1.01933	0.917	0.963	1.5447e-06
RPSA	7.58534e-11	-0.854281	0.222	0.917	1.56493e-06
VDAC1	7.5864e-11	-0.906796	0.028	0.66	1.56515e-06
PPDPF	7.68985e-11	-0.898448	0.083	0.746	1.58649e-06
ATP1B3	8.9656e-11	-0.661444	0.056	0.7	1.84969e-06
NDUFC1	9.36532e-11	-0.942201	0	0.604	1.93216e-06
ERP29	9.43659e-11	-0.794719	0.139	0.838	1.94686e-06
CPVL	9.48999e-11	-0.988523	0.028	0.639	1.95788e-06
COX6B1	9.50491e-11	-0.959643	0.194	0.858	1.96096e-06
ANAPC11	1.08045e-10	-0.925864	0.028	0.646	2.22908e-06
CALR	1.12738e-10	-0.812203	0.083	0.75	2.32589e-06
CCNL1	1.46115e-10	1.32048	0.778	0.619	3.0145e-06
GSTP1	1.54223e-10	-0.917554	0.194	0.854	3.18177e-06
PSME1	1.55821e-10	-0.935295	0	0.596	3.21474e-06
GLIPR2	1.58223e-10	-0.875172	0.278	0.933	3.2643e-06
PTMS	1.70928e-10	-0.948062	0.028	0.642	3.52642e-06
SLC15A3	1.72985e-10	-0.820526	0.083	0.747	3.56886e-06
LAMP2	1.81743e-10	-0.800887	0.056	0.695	3.74953e-06
RAC1	1.85956e-10	-0.843232	0.222	0.897	3.83645e-06
TRIR	1.86973e-10	-0.845704	0.111	0.788	3.85743e-06
TBCA	1.919e-10	-0.819486	0.056	0.694	3.9591e-06
SOD1	1.92032e-10	-0.932855	0.028	0.636	3.96181e-06
PSMB3	1.92363e-10	-0.865216	0.056	0.695	3.96864e-06
LGALS1	1.96021e-10	-1.04692	0.306	0.878	4.04411e-06
PCBP1	2.13897e-10	-0.878546	0.056	0.676	4.41292e-06
ARHGDIA	2.15462e-10	-0.776358	0.083	0.745	4.44521e-06
MYL12A	2.15493e-10	-0.989854	0.333	0.881	4.44584e-06
NDUFB10	2.25777e-10	-0.876641	0.028	0.64	4.65801e-06
ADA2	2.29258e-10	-0.894151	0.083	0.717	4.72982e-06
ATP6AP1	2.34213e-10	-0.808022	0.167	0.867	4.83206e-06
QSOX1	2.37547e-10	-0.959513	0.111	0.751	4.90084e-06
TRMT112	2.40655e-10	-0.831146	0.083	0.729	4.96495e-06
AURKAIP1	2.63394e-10	-0.753912	0.056	0.692	5.43408e-06
PDIA3	2.94571e-10	-0.906342	0	0.585	6.07729e-06
TREM1	3.02795e-10	-0.906549	0.167	0.832	6.24696e-06
RPL31	3.07062e-10	-0.791218	0.056	0.689	6.33499e-06
GDI2	3.12409e-10	-0.87118	0.028	0.633	6.4453e-06
SPINT2	3.15379e-10	-0.833157	0.056	0.685	6.50658e-06
COMT	3.24115e-10	-0.845921	0.028	0.635	6.68682e-06
ANXA2	3.48358e-10	-0.699588	0.556	0.955	7.18697e-06
P4HB	3.60394e-10	-0.757868	0.083	0.734	7.43529e-06
SEPTIN9	3.63045e-10	-0.797802	0.056	0.682	7.48999e-06
MSN	3.71522e-10	-0.815192	0.111	0.777	7.66488e-06
EDF1	3.89203e-10	-0.815082	0.111	0.77	8.02964e-06
SMCO4	3.99974e-10	-0.874166	0.028	0.626	8.25187e-06
DAD1	4.01105e-10	-0.656115	0.028	0.633	8.27519e-06
EIF3E	4.28306e-10	-0.608464	0.056	0.677	8.83639e-06
COX8A	4.30793e-10	-0.859709	0.139	0.812	8.8877e-06
RPS7	4.40851e-10	-0.889039	0.278	0.927	9.0952e-06
C9orf16	4.45861e-10	-0.792656	0.083	0.731	9.19857e-06
GNB1	4.71085e-10	-0.762148	0.083	0.723	9.71895e-06
SQOR	5.08757e-10	-0.692964	0.028	0.629	1.04962e-05
NDUFA1	5.35122e-10	-0.811502	0.139	0.817	1.10401e-05
GM2A	5.4321e-10	-0.657158	0.056	0.674	1.1207e-05
SAP18	5.44997e-10	-0.869614	0.111	0.75	1.12438e-05
ARPC1B	5.5869e-10	-0.89151	0.194	0.836	1.15263e-05
PECAM1	5.76149e-10	-0.770358	0.167	0.823	1.18865e-05
PSMB8	6.47733e-10	-0.845671	0.056	0.67	1.33634e-05
SELPLG	6.48405e-10	-0.875938	0.028	0.621	1.33772e-05
ATP5IF1	6.5382e-10	-0.741445	0.083	0.73	1.3489e-05
CCND3	6.77466e-10	-0.7432	0.056	0.667	1.39768e-05
PRDX6	7.0069e-10	-0.862069	0	0.57	1.44559e-05
MGST3	7.09773e-10	-0.855685	0.417	0.926	1.46433e-05
POMP	7.34424e-10	-0.623527	0.111	0.769	1.51519e-05
RPS10	7.77437e-10	-0.894505	0	0.568	1.60393e-05
LSM4	7.79761e-10	-0.881476	0.056	0.655	1.60872e-05
SLIRP	8.16573e-10	-0.871122	0	0.567	1.68467e-05
GNAI2	8.95736e-10	-0.567981	0.167	0.883	1.84799e-05
HSP90AB1	9.47956e-10	-0.670881	0.222	0.917	1.95573e-05
EMILIN2	9.50909e-10	-0.90113	0	0.564	1.96182e-05
FABP4	9.89649e-10	-1.04821	0.806	0.962	2.04174e-05
RPL12	1.09158e-09	-0.736284	0.306	0.91	2.25203e-05
EEF2	1.13298e-09	-0.803488	0.194	0.864	2.33744e-05
ATP6V1F	1.14581e-09	-0.885221	0.222	0.843	2.36391e-05
ATOX1	1.20842e-09	-0.611633	0.111	0.755	2.4931e-05
RACK1	1.21883e-09	-0.852448	0.333	0.913	2.51456e-05
CALM3	1.25252e-09	-0.880908	0	0.56	2.58408e-05
PHB	1.30054e-09	-0.835044	0	0.559	2.68315e-05
NUCB1	1.41708e-09	-0.735241	0.083	0.709	2.92358e-05
BTF3	1.46637e-09	-0.709518	0.167	0.792	3.02527e-05
HSPA1A	1.54683e-09	-0.47473	0.083	0.711	3.19126e-05
RAB8A	1.57904e-09	-0.835092	0.028	0.602	3.25771e-05
SCAND1	1.67831e-09	-0.810887	0.028	0.605	3.46252e-05
RPS8	1.67911e-09	-0.836963	0.306	0.918	3.46417e-05
GTF3A	1.69019e-09	-0.837172	0	0.554	3.48703e-05
MGAT1	1.70155e-09	-0.669774	0.111	0.756	3.51048e-05
NKTR	1.72284e-09	1.55102	0.694	0.461	3.55439e-05
RAB7A	1.8304e-09	-0.798219	0.056	0.642	3.77629e-05
CES1	2.04115e-09	-1.27323	0.056	0.628	4.2111e-05
CCDC88A	2.12906e-09	1.16905	0.861	0.882	4.39246e-05
NPM1	2.20758e-09	-0.631392	0.111	0.753	4.55446e-05
POLR2L	2.21103e-09	-0.840176	0.139	0.777	4.56157e-05
YBX1	2.2745e-09	-0.793918	0.361	0.935	4.69253e-05
ATP5MG	2.30161e-09	-0.84254	0.194	0.838	4.74844e-05
UQCR10	2.31747e-09	-0.784318	0.194	0.843	4.78117e-05
MZT2B	2.35421e-09	-0.711466	0.028	0.601	4.85696e-05
IFI6	2.62274e-09	-0.856471	0.111	0.723	5.41098e-05
ENG	2.79139e-09	-0.87326	0	0.545	5.75891e-05
MYH9	2.91505e-09	-0.633808	0.139	0.78	6.01403e-05
SIVA1	2.92705e-09	-0.782887	0.028	0.595	6.0388e-05
TGFB1	3.15277e-09	-0.694858	0.083	0.697	6.50447e-05
CARD16	3.16219e-09	-0.792563	0.111	0.735	6.52391e-05
FKBP1A	3.19207e-09	-0.628833	0.111	0.736	6.58556e-05
SUMO3	3.22398e-09	-0.716286	0.056	0.641	6.65138e-05
CKLF	3.39802e-09	-0.68681	0.028	0.594	7.01045e-05
COMMD6	3.60993e-09	-0.678913	0.194	0.84	7.44766e-05
HNRNPA2B1	3.66111e-09	0.938852	0.833	0.882	7.55323e-05
CTSA	3.66458e-09	-0.792474	0.028	0.592	7.5604e-05
SMIM26	3.69612e-09	-0.786292	0.028	0.589	7.62546e-05
ATP5MC2	3.73195e-09	-0.637128	0.167	0.844	7.69938e-05
PDLIM1	4.22045e-09	-0.795595	0.139	0.769	8.70722e-05
APLP2	4.2377e-09	-0.762502	0.25	0.905	8.7428e-05
ATP5MC1	4.24085e-09	-0.797705	0.056	0.623	8.7493e-05
HSPB1	4.25029e-09	-0.711124	0.111	0.737	8.76877e-05
PFDN2	4.44196e-09	-0.586783	0.083	0.691	9.1642e-05
SLC25A5	4.4551e-09	-0.747834	0.056	0.639	9.19131e-05
ATP5MF	4.70328e-09	-0.784895	0.111	0.717	9.70335e-05
TIMP2	4.73318e-09	-0.68818	0.167	0.805	9.76502e-05
UQCRQ	4.94153e-09	-0.63569	0.083	0.694	0.000101949
RPS6KA1	4.97174e-09	-0.769205	0.056	0.634	0.000102572
FUOM	5.13418e-09	-0.813811	0.056	0.627	0.000105923
SRP14	5.13652e-09	-0.879302	0.25	0.848	0.000105971
NDUFB11	5.14681e-09	-0.694842	0.056	0.638	0.000106184
VPS28	5.18232e-09	-0.708899	0.083	0.686	0.000106916
IL3RA	5.31221e-09	-1.02623	0.028	0.576	0.000109596
LDHA	5.37323e-09	-0.803303	0.056	0.623	0.000110855
DDAH2	5.37535e-09	-0.765399	0.028	0.584	0.000110899
SERBP1	5.49375e-09	-0.709941	0.056	0.633	0.000113342
LAMP1	5.52659e-09	-0.730218	0.194	0.835	0.000114019
RAC2	5.77253e-09	-0.681278	0.056	0.638	0.000119093
TLE5	5.89822e-09	-0.61345	0.139	0.771	0.000121686
PPIB	5.8989e-09	-0.783957	0.056	0.627	0.0001217
PLBD1	5.90633e-09	-0.777044	0.083	0.666	0.000121853
PEPD	5.99911e-09	-0.778515	0	0.531	0.000123768
CD59	6.37468e-09	-0.757178	0.056	0.628	0.000131516
ECH1	6.55377e-09	-0.562369	0.028	0.582	0.000135211
MRPS15	6.81337e-09	-0.8031	0	0.528	0.000140567
MS4A7	6.91326e-09	0.716646	0.889	0.965	0.000142628
LRPAP1	7.13654e-09	-0.688271	0.194	0.865	0.000147234
NDUFB9	7.47566e-09	-0.727184	0.028	0.578	0.00015423
TMED10	7.49207e-09	-0.64195	0.083	0.683	0.000154569
UBXN1	7.96046e-09	-0.462323	0.056	0.632	0.000164232
NUPR1	7.97303e-09	-0.940172	0.139	0.711	0.000164492
UNC93B1	8.19289e-09	-0.598887	0.083	0.68	0.000169028
CIAO2B	8.39896e-09	-0.381639	0.056	0.631	0.000173279
ATP6V0B	8.42576e-09	-0.663426	0.417	0.955	0.000173832
ATP5PD	8.48877e-09	-0.470212	0.083	0.667	0.000175132
PTGES3	9.22771e-09	-0.654619	0.111	0.722	0.000190377
ENO1	9.5938e-09	-0.684732	0.111	0.711	0.00019793
DNAJA1	9.78192e-09	-0.770764	0.222	0.834	0.000201811
MRPL14	9.84866e-09	-0.772083	0	0.521	0.000203188
SNU13	1.05741e-08	-0.732613	0.056	0.617	0.000218155
CIB1	1.07269e-08	-0.77203	0.194	0.824	0.000221306
MPC2	1.09951e-08	-0.770517	0	0.519	0.000226839
PRELID1	1.10408e-08	-0.764623	0.167	0.789	0.000227782
APOE	1.1137e-08	-0.79153	0.333	0.91	0.000229767
NDUFV2	1.1322e-08	-0.515565	0.083	0.674	0.000233585
ATP5MPL	1.15431e-08	-0.694477	0.167	0.786	0.000238147
LAMTOR2	1.23357e-08	-0.694987	0.111	0.705	0.000254498
SEM1	1.30866e-08	-0.655211	0.111	0.721	0.000269989
NDUFC2	1.31605e-08	-0.546433	0.028	0.569	0.000271515
SLC25A6	1.3474e-08	-0.677047	0.167	0.801	0.000277983
COX5A	1.3545e-08	-0.7015	0.083	0.656	0.000279447
YWHAE	1.39594e-08	-0.699761	0.028	0.566	0.000287997
RTN3	1.44001e-08	-0.645071	0.139	0.76	0.000297089
MRPL51	1.4426e-08	-0.693992	0.083	0.654	0.000297623
RGCC	1.46137e-08	-0.709189	0.083	0.665	0.000301496
ARL6IP4	1.48332e-08	-0.564593	0.139	0.76	0.000306024
GCC2	1.50917e-08	1.48581	0.722	0.594	0.000311357
MDH2	1.51056e-08	-0.707201	0.028	0.564	0.000311644
TMBIM1	1.5421e-08	-0.505238	0.139	0.768	0.00031815
CD4	1.54875e-08	-0.772043	0	0.512	0.000319522
SSR3	1.56556e-08	-0.61547	0.083	0.663	0.000322991
NUCKS1	1.57973e-08	-0.731763	0.056	0.612	0.000325914
ST13	1.5975e-08	-0.672108	0.083	0.66	0.00032958
SSR2	1.66845e-08	-0.649243	0.056	0.615	0.000344217
VSIG4	1.75628e-08	-0.729578	0.361	0.898	0.000362338
LIPA	1.76545e-08	-0.801229	0.028	0.56	0.00036423
AP2M1	1.7859e-08	-0.68662	0.083	0.66	0.000368449
GLB1	1.81626e-08	-0.714451	0.028	0.561	0.000374712
ATP6AP2	1.88395e-08	-0.707329	0.111	0.69	0.000388677
TMEM59	1.96599e-08	-0.712603	0.139	0.758	0.000405604
APRT	1.96731e-08	-0.410444	0.083	0.667	0.000405876
EIF5A	1.98e-08	-0.756984	0	0.507	0.000408493
SNRPG	2.08051e-08	-0.697566	0.056	0.61	0.00042923
NDUFB1	2.21325e-08	-0.566172	0.083	0.656	0.000456615
BRK1	2.34277e-08	-0.615575	0.111	0.691	0.000483336
LSM10	2.35604e-08	-0.598366	0.028	0.557	0.000486076
GYPC	2.37752e-08	-0.680193	0.167	0.79	0.000490506
AKIRIN2	2.51364e-08	-0.749177	0	0.503	0.00051859
BUD31	2.52586e-08	-0.740687	0	0.503	0.00052111
C20orf27	2.54786e-08	-0.692992	0.056	0.607	0.00052565
RAN	2.56056e-08	-0.39525	0.111	0.707	0.000528269
DBNL	2.57962e-08	-0.431611	0.083	0.66	0.000532201
PPP1CA	2.68359e-08	-0.643444	0.139	0.747	0.000553652
EIF3G	2.70313e-08	-0.696805	0.056	0.6	0.000557682
GUK1	2.75414e-08	-0.45974	0.139	0.749	0.000568206
SMG1	2.81136e-08	1.35229	0.667	0.459	0.000580011
TAPBP	2.81495e-08	-0.527466	0.194	0.821	0.000580752
MOB1A	2.92642e-08	-0.470781	0.111	0.714	0.000603749
ATRAID	3.13894e-08	-0.726153	0	0.498	0.000647594
HSPA5	3.1514e-08	-0.481215	0.111	0.701	0.000650165
PCMT1	3.19923e-08	-0.697825	0.028	0.55	0.000660032
LAPTM4A	3.21572e-08	-0.595177	0.028	0.551	0.000663435
PGD	3.28767e-08	-0.673978	0.111	0.685	0.000678279
SRSF11	3.3124e-08	1.24542	0.694	0.528	0.000683382
RPS15A	3.38096e-08	-0.66487	0.389	0.897	0.000697526
TMEM50A	3.43346e-08	-0.560495	0.056	0.599	0.000708357
ARGLU1	3.64381e-08	1.45026	0.694	0.537	0.000751755
AQP3	3.65834e-08	-0.771619	0.028	0.547	0.000754751
NAMPT	3.66354e-08	-0.733309	0.056	0.595	0.000755826
LAP3	3.73405e-08	-0.601025	0.083	0.643	0.000770373
LSM3	3.79339e-08	-0.639147	0.028	0.547	0.000782614
SET	3.82439e-08	-0.732962	0.056	0.583	0.00078901
CYB5R3	3.83704e-08	-0.459776	0.056	0.599	0.000791619
TPM4	3.92669e-08	-0.788965	0.111	0.658	0.000810115
CD99	3.93143e-08	-0.793813	0	0.494	0.000811093
ATP6V1D	3.95022e-08	-0.713716	0	0.494	0.000814971
RAB5C	3.95444e-08	-0.656495	0.083	0.644	0.000815841
POLE4	3.97821e-08	-0.712891	0.028	0.544	0.000820745
YWHAH	4.27533e-08	-0.693276	0.083	0.639	0.000882043
LMNA	4.3308e-08	-0.449649	0.167	0.78	0.000893486
UBE2L6	4.52766e-08	-0.656217	0.056	0.594	0.000934102
LSM7	4.69778e-08	-0.683322	0.111	0.677	0.000969199
DNAJC15	4.7459e-08	-0.667834	0.028	0.542	0.000979126
S100A13	4.94831e-08	-0.690328	0.083	0.629	0.00102089
CMTM6	5.09126e-08	-0.446639	0.139	0.724	0.00105038
SEC61G	5.21027e-08	-0.509337	0.083	0.632	0.00107493
C4orf3	5.21617e-08	-0.570058	0.083	0.646	0.00107615
NDUFS6	5.34591e-08	-0.615677	0.083	0.639	0.00110292
TMEM230	5.36962e-08	-0.686872	0.056	0.58	0.00110781
WDR1	5.4972e-08	-0.632735	0.111	0.689	0.00113413
HIGD2A	5.50321e-08	-0.69955	0.056	0.583	0.00113537
NDUFA3	5.64957e-08	-0.677664	0.028	0.538	0.00116556
SERPINB1	5.66294e-08	-0.673297	0.139	0.725	0.00116832
UQCR11	5.68156e-08	-0.651675	0.111	0.691	0.00117216
CSTA	5.7639e-08	-0.749296	0.083	0.622	0.00118915
MAPRE1	6.04708e-08	-0.709295	0	0.485	0.00124757
EFHD2	6.28499e-08	-0.530513	0.167	0.771	0.00129666
ANP32B	6.46327e-08	-0.483792	0.056	0.588	0.00133344
CHCHD1	6.51799e-08	-0.69081	0	0.483	0.00134473
MLF2	6.57928e-08	-0.711204	0	0.483	0.00135737
GADD45GIP1	6.60445e-08	-0.314482	0.056	0.59	0.00136256
TMEM208	6.64112e-08	-0.694469	0	0.483	0.00137013
PSMB6	6.96314e-08	-0.619547	0.056	0.585	0.00143657
PRDX3	7.02408e-08	-0.703066	0	0.482	0.00144914
NANS	7.19813e-08	-0.665497	0.056	0.581	0.00148505
ACTR2	7.34154e-08	-0.626711	0.278	0.88	0.00151463
TIMP1	7.41307e-08	-0.438047	0.056	0.587	0.00152939
PSMD4	7.6386e-08	-0.700269	0	0.48	0.00157592
TRAM1	7.81828e-08	-0.71897	0	0.48	0.00161299
RHOG	8.42212e-08	-0.598887	0.056	0.573	0.00173757
STOM	8.66745e-08	-0.592419	0.083	0.632	0.00178818
JUND	8.69421e-08	-0.615038	0.222	0.841	0.0017937
NDUFAB1	8.70204e-08	-0.468565	0.083	0.636	0.00179532
ATP5F1B	9.11167e-08	-0.552041	0.111	0.683	0.00187983
NCOA4	9.14406e-08	-0.494203	0.056	0.583	0.00188651
LY96	9.15244e-08	-0.694568	0	0.476	0.00188824
TIMM8B	9.45022e-08	-0.679989	0.056	0.571	0.00194968
NAA20	9.88512e-08	-0.653975	0.028	0.527	0.0020394
RSRP1	9.93345e-08	1.39717	0.722	0.674	0.00204937
ARL6IP1	1.03848e-07	-0.375352	0.083	0.635	0.00214248
CRIP1	1.05308e-07	-0.377229	0.111	0.671	0.00217262
NDUFB4	1.05827e-07	-0.648682	0.083	0.625	0.00218331
NDUFB3	1.05859e-07	-0.670453	0.028	0.523	0.00218398
PGLS	1.06979e-07	-0.570691	0.111	0.682	0.00220709
MSRB2	1.09183e-07	-0.562843	0.028	0.526	0.00225256
TMEM147	1.13425e-07	-0.629706	0.028	0.524	0.00234007
SRRM2	1.15332e-07	1.02668	0.778	0.797	0.00237942
NDUFA11	1.17247e-07	-0.510333	0.028	0.524	0.00241893
CHMP2A	1.17403e-07	-0.571277	0.111	0.667	0.00242215
ABRACL	1.1894e-07	-0.704913	0	0.471	0.00245385
ATP6V0D1	1.2333e-07	-0.64683	0.194	0.807	0.00254442
SYNGR2	1.25429e-07	-0.263779	0.139	0.741	0.00258773
APIP	1.26218e-07	-0.687992	0	0.469	0.00260399
TWF2	1.27207e-07	-0.441649	0.083	0.627	0.00262441
SMDT1	1.29547e-07	-0.694756	0.028	0.514	0.00267269
ATP5PB	1.31089e-07	-0.542689	0.083	0.615	0.00270449
SCD	1.31465e-07	-0.85233	0.139	0.685	0.00271225
VMO1	1.31959e-07	-0.784729	0.056	0.564	0.00272246
ECHS1	1.3379e-07	-0.595437	0.028	0.521	0.00276023
EIF4EBP1	1.38248e-07	-0.617312	0.056	0.571	0.0028522
SEC61B	1.38626e-07	-0.632846	0.167	0.75	0.00285999
RPS19BP1	1.4041e-07	-0.489258	0.139	0.729	0.00289679
ATP5F1D	1.40795e-07	-0.731667	0.056	0.557	0.00290475
PFKL	1.45077e-07	-0.701475	0.056	0.557	0.00299309
AP2S1	1.47216e-07	-0.598568	0.222	0.826	0.00303721
RPL23	1.49272e-07	-0.639785	0.389	0.917	0.00307963
PSMA4	1.50772e-07	-0.590382	0.111	0.667	0.00311058
MPC1	1.53091e-07	-0.622133	0.028	0.518	0.00315842
RAB13	1.53574e-07	-0.546012	0.028	0.519	0.00316839
DSTN	1.54295e-07	-0.630106	0.028	0.517	0.00318325
CAP1	1.55465e-07	-0.65854	0.306	0.882	0.00320739
CD53	1.57901e-07	-0.617252	0.167	0.749	0.00325766
NPIPB5	1.61327e-07	1.52728	0.389	0.137	0.00332834
PARK7	1.63487e-07	-0.67906	0.167	0.745	0.00337291
CD37	1.64101e-07	-0.577105	0.194	0.816	0.00338556
EEF1D	1.64294e-07	-0.66286	0.278	0.872	0.00338956
BAX	1.65525e-07	-0.586418	0.139	0.72	0.00341496
SF3B6	1.69045e-07	-0.562362	0.028	0.516	0.00348756
VAT1	1.69888e-07	-0.600657	0.028	0.516	0.00350497
ZEB2	1.72284e-07	1.29006	0.75	0.765	0.00355439
CD151	1.73744e-07	-0.533874	0.056	0.568	0.0035845
RAB10	1.74146e-07	-0.535856	0.083	0.616	0.0035928
ATP5F1A	1.74335e-07	-0.498434	0.083	0.618	0.0035967
RTRAF	1.89306e-07	-0.512352	0.028	0.514	0.00390557
SERINC1	1.92178e-07	-0.437925	0.056	0.567	0.00396483
NCF1	1.96032e-07	-0.797692	0.028	0.509	0.00404433
APOBR	2.0263e-07	-0.623025	0.028	0.512	0.00418045
RPN2	2.04303e-07	-0.355944	0.111	0.673	0.00421497
HMOX1	2.09705e-07	-0.598725	0.056	0.56	0.00432642
MRPL34	2.1309e-07	-0.593079	0.028	0.511	0.00439627
AGRP	2.16007e-07	-0.815432	0	0.458	0.00445645
PSMB5	2.19805e-07	-0.595492	0.028	0.51	0.0045348
AGTRAP	2.20505e-07	-0.638545	0.028	0.509	0.00454924
MICOS10	2.25699e-07	-0.640312	0.056	0.558	0.0046564
ATP5PO	2.31925e-07	-0.546708	0.056	0.562	0.00478484
MICOS13	2.49748e-07	-0.580014	0.139	0.711	0.00515256
COA6	2.52734e-07	-0.596515	0.028	0.507	0.00521416
PTPN6	2.54352e-07	-0.477799	0.167	0.751	0.00524753
ZMAT2	2.5583e-07	-0.659142	0	0.454	0.00527803
CAPZA2	2.5676e-07	-0.370472	0.139	0.718	0.00529723
SIRPA	2.59974e-07	-0.601593	0.139	0.701	0.00536352
CNBP	2.65845e-07	-0.567075	0.139	0.712	0.00548464
DECR1	2.66079e-07	-0.422306	0.111	0.664	0.00548947
BID	2.68202e-07	-0.55416	0.056	0.559	0.00553327
COX7A2L	2.71499e-07	-0.617982	0.083	0.595	0.00560129
SSB	2.75829e-07	-0.484738	0.083	0.612	0.00569063
NDUFS3	2.78838e-07	-0.560933	0.028	0.506	0.0057527
TRAPPC1	2.85364e-07	-0.392703	0.028	0.505	0.00588734
BANF1	2.85364e-07	-0.395147	0.028	0.505	0.00588734
MRFAP1	2.87804e-07	-0.596256	0.028	0.504	0.00593769
HNRNPU	3.00887e-07	1.17558	0.75	0.731	0.00620759
SSBP1	3.10547e-07	-0.486011	0.083	0.61	0.00640689
SDF2L1	3.12728e-07	-0.639033	0.028	0.5	0.0064519
FERMT3	3.28079e-07	-0.537652	0.083	0.6	0.00676859
HLA-DMB	3.34973e-07	-0.482169	0.194	0.773	0.00691082
ETHE1	3.39649e-07	-0.497818	0.056	0.555	0.0070073
SUB1	3.42475e-07	-0.370901	0.111	0.652	0.00706561
EIF3H	3.50247e-07	-0.42277	0.083	0.6	0.00722595
RUFY3	3.5123e-07	1.28096	0.5	0.243	0.00724623
TKT	3.69426e-07	-0.514663	0.278	0.884	0.00762163
EIF1AX	3.74522e-07	-0.412899	0.056	0.551	0.00772677
BLVRA	3.87279e-07	-0.440909	0.111	0.652	0.00798995
UQCRC1	3.90303e-07	-0.659735	0	0.445	0.00805233
ATP1A1	4.02065e-07	-0.523806	0.083	0.602	0.00829501
SNRPB	4.04634e-07	-0.284441	0.083	0.605	0.008348
LGALS9	4.05941e-07	-0.341459	0.139	0.711	0.00837496
PPP1CB	4.10563e-07	-0.62831	0.083	0.587	0.00847033
FXYD5	4.17364e-07	-0.529909	0.139	0.687	0.00861063
HSP90B1	4.21256e-07	-0.561296	0.194	0.788	0.00869094
OS9	4.26188e-07	-0.558854	0.083	0.597	0.00879267
EIF4H	4.30752e-07	-0.536814	0.028	0.496	0.00888684
ELOC	4.3204e-07	-0.575888	0.028	0.495	0.00891341
RAB1B	4.46659e-07	-0.666864	0	0.442	0.00921503
ETFB	4.5446e-07	-0.612894	0.056	0.54	0.00937597
PLD3	4.54648e-07	-0.820552	0.028	0.489	0.00937985
DYNLRB1	4.54844e-07	-0.611841	0.083	0.585	0.00938388
PPCS	4.59376e-07	-0.537296	0.056	0.545	0.00947738
UCP2	4.60189e-07	-0.61629	0.111	0.626	0.00949417
GMFG	4.64812e-07	-0.607895	0.333	0.86	0.00958955
RWDD1	4.65828e-07	-0.628789	0.028	0.491	0.00961051
SMIM14	4.85409e-07	-0.506493	0.083	0.596	0.0100145
GPD1	4.86233e-07	-0.56602	0.167	0.704	0.0100315
S1PR4	4.92584e-07	-0.628427	0.028	0.492	0.0101625
VKORC1	5.15202e-07	-0.633353	0	0.439	0.0106291
TMEM14C	5.27029e-07	-0.487111	0.028	0.492	0.0108731
CHD9	5.27366e-07	1.27784	0.694	0.646	0.0108801
MIF	5.44883e-07	-0.662272	0	0.437	0.0112415
COA3	5.49592e-07	-0.626755	0	0.437	0.0113386
SNRPB2	5.50909e-07	-0.632336	0.028	0.483	0.0113658
DCTN3	5.51961e-07	-0.622361	0	0.437	0.0113875
SELENOT	5.79202e-07	-0.482475	0.056	0.542	0.0119495
CHCHD10	5.95323e-07	-0.635893	0.028	0.488	0.0122821
ALKBH7	6.17114e-07	-0.631567	0	0.435	0.0127317
TPI1	6.38349e-07	-0.495974	0.111	0.639	0.0131698
PRDX5	6.39687e-07	-0.256929	0.111	0.65	0.0131974
ERH	6.40979e-07	-0.416563	0.056	0.538	0.013224
CAPNS1	6.45677e-07	-0.451445	0.083	0.588	0.013321
HLA-E	6.47508e-07	-0.64613	0.333	0.93	0.0133587
HNRNPF	6.49673e-07	-0.39923	0.028	0.487	0.0134034
TXNDC17	6.49996e-07	-0.54889	0.139	0.677	0.0134101
SEC11C	6.50766e-07	-0.5536	0.028	0.486	0.013426
PSMA5	6.80288e-07	-0.596124	0.028	0.484	0.014035
NUDC	6.95506e-07	-0.626609	0	0.432	0.014349
SELENOK	7.02762e-07	-0.598214	0.028	0.482	0.0144987
EIF6	7.0445e-07	-0.615724	0	0.432	0.0145335
MTLN	7.13504e-07	-0.634182	0	0.431	0.0147203
SUN2	7.25462e-07	-0.342484	0.111	0.644	0.014967
TLN1	7.30709e-07	-0.342277	0.111	0.645	0.0150753
PLA2G15	7.62809e-07	-0.554869	0.056	0.534	0.0157375
SLC16A3	7.94549e-07	-0.451801	0.139	0.665	0.0163923
ATP6V1E1	7.96548e-07	-0.551952	0.083	0.575	0.0164336
GAA	7.99773e-07	-0.59638	0.25	0.843	0.0165001
FIBP	8.13834e-07	-0.623697	0	0.428	0.0167902
EIF3L	8.62412e-07	-0.508183	0.111	0.63	0.0177924
GHITM	8.62632e-07	-0.275896	0.028	0.481	0.017797
NDUFA6	9.01951e-07	-0.518521	0.028	0.479	0.0186081
JPT1	9.24268e-07	-0.520327	0.194	0.77	0.0190686
PLEKHB2	9.28038e-07	-0.426475	0.139	0.666	0.0191464
MRPL54	9.80481e-07	-0.537175	0.028	0.477	0.0202283
SKP1	9.96868e-07	-0.581776	0.194	0.742	0.0205664
EMC7	1.0005e-06	-0.602463	0	0.424	0.0206412
GRINA	1.00547e-06	-0.487732	0.306	0.906	0.0207439
SDCBP	1.03295e-06	-0.591247	0.417	0.915	0.0213108
MAP1LC3B	1.08726e-06	-0.579868	0.111	0.608	0.0224313
LY86	1.10532e-06	-0.449519	0.056	0.528	0.0228038
MRPL11	1.1296e-06	-0.597172	0	0.421	0.0233049
OLR1	1.14942e-06	-0.553121	0.25	0.833	0.0237137
RARA	1.18429e-06	-0.599828	0.028	0.472	0.024433
SELENOH	1.2229e-06	-0.598153	0.222	0.792	0.0252297
CAPZB	1.26056e-06	-0.345059	0.139	0.687	0.0260067
TMEM160	1.26214e-06	-0.529083	0.083	0.572	0.0260392
HMGN2	1.26855e-06	-0.49534	0.222	0.791	0.0261714
DPYSL2	1.2791e-06	-0.526675	0.083	0.562	0.0263892
SNRPF	1.32298e-06	-0.56782	0.028	0.468	0.0272943
JTB	1.32605e-06	-0.367356	0.083	0.572	0.0273578
CCT5	1.36264e-06	-0.439163	0.056	0.523	0.0281126
AAK1	1.36596e-06	1.27651	0.667	0.572	0.0281811
ANAPC16	1.388e-06	-0.515471	0.083	0.569	0.0286359
MRPL33	1.42194e-06	-0.446978	0.028	0.469	0.029336
IFI27L2	1.4687e-06	-0.518706	0.083	0.568	0.0303008
HSPE1	1.48817e-06	-0.371556	0.111	0.627	0.0307024
ARPC4	1.49052e-06	-0.472033	0.167	0.719	0.0307508
EVI2B	1.56068e-06	-0.519703	0.111	0.615	0.0321985
TXNL4A	1.61919e-06	-0.5007	0.028	0.466	0.0334055
SUMO1	1.67584e-06	-0.442247	0.056	0.518	0.0345742
SPAG7	1.72261e-06	-0.593081	0	0.411	0.0355392
SF3B5	1.75774e-06	-0.522675	0.139	0.655	0.036264
ALAS1	1.76743e-06	-0.611197	0.028	0.461	0.0364639
ZNF605	1.77111e-06	0.973025	0.306	0.096	0.0365399
SELENOF	1.77197e-06	-0.317504	0.056	0.517	0.0365576
SLC38A10	1.80072e-06	-0.370113	0.028	0.464	0.0371507
BLVRB	1.82006e-06	-0.48378	0.056	0.515	0.0375497
MDH1	1.86237e-06	-0.41133	0.111	0.618	0.0384225
ENSA	1.93811e-06	-0.536784	0.056	0.506	0.0399852
HEXB	1.97767e-06	-0.290913	0.194	0.766	0.0408013
SON	2.04006e-06	0.879779	0.75	0.827	0.0420886
RNF130	2.04787e-06	-0.304644	0.111	0.616	0.0422496
ANP32A	2.05815e-06	-0.557264	0.028	0.458	0.0424618
TMEM123	2.066e-06	-0.517653	0.056	0.508	0.0426236
GUSB	2.0665e-06	-0.384411	0.083	0.563	0.0426339
CSRP1	2.09552e-06	-0.597523	0	0.406	0.0432326
PPP2R1A	2.09596e-06	-0.567105	0.028	0.458	0.0432417
EIF3I	2.10405e-06	-0.571683	0	0.406	0.0434087
COPZ1	2.10758e-06	-0.467612	0.028	0.46	0.0434816
MGST2	2.11262e-06	-0.569492	0	0.406	0.0435855
PSMB4	2.15246e-06	-0.406566	0.083	0.565	0.0444075
CORO1B	2.16044e-06	-0.474997	0.028	0.459	0.0445721
LITAF	2.1925e-06	-0.605764	0.389	0.902	0.0452335
EML4	2.21434e-06	1.13617	0.722	0.789	0.045684
DHRS7	2.23614e-06	-0.57479	0	0.405	0.0461339
JOSD2	2.2635e-06	-0.600995	0	0.404	0.0466982
GTF3C6	2.2856e-06	-0.330461	0.028	0.458	0.0471541
TUFM	2.29212e-06	-0.448508	0.083	0.56	0.0472887
ATP5F1C	2.30528e-06	-0.326069	0.083	0.563	0.0475603
FLOT2	2.31708e-06	-0.566145	0.028	0.456	0.0478036
C5AR1	2.38816e-06	-0.452464	0.083	0.553	0.0492701
NCEH1	2.44174e-06	-0.426452	0.139	0.66	0.0503754
MRPL13	2.47409e-06	-0.568836	0	0.402	0.0510429
VDAC2	2.51466e-06	-0.371578	0.083	0.555	0.0518799
C1D	2.5245e-06	-0.556917	0	0.402	0.0520829
CTSH	2.56312e-06	-0.394024	0.222	0.815	0.0528796
NDUFAF3	2.6474e-06	-0.463536	0.056	0.507	0.0546184
POLR2J	2.64952e-06	-0.565601	0	0.401	0.0546623
LPL	2.66618e-06	-0.302273	0.167	0.707	0.0550059
PSMB2	2.66931e-06	-0.514381	0.056	0.504	0.0550705
UQCRFS1	2.71798e-06	-0.534312	0.028	0.452	0.0560746
RPN1	2.77014e-06	-0.521118	0.083	0.545	0.0571508
TALDO1	2.85843e-06	-0.5298	0.25	0.838	0.0589724
NDUFB5	2.92203e-06	-0.32269	0.083	0.559	0.0602845
POLR2K	2.98143e-06	-0.522015	0.056	0.5	0.0615099
PSMC5	3.02285e-06	-0.432068	0.028	0.451	0.0623645
DNASE2	3.04111e-06	-0.341901	0.111	0.607	0.0627411
SNX17	3.07047e-06	-0.506044	0.056	0.5	0.0633469
LUC7L3	3.11371e-06	1.2102	0.667	0.605	0.064239
CELF1	3.14955e-06	1.10855	0.694	0.632	0.0649783
CUTA	3.26887e-06	-0.389935	0.111	0.605	0.0674401
HLA-DOA	3.29428e-06	-0.538083	0.056	0.492	0.0679643
TRAPPC2L	3.31548e-06	-0.566503	0	0.395	0.0684016
FUCA1	3.31548e-06	-0.568357	0	0.395	0.0684016
EFCAB14	3.35653e-06	-0.442213	0.028	0.449	0.0692485
ZNF706	3.3735e-06	-0.425768	0.194	0.726	0.0695987
SPCS2	3.3777e-06	-0.278616	0.111	0.598	0.0696853
RNF181	3.44581e-06	-0.292823	0.083	0.556	0.0710904
SEC61A1	3.46896e-06	-0.535769	0.028	0.447	0.0715682
PSMA3	3.49551e-06	-0.494742	0.028	0.447	0.0721158
ROMO1	3.53728e-06	-0.440807	0.056	0.5	0.0729775
EZR	3.60426e-06	-0.622092	0	0.393	0.0743595
CCDC115	3.61168e-06	-0.512384	0.028	0.446	0.0745126
SNRPE	3.72302e-06	-0.418245	0.028	0.446	0.0768097
SNX10	3.73004e-06	-0.528851	0.222	0.773	0.0769545
XRCC6	3.77126e-06	-0.294399	0.111	0.608	0.0778049
SSU72	3.80481e-06	-0.449973	0.083	0.549	0.0784971
FOLR3	3.81076e-06	-0.860265	0.111	0.565	0.0786198
UFC1	3.90834e-06	-0.276402	0.111	0.596	0.080633
TNFRSF1A	3.91002e-06	-0.477593	0.056	0.496	0.0806677
NDUFB8	3.93319e-06	-0.261842	0.083	0.552	0.0811456
CALM2	4.02851e-06	-0.578515	0.306	0.844	0.0831121
PAK2	4.09401e-06	-0.482299	0.139	0.643	0.0844635
PNN	4.10706e-06	1.19474	0.611	0.459	0.0847327
PHPT1	4.18519e-06	-0.387927	0.083	0.545	0.0863446
CTSL	4.21266e-06	-0.464449	0.25	0.812	0.0869113
CMPK1	4.34347e-06	-0.491425	0.056	0.492	0.0896101
MRPL57	4.40752e-06	-0.359072	0.111	0.595	0.0909315
PTPMT1	4.43454e-06	-0.479942	0.083	0.535	0.0914889
CDC37	4.45426e-06	-0.454584	0.167	0.689	0.0918957
TRPV2	4.60818e-06	-0.301881	0.167	0.678	0.0950713
FLNA	4.62418e-06	-0.441673	0.472	0.94	0.0954015
NDUFA12	4.69649e-06	-0.301245	0.028	0.44	0.0968932
LTA4H	4.75307e-06	0.796611	0.806	0.92	0.0980607
RNF149	4.83622e-06	0.793996	0.778	0.858	0.099776
C4orf48	4.8796e-06	-0.33714	0.083	0.542	0.100671
TUBA1C	4.99877e-06	-0.622244	0	0.385	0.10313
ISCU	5.08994e-06	-0.331247	0.111	0.594	0.105011
ORMDL2	5.17775e-06	-0.545287	0	0.384	0.106822
M6PR	5.24346e-06	-0.353909	0.194	0.736	0.108178
RHEB	5.29942e-06	-0.450465	0.139	0.641	0.109332
MCRIP1	5.30715e-06	-0.46098	0.056	0.488	0.109492
SLC3A2	5.48898e-06	-0.391148	0.111	0.589	0.113243
HSD17B10	5.57592e-06	-0.530995	0	0.382	0.115037
LACTB	5.75926e-06	-0.477612	0.028	0.435	0.118819
ATP5ME	5.84662e-06	-0.493385	0.111	0.585	0.120622
BNIP3L	5.95128e-06	-0.513073	0.056	0.483	0.122781
TFPT	6.09906e-06	-0.449418	0.056	0.484	0.12583
NFKBIA	6.15944e-06	-0.310309	0.083	0.539	0.127075
ARF3	6.39637e-06	-0.499804	0.028	0.432	0.131963
DERL1	6.44528e-06	-0.51095	0.028	0.431	0.132973
CHP1	6.45463e-06	-0.427958	0.083	0.534	0.133166
SNRPD2	6.50385e-06	-0.515511	0.056	0.477	0.134181
MDM4	6.69102e-06	1.21582	0.5	0.282	0.138042
RBM3	6.77571e-06	-0.290965	0.139	0.637	0.13979
TIMM13	6.82287e-06	-0.434971	0.056	0.482	0.140763
PILRA	6.89351e-06	-0.418885	0.083	0.529	0.14222
LSM2	6.92669e-06	-0.525352	0	0.377	0.142904
HSP90AA1	6.95933e-06	-0.39698	0.528	0.962	0.143578
MRPS23	7.19866e-06	-0.516306	0	0.376	0.148515
SNRPD1	7.39663e-06	-0.391976	0.083	0.533	0.1526
TEX264	7.4496e-06	-0.474401	0.028	0.428	0.153693
FGL2	7.45182e-06	-0.518223	0.028	0.428	0.153738
2021-03-02	7.50959e-06	-0.524795	0	0.375	0.15493
GPCPD1	7.65667e-06	1.11258	0.722	0.778	0.157965
POR	7.66935e-06	-0.422122	0.194	0.725	0.158226
YWHAG	7.73121e-06	-0.493912	0.028	0.427	0.159503
TMEM273	7.82007e-06	-0.487785	0.056	0.478	0.161336
TNFSF12	7.9242e-06	-0.380448	0.083	0.533	0.163484
CNIH4	7.96061e-06	-0.36818	0.083	0.534	0.164235
MRPS34	8.06689e-06	-0.303981	0.056	0.474	0.166428
H3F3B	8.1259e-06	-0.535763	0.389	0.919	0.167646
CD302	8.41786e-06	-0.417291	0.028	0.426	0.173669
SELENOS	8.89844e-06	-0.350796	0.111	0.579	0.183584
LEPROTL1	9.27514e-06	-0.431288	0.139	0.628	0.191355
PRDX4	9.29711e-06	-0.460219	0.028	0.423	0.191809
FCGR1A	9.52841e-06	-0.334595	0.028	0.423	0.196581
PCBD1	9.68081e-06	-0.381556	0.056	0.475	0.199725
ARPC5	9.77349e-06	-0.333545	0.361	0.893	0.201637
WDFY2	9.87018e-06	1.16307	0.472	0.256	0.203632
GABARAPL2	9.99234e-06	-0.323594	0.139	0.633	0.206152
RER1	1.00755e-05	-0.331013	0.111	0.582	0.207867
YPEL5	1.05815e-05	-0.526772	0	0.366	0.218308
SH3BGRL	1.08221e-05	-0.498382	0.278	0.8	0.22327
HNRNPH1	1.1007e-05	1.29793	0.667	0.638	0.227086
NDUFB6	1.1045e-05	-0.480592	0.028	0.418	0.22787
COLGALT1	1.10649e-05	-0.273079	0.222	0.753	0.228281
DUSP23	1.11651e-05	-0.469531	0.028	0.418	0.230348
ARPC2	1.13648e-05	-0.460234	0.5	0.939	0.234466
UBE2L3	1.14629e-05	-0.390902	0.139	0.617	0.236491
ARF5	1.15492e-05	-0.49027	0.028	0.416	0.238272
RPS4Y1	1.16683e-05	-0.406225	0.056	0.471	0.240729
SCP2	1.16713e-05	-0.268486	0.194	0.708	0.24079
HDDC2	1.19387e-05	-0.468848	0.056	0.463	0.246307
OSTC	1.21598e-05	-0.445895	0.028	0.416	0.250868
MRPS7	1.23815e-05	-0.396883	0.028	0.416	0.255443
CTSC	1.24258e-05	-0.545785	0.472	0.94	0.256357
FHL1	1.24338e-05	-0.487037	0.056	0.461	0.256521
RGS10	1.2449e-05	-0.371373	0.056	0.468	0.256835
FAM162A	1.25757e-05	-0.384395	0.056	0.468	0.259449
RSU1	1.26773e-05	-0.531708	0	0.362	0.261545
PPIC	1.277e-05	-0.377146	0.028	0.415	0.263458
MFSD10	1.28486e-05	-0.283423	0.111	0.562	0.265079
EMC6	1.28653e-05	-0.437433	0.028	0.414	0.265423
NDUFS7	1.2958e-05	-0.435424	0.083	0.516	0.267336
NDUFA2	1.30502e-05	-0.371127	0.167	0.66	0.269239
TSPAN4	1.32932e-05	-0.390317	0.083	0.519	0.274252
CNIH1	1.33595e-05	-0.507635	0	0.36	0.27562
TOMM20	1.35107e-05	-0.284008	0.139	0.628	0.278738
UFD1	1.3765e-05	-0.503078	0	0.359	0.283985
SYS1	1.37793e-05	-0.384372	0.056	0.463	0.284282
RANBP1	1.38558e-05	-0.316112	0.056	0.467	0.28586
RSL1D1	1.39036e-05	-0.388106	0.056	0.464	0.286846
TMEM248	1.41922e-05	-0.470027	0.028	0.411	0.2928
ESD	1.43841e-05	-0.465425	0.028	0.411	0.296758
FKBP8	1.44037e-05	-0.451431	0.056	0.463	0.297162
MYD88	1.48449e-05	-0.295577	0.139	0.626	0.306265
ACOT7	1.48558e-05	-0.417238	0.056	0.461	0.30649
AIP	1.50304e-05	-0.489081	0.028	0.409	0.310093
RAB32	1.51652e-05	-0.538232	0	0.357	0.312872
SSR1	1.54279e-05	-0.334358	0.083	0.515	0.318292
CHD7	1.55439e-05	1.16133	0.389	0.176	0.320686
TMEM179B	1.59573e-05	-0.377217	0.056	0.462	0.329215
SNRPC	1.60631e-05	-0.38872	0.028	0.409	0.331398
ARCN1	1.6153e-05	-0.507325	0	0.355	0.333252
PIN1	1.61825e-05	-0.296644	0.028	0.409	0.333861
CYSTM1	1.64004e-05	-0.498666	0.028	0.404	0.338357
HLA-DMA	1.66422e-05	-0.454666	0.417	0.918	0.343345
NHP2	1.67624e-05	-0.49918	0	0.354	0.345825
LSM6	1.73111e-05	-0.363919	0.139	0.614	0.357145
PHLDA3	1.75382e-05	-0.312185	0.194	0.715	0.361832
MAF1	1.76126e-05	-0.507419	0.028	0.402	0.363366
BCKDK	1.76525e-05	-0.521555	0	0.353	0.364188
STRAP	1.76525e-05	-0.476563	0	0.353	0.364188
CHCHD5	1.77053e-05	-0.432265	0.028	0.406	0.365277
C2	1.79515e-05	-0.546507	0.028	0.405	0.370358
TBXAS1	1.82126e-05	-0.357852	0.056	0.458	0.375745
ADGRE5	1.82783e-05	-0.401815	0.25	0.798	0.3771
UBE2R2	1.85542e-05	-0.380515	0.028	0.405	0.382791
PDCD5	1.87248e-05	-0.43384	0.028	0.405	0.386311
DTX3L	1.88632e-05	-0.539197	0	0.351	0.389166
SDCCAG8	1.92487e-05	1.19763	0.639	0.59	0.397121
TECR	1.94263e-05	-0.536442	0	0.35	0.400783
NDUFA5	1.96164e-05	-0.484013	0.028	0.4	0.404707
NRBF2	1.97595e-05	-0.384175	0.028	0.404	0.407658
UBE2E2	1.9831e-05	-0.502508	0.028	0.398	0.409133
DDRGK1	1.99563e-05	-0.376405	0.028	0.403	0.411718
PRR13	2.02753e-05	-0.343986	0.278	0.841	0.418301
AUP1	2.05754e-05	-0.402406	0.028	0.402	0.42449
DYNLT1	2.06319e-05	-0.281146	0.139	0.613	0.425656
CEBPA	2.06563e-05	-0.31274	0.083	0.502	0.426159
SELENOW	2.09793e-05	-0.464864	0.222	0.717	0.432823
CDC26	2.10586e-05	-0.487482	0	0.348	0.43446
SELENOM	2.23269e-05	-0.531515	0	0.347	0.460627
GPNMB	2.23839e-05	-0.395848	0.278	0.814	0.461802
TUBA1A	2.29575e-05	-0.445426	0.056	0.451	0.473637
ISOC2	2.30167e-05	-0.412553	0.028	0.4	0.474858
RAB2A	2.3046e-05	-0.282866	0.111	0.561	0.475461
SSNA1	2.31725e-05	-0.423645	0.028	0.399	0.478071
MRPS36	2.34107e-05	-0.472598	0	0.346	0.482985
CSF1R	2.36862e-05	-0.318831	0.056	0.451	0.48867
ROGDI	2.37254e-05	-0.340046	0.028	0.399	0.489479
MS4A14	2.4111e-05	1.13432	0.306	0.113	0.497434
SDHB	2.41901e-05	-0.475176	0	0.345	0.499066
HAX1	2.4613e-05	-0.376291	0.028	0.398	0.50779
STUB1	2.46267e-05	-0.400328	0.083	0.501	0.508073
PDXK	2.49597e-05	-0.398271	0.167	0.647	0.514944
ATP1B1	2.52928e-05	-0.269516	0.167	0.66	0.521816
BEX4	2.53364e-05	-0.407988	0.028	0.397	0.522716
ITPK1	2.55137e-05	-0.346132	0.056	0.449	0.526374
PA2G4	2.56391e-05	-0.393474	0.028	0.397	0.528959
ZNHIT1	2.60764e-05	-0.403652	0.083	0.493	0.537982
VMA21	2.63585e-05	-0.334301	0.028	0.396	0.543801
CCL18	2.64447e-05	-1.39386	0.056	0.421	0.545581
TXN2	2.67757e-05	-0.418531	0.028	0.395	0.552409
COX5B	2.71788e-05	-0.472237	0.278	0.807	0.560726
TMEM9B	2.73318e-05	-0.324554	0.028	0.395	0.563882
RAB31	2.73448e-05	-0.337511	0.25	0.776	0.56415
CCT4	2.74168e-05	-0.459267	0.056	0.441	0.565635
IRS2	2.80277e-05	-0.473015	0.056	0.444	0.57824
STMN1	2.83728e-05	-0.589385	0.056	0.436	0.585359
EPAS1	2.84872e-05	-0.431541	0.056	0.444	0.58772
MRPL43	2.88079e-05	-0.33231	0.028	0.394	0.594336
HCAR2	2.92003e-05	-0.513879	0	0.34	0.602432
RNH1	2.92417e-05	-0.495654	0.306	0.812	0.603286
AXL	2.9301e-05	-0.421997	0.083	0.487	0.60451
PSMA1	2.93041e-05	-0.366196	0.111	0.546	0.604574
ADIPOR1	2.95176e-05	-0.479881	0	0.339	0.608978
NMB	2.95176e-05	-0.794084	0	0.339	0.608978
ATP6V1A	2.95208e-05	-0.328548	0.056	0.446	0.609045
RNASEH2C	3.01303e-05	-0.302719	0.056	0.446	0.621619
POLR1D	3.01533e-05	-0.395016	0.056	0.445	0.622093
PEX16	3.02708e-05	-0.485596	0	0.339	0.624517
PSMD8	3.07081e-05	-0.359221	0.167	0.636	0.633539
SOD2	3.0899e-05	-0.616153	0.028	0.389	0.637477
RTCB	3.09875e-05	-0.489994	0.028	0.387	0.639302
MAPKAPK2	3.17362e-05	-0.529282	0.028	0.385	0.65475
CENPX	3.20098e-05	-0.443735	0.028	0.39	0.660395
IGBP1	3.23724e-05	-0.397801	0.028	0.39	0.667876
RBM6	3.31765e-05	1.27288	0.528	0.364	0.684464
KRTCAP2	3.40519e-05	-0.428577	0.028	0.388	0.702524
HMOX2	3.43481e-05	-0.415512	0.028	0.389	0.708636
RTF2	3.45758e-05	-0.405857	0.028	0.388	0.713333
FAM174C	3.54419e-05	-0.53043	0.028	0.384	0.731201
STX7	3.55276e-05	0.964618	0.639	0.592	0.73297
PGAM1	3.69907e-05	-0.460483	0	0.333	0.763154
IPO7	3.74202e-05	-0.400901	0.056	0.434	0.772015
LSM5	3.8109e-05	-0.441651	0.028	0.384	0.786227
PSMD2	3.82264e-05	-0.371435	0.028	0.386	0.78865
CCDC107	3.83348e-05	-0.299111	0.028	0.386	0.790884
TOMM40	3.88601e-05	-0.487079	0.028	0.383	0.801722
NIPSNAP2	3.90186e-05	-0.468677	0	0.332	0.804992
ATL3	3.96909e-05	-0.432692	0.028	0.384	0.818863
PRKCSH	3.9896e-05	-0.36281	0.028	0.385	0.823094
PET100	3.99618e-05	-0.453245	0.028	0.383	0.824452
STX11	4.07596e-05	-0.340111	0.083	0.489	0.840911
WASHC3	4.11519e-05	-0.459635	0	0.33	0.849006
OASL	4.16188e-05	-0.341336	0.083	0.488	0.858637
AP1B1	4.30379e-05	-0.422464	0.028	0.382	0.887916
MRPL40	4.31995e-05	-0.449919	0.028	0.379	0.891249
COMMD1	4.35828e-05	-0.37794	0.028	0.382	0.899157
SPG7	4.39224e-05	1.01074	0.472	0.279	0.906163
C1orf122	4.41763e-05	-0.383741	0.056	0.433	0.911402
SRP9	4.46767e-05	-0.322095	0.083	0.482	0.921725
MNDA	4.47873e-05	-0.507242	0.278	0.777	0.924006
G3BP2	4.49294e-05	-0.332213	0.056	0.435	0.926939
RILPL2	4.50609e-05	-0.321975	0.056	0.435	0.929652
DNAJC3	4.5101e-05	-0.304463	0.111	0.529	0.930478
APH1A	4.52286e-05	-0.397139	0.056	0.431	0.933111
SEC11A	4.54437e-05	-0.390614	0.333	0.845	0.937549
VTI1B	4.57324e-05	-0.346427	0.083	0.484	0.943506
FUNDC2	4.57561e-05	-0.46222	0	0.327	0.943995
IFIT2	4.76172e-05	-0.378829	0.083	0.483	0.98239
MPHOSPH8	4.77589e-05	1.07416	0.667	0.66	0.985314
POLR2F	4.83938e-05	-0.425558	0.028	0.378	0.998412
PARL	5.03152e-05	-0.456345	0	0.325	1
CPPED1	5.03582e-05	-0.276638	0.028	0.379	1
MTRNR2L6	5.04884e-05	1.08775	0.639	0.625	1
SZRD1	5.08726e-05	-0.480982	0.028	0.373	1
ARPC1A	5.16205e-05	-0.42073	0.028	0.376	1
CISD2	5.22938e-05	-0.449611	0	0.324	1
ARL8B	5.26847e-05	-0.285278	0.083	0.482	1
SLC39A3	5.53043e-05	-0.466651	0	0.322	1
MPG	5.64751e-05	-0.439825	0	0.322	1
LZIC	5.64751e-05	-0.451895	0	0.322	1
LDHB	5.83715e-05	-0.265345	0.083	0.481	1
C1QBP	5.84791e-05	-0.435941	0	0.321	1
ACVRL1	5.91429e-05	-0.325552	0.056	0.426	1
PLIN3	5.96951e-05	-0.313426	0.056	0.426	1
RAB8B	5.98638e-05	-0.371865	0.028	0.374	1
COPRS	6.05412e-05	-0.350074	0.056	0.424	1
PDLIM2	6.19794e-05	-0.337011	0.028	0.373	1
RETREG3	6.29095e-05	-0.500591	0	0.319	1
EPRS	6.33854e-05	-0.314118	0.028	0.372	1
RBIS	6.37793e-05	-0.369848	0.083	0.474	1
SEPHS2	6.50924e-05	-0.382829	0.056	0.423	1
TRAPPC4	6.62676e-05	-0.436867	0	0.317	1
ZBTB8OS	6.68035e-05	-0.296396	0.111	0.527	1
PAXBP1	6.7015e-05	1.08007	0.361	0.167	1
ARPC5L	6.71914e-05	-0.441877	0	0.317	1
TMED3	7.12351e-05	-0.324134	0.056	0.422	1
ATG16L2	7.22127e-05	1.29729	0.472	0.293	1
AKR7A2	7.2246e-05	-0.425889	0	0.315	1
AKAP13	7.39218e-05	0.999845	0.667	0.741	1
STAU2	7.4116e-05	1.01231	0.306	0.124	1
POLR3GL	7.42649e-05	-0.433324	0	0.314	1
RPL17	7.50107e-05	-0.324583	0.056	0.42	1
KDELR1	7.52026e-05	-0.373143	0.056	0.419	1
VPS26A	7.57176e-05	-0.338256	0.083	0.468	1
PSMC3	7.73942e-05	-0.433587	0	0.313	1
UQCC2	7.84619e-05	-0.278185	0.083	0.472	1
TOMM22	8.04849e-05	-0.354988	0.028	0.365	1
RAD21	8.12142e-05	-0.394172	0.028	0.365	1
KIAA2013	8.25375e-05	-0.407389	0.028	0.364	1
NUDT22	8.25654e-05	-0.37503	0.028	0.364	1
PIN4	8.26064e-05	-0.425194	0	0.311	1
OSTM1	8.28074e-05	-0.313509	0.083	0.47	1
PSMB7	8.36756e-05	-0.302763	0.056	0.417	1
IMPAD1	8.40325e-05	-0.45216	0	0.31	1
RGS19	8.43528e-05	-0.252574	0.167	0.619	1
IFI35	8.60649e-05	-0.313935	0.028	0.364	1
OSCAR	8.68252e-05	-0.365387	0.25	0.764	1
SMS	9.20506e-05	-0.381259	0.028	0.361	1
PSMB10	9.30927e-05	-0.42303	0	0.308	1
PSMD7	9.38791e-05	-0.271854	0.111	0.511	1
C3AR1	9.39514e-05	-0.403896	0.028	0.361	1
PPP2R5A	9.43686e-05	-0.440414	0	0.307	1
COMMD4	9.50412e-05	-0.259755	0.083	0.46	1
AKR1B1	9.72289e-05	-0.26224	0.139	0.573	1
TMEM126B	0.000101001	-0.419449	0	0.305	1
STOML2	0.000102034	-0.421201	0	0.305	1
ZCRB1	0.00010246	-0.31686	0.056	0.411	1
CD2BP2	0.000103452	-0.364791	0.056	0.407	1
FAM177A1	0.000103777	-0.429571	0	0.304	1
TOLLIP	0.00010445	-0.42874	0.028	0.356	1
MANF	0.000105364	-0.362286	0.028	0.358	1
UBE2J1	0.000105548	-0.444804	0	0.304	1
PLEC	0.000107293	-0.255411	0.111	0.508	1
LAGE3	0.000107711	-0.430505	0	0.303	1
ZC3H15	0.000109647	-0.261929	0.083	0.457	1
PKN2	0.000110341	1.16968	0.583	0.502	1
SNX2	0.000111273	-0.297271	0.278	0.784	1
ACAA2	0.000111494	-0.31372	0.056	0.409	1
IMP4	0.000112495	-0.30751	0.028	0.356	1
NUDT1	0.000113687	-0.439955	0	0.302	1
CISD3	0.000113951	-0.340838	0.028	0.355	1
DZIP1L	0.000116887	1.00151	0.306	0.126	1
YIPF3	0.000117517	-0.360498	0.028	0.354	1
FOXP1	0.00011931	1.2308	0.556	0.444	1
CHID1	0.00011951	-0.361774	0.028	0.354	1
DPY30	0.000123299	-0.325741	0.028	0.353	1
CEP170	0.000123714	1.02834	0.556	0.443	1
UBQLN1	0.00012533	-0.433508	0	0.299	1
OAS2	0.000125586	-0.446679	0.028	0.35	1
CIR1	0.000126298	-0.265089	0.056	0.406	1
ADGRE1	0.000127449	-0.465006	0	0.299	1
CYCS	0.000129896	-0.260375	0.167	0.607	1
HTATIP2	0.00013027	-0.326609	0.083	0.455	1
MRPL22	0.000130909	-0.391894	0	0.298	1
NDUFS4	0.00013357	-0.316242	0.028	0.351	1
TMEM109	0.000137181	-0.43473	0	0.296	1
MTRNR2L1	0.000138597	1.30613	0.611	0.6	1
DPM3	0.00014199	-0.349947	0.028	0.349	1
GDE1	0.000142259	-0.364589	0.028	0.349	1
TMEM134	0.000142956	-0.351682	0.028	0.349	1
EDEM2	0.000144187	-0.282984	0.083	0.45	1
STMP1	0.000144336	-0.326121	0.056	0.4	1
GLTP	0.000145657	-0.369444	0.028	0.348	1
IQGAP2	0.000146254	-0.362255	0.056	0.396	1
TMED7	0.000149095	-0.411565	0	0.294	1
ZMPSTE24	0.000149095	-0.410609	0	0.294	1
SUCLG1	0.000149815	-0.341401	0.028	0.347	1
HSPB11	0.000150708	-0.312202	0.028	0.347	1
RAB5IF	0.000152865	-0.378695	0.028	0.346	1
PEF1	0.000153111	-0.4116	0	0.293	1
APMAP	0.000154131	-0.286028	0.083	0.447	1
PHYH	0.000154644	-0.399702	0	0.293	1
UBXN6	0.000156709	-0.432194	0	0.293	1
SHISA5	0.000156932	-0.304566	0.139	0.55	1
CRTAP	0.000157274	-0.392893	0.056	0.395	1
GTF2H5	0.000165121	-0.250185	0.111	0.498	1
EIF4G2	0.000166124	-0.345546	0.306	0.829	1
RCC2	0.000169472	-0.384061	0.028	0.343	1
NHLRC3	0.000173146	1.09247	0.583	0.521	1
PRKCD	0.000173629	-0.449668	0	0.29	1
STIP1	0.000174196	-0.261005	0.083	0.443	1
GLG1	0.000174644	-0.383828	0.056	0.39	1
TMEM141	0.000175935	-0.406379	0	0.289	1
DNAJA2	0.000176265	-0.293255	0.028	0.343	1
EVL	0.00018028	0.987115	0.722	0.864	1
MIEN1	0.000182937	-0.351721	0.028	0.341	1
GLOD4	0.000190024	-0.336777	0.056	0.392	1
MPP1	0.000190525	-0.393493	0.028	0.339	1
TCP1	0.000190876	-0.322798	0.056	0.392	1
TGOLN2	0.00019224	-0.318961	0.333	0.872	1
CYC1	0.000196718	-0.337397	0.028	0.339	1
TMEM173	0.000197606	-0.298124	0.167	0.591	1
IFIT3	0.000197927	-0.289975	0.167	0.589	1
COMMD7	0.000199989	-0.41551	0	0.285	1
DEDD2	0.000200645	-0.408653	0	0.285	1
PNKD	0.000201963	-0.386046	0	0.285	1
NCBP2	0.000204687	-0.366895	0.056	0.388	1
EIF3F	0.000206149	-0.279972	0.167	0.595	1
SECTM1	0.000207608	-0.43155	0.083	0.432	1
GPR137B	0.000212803	-0.376877	0.028	0.336	1
AIG1	0.000213504	-0.388583	0	0.283	1
PSMF1	0.000214902	-0.396158	0	0.283	1
SHKBP1	0.000216767	-0.269812	0.028	0.337	1
RAB20	0.000221302	-0.412814	0	0.282	1
SUMF1	0.000222749	-0.407006	0	0.282	1
RRAGA	0.000222749	-0.390547	0	0.282	1
DHX9	0.000223549	-0.334793	0.056	0.384	1
RBM39	0.000229966	1.04014	0.639	0.677	1
LRRC59	0.000234648	-0.387415	0	0.281	1
SDHD	0.000236725	-0.315123	0.028	0.334	1
TTC1	0.000239453	-0.308932	0.056	0.386	1
RBM25	0.000239866	1.0859	0.611	0.594	1
NONO	0.000241598	-0.381118	0.056	0.382	1
ALKBH5	0.000241604	-0.407663	0	0.28	1
CA2	0.000241604	-0.514566	0	0.28	1
PGK1	0.000244305	-0.282967	0.25	0.732	1
RRP7A	0.000245553	-0.415533	0	0.279	1
PPP1R7	0.000247331	-0.262991	0.056	0.385	1
MIIP	0.000250096	-0.319621	0.028	0.332	1
UBE2D1	0.000250372	-0.392182	0	0.279	1
NENF	0.000251184	-0.47899	0	0.279	1
NCF2	0.000253531	-0.416534	0.333	0.841	1
GALNT1	0.000253634	-0.406387	0	0.278	1
ADPRHL2	0.000255625	-0.387404	0.028	0.329	1
PUF60	0.000256267	-0.262906	0.056	0.385	1
NME1	0.000256937	-0.376747	0	0.278	1
CD164	0.000258136	-0.288771	0.333	0.83	1
GLO1	0.000261123	-0.383683	0	0.277	1
OTUB1	0.00026183	-0.423667	0.028	0.327	1
RBM42	0.000261968	-0.39495	0	0.277	1
TMEM205	0.000272311	-0.395354	0	0.276	1
POLR2G	0.000277547	-0.31954	0.028	0.329	1
RALBP1	0.000278034	-0.349801	0.111	0.474	1
RAP1B	0.000279404	-0.355463	0.306	0.794	1
ATF6	0.000282131	-0.410461	0	0.275	1
MRPS12	0.000284256	-0.270578	0.083	0.433	1
HEBP1	0.000285638	-0.307518	0.028	0.328	1
CBR1	0.000285784	-0.373568	0	0.275	1
MORF4L2	0.000288554	-0.393981	0	0.274	1
SRA1	0.000289483	-0.372238	0	0.274	1
LYSMD2	0.000292286	-0.382718	0	0.274	1
LMAN1	0.000293138	-0.27248	0.056	0.38	1
MRPL21	0.000295115	-0.367151	0	0.274	1
ARID1B	0.000302631	1.18086	0.528	0.423	1
PDE1B	0.000305321	0.863702	0.278	0.114	1
KXD1	0.000308221	-0.285067	0.028	0.326	1
DCXR	0.0003083	-0.277812	0.028	0.326	1
CLTB	0.000312975	-0.365469	0.028	0.325	1
UNC50	0.000313646	-0.371188	0	0.272	1
ARL1	0.00031381	-0.344761	0.028	0.325	1
TNFAIP8L2	0.000318603	-0.331863	0.028	0.325	1
ABCF1	0.000318703	-0.391109	0	0.271	1
ZNF518A	0.00031943	0.989455	0.472	0.324	1
ZMAT1	0.000322137	1.02593	0.333	0.161	1
GET3	0.000324873	-0.363008	0	0.271	1
SLU7	0.00032627	-0.27651	0.028	0.324	1
HLA-DQB2	0.000326955	-0.450246	0	0.271	1
IRF2BP2	0.000328575	-0.264335	0.056	0.377	1
ABI1	0.00032946	-0.296888	0.056	0.376	1
PMVK	0.000330101	-0.371134	0	0.27	1
STXBP2	0.000331084	-0.373234	0.389	0.83	1
CCDC91	0.000332666	-0.315618	0.028	0.324	1
TBCB	0.000333852	-0.263338	0.083	0.427	1
BUD23	0.000337827	-0.26396	0.028	0.323	1
PABPC4	0.000348416	-0.361775	0.056	0.37	1
YTHDF3	0.00034848	-0.38666	0	0.269	1
TUBB4B	0.000350754	-0.361881	0.056	0.372	1
G6PD	0.000351637	-0.359873	0.028	0.321	1
MGAT3	0.000354551	-0.292891	0.028	0.322	1
IER3IP1	0.000357461	-0.364162	0	0.268	1
VAMP5	0.000358599	-0.457341	0	0.268	1
NEK6	0.000359149	-0.379135	0.028	0.319	1
MID1IP1	0.000360885	-0.379256	0	0.268	1
ATG101	0.000363185	-0.384669	0	0.267	1
RABL6	0.000367271	-0.341156	0.028	0.32	1
ILF2	0.000372124	-0.309094	0.056	0.371	1
CLDN7	0.000373704	-0.31807	0.083	0.421	1
TMEM126A	0.000375274	-0.333887	0.028	0.319	1
DCTN6	0.000387247	-0.359552	0.028	0.317	1
GPR108	0.000389573	-0.267384	0.028	0.319	1
PHF5A	0.000393133	-0.354839	0	0.265	1
OXSR1	0.000394378	-0.385327	0	0.265	1
PIGT	0.000399497	-0.281329	0.111	0.471	1
CPE	0.000401511	-0.345343	0.028	0.318	1
NDUFS2	0.000404118	-0.290565	0.056	0.369	1
BORCS7	0.000406852	-0.35317	0.028	0.316	1
SEC13	0.000408326	-0.370324	0	0.264	1
UQCRC2	0.00041542	-0.28722	0.083	0.42	1
AK6	0.000416129	-0.354214	0	0.263	1
VDAC3	0.000422043	-0.283107	0.056	0.366	1
SLC31A1	0.000423049	-0.258591	0.139	0.522	1
MPEG1	0.000426754	-0.401757	0	0.262	1
GPS1	0.0004281	-0.396296	0	0.262	1
SVIL	0.000428882	0.669188	0.667	0.78	1
ARL2BP	0.000430804	-0.371158	0	0.262	1
NELFE	0.000432162	-0.374982	0	0.262	1
IFIT1	0.000435852	-0.281597	0.056	0.367	1
NTMT1	0.000436261	-0.375298	0	0.262	1
C2orf74	0.000444569	-0.353656	0	0.261	1
BCL2L1	0.000447796	-0.368012	0.028	0.313	1
TMEM53	0.000450191	-0.369938	0	0.261	1
PTPRJ	0.000451607	-0.402334	0	0.261	1
CHMP4B	0.000454026	-0.366992	0.028	0.311	1
AP5B1	0.000454458	-0.36	0.056	0.363	1
AP1S1	0.000458162	-0.291654	0.028	0.314	1
GUCD1	0.000463088	-0.367382	0	0.26	1
SMC3	0.000464463	-0.253831	0.028	0.314	1
DLD	0.000466633	-0.254374	0.056	0.365	1
GIMAP4	0.00047336	-0.365754	0	0.259	1
CKS1B	0.000483096	-0.305495	0.028	0.312	1
BROX	0.000483626	-0.334226	0.028	0.312	1
SREK1	0.000487538	1.2768	0.444	0.293	1
CDV3	0.000488884	-0.262098	0.083	0.415	1
EIF4E2	0.000489312	-0.300933	0.083	0.411	1
HNRNPAB	0.000490589	-0.299173	0.056	0.362	1
STX8	0.000499213	-0.357897	0	0.258	1
MRPS11	0.000508653	-0.355003	0	0.257	1
GRPEL1	0.000508653	-0.350276	0	0.257	1
HPCAL1	0.000512243	-0.286469	0.056	0.361	1
MLH3	0.000514865	1.18816	0.278	0.12	1
ILK	0.000522247	-0.285547	0.028	0.31	1
ZBTB37	0.000524352	1.21289	0.278	0.121	1
PELI3	0.000524764	-0.381268	0	0.256	1
TOM1	0.000526271	-0.325886	0.028	0.309	1
NUDCD2	0.000526401	-0.341413	0	0.256	1
PCF11	0.000529736	0.920271	0.417	0.261	1
PCNA	0.000532999	-0.40386	0	0.256	1
MRPL12	0.000534661	-0.374926	0	0.255	1
ACO2	0.000538393	-0.269665	0.028	0.309	1
KARS	0.000539949	-0.265652	0.056	0.36	1
PSMD13	0.000543322	-0.273697	0.056	0.361	1
ZNRD1	0.000543569	-0.261458	0.028	0.309	1
PPP2CA	0.000543911	-0.292465	0.028	0.308	1
ADI1	0.000556869	-0.294192	0.028	0.308	1
CYB561D2	0.000574934	-0.280934	0.028	0.307	1
TSC22D1	0.000576047	-0.403493	0	0.253	1
CITED2	0.000582491	-0.280734	0.083	0.408	1
MRPS10	0.000586444	-0.271724	0.028	0.306	1
C12orf57	0.000596236	-0.386317	0.028	0.302	1
COA8	0.000607179	-0.338485	0	0.252	1
STK40	0.000610886	-0.307377	0.056	0.355	1
MRPL23	0.000622375	-0.360359	0	0.251	1
LONP1	0.0006243	-0.369842	0	0.251	1
TTC14	0.000632288	1.17501	0.528	0.451	1
CAMP	0.000654088	-0.627946	0.028	0.301	1
AZIN1	0.000660965	-0.294314	0.028	0.302	1
MRPL28	0.00066423	-0.297206	0.028	0.302	1
SNAPC5	0.000677722	-0.262079	0.028	0.302	1
PPA1	0.000687804	-0.315956	0.056	0.35	1
MTMR6	0.000688023	-0.270616	0.056	0.352	1
CSK	0.000696159	-0.27392	0.083	0.402	1
NAGA	0.00070742	-0.255257	0.028	0.3	1
TXNRD1	0.000710268	-0.336572	0.056	0.347	1
DOCK10	0.000731544	1.05975	0.472	0.348	1
CHMP3	0.000733091	-0.251629	0.111	0.449	1
STAC3	0.000737726	-0.305942	0.028	0.299	1
VPS8	0.000762045	1.11859	0.472	0.355	1
PDIA4	0.000764992	-0.287621	0.056	0.349	1
NCLN	0.000785095	-0.253632	0.056	0.349	1
ZNF593	0.000785425	-0.28826	0.028	0.297	1
GNA15	0.00078906	-0.301629	0.028	0.297	1
DCTPP1	0.00080735	-0.258357	0.028	0.296	1
DTNBP1	0.000807784	-0.260781	0.028	0.296	1
IFT20	0.000863741	-0.270878	0.028	0.294	1
WAS	0.000908869	-0.326626	0.028	0.291	1
VASP	0.000909957	-0.299635	0.389	0.871	1
SLC43A3	0.000938017	-0.335384	0.056	0.34	1
RAB11A	0.000943446	-0.269516	0.083	0.391	1
SMIM15	0.000979848	-0.261834	0.028	0.29	1
RPL22L1	0.000990463	-0.272146	0.028	0.29	1
SCOC	0.00104016	-0.250103	0.028	0.288	1
KANSL1	0.00107054	1.09375	0.472	0.357	1
DPM2	0.00108496	-0.259265	0.028	0.287	1
SYPL1	0.00108521	-0.257597	0.028	0.287	1
RASSF4	0.00111023	1.23524	0.472	0.364	1
STAG2	0.0011151	-0.286899	0.028	0.285	1
ZFC3H1	0.00112398	1.07022	0.417	0.281	1
MED13L	0.00112469	0.962085	0.361	0.207	1
TRIQK	0.00114027	-0.262108	0.056	0.336	1
FNBP4	0.00115687	1.02378	0.444	0.318	1
TAF1D	0.00116637	1.0781	0.556	0.525	1
TARS	0.00118361	-0.295756	0.028	0.283	1
ADAM17	0.0012073	0.931457	0.611	0.686	1
TSSC4	0.00122031	-0.281317	0.028	0.282	1
ZNF326	0.00125398	0.935182	0.333	0.182	1
ABHD14B	0.00125965	-0.270906	0.028	0.282	1
DYNC1LI1	0.00126436	-0.281376	0.028	0.281	1
PHIP	0.00126665	0.952979	0.528	0.462	1
MAP2K2	0.00130155	-0.278146	0.056	0.331	1
COLEC12	0.00132935	-0.263824	0.083	0.381	1
PGM1	0.00133265	-0.316806	0.028	0.277	1
ACTR1A	0.00133953	-0.320448	0.028	0.277	1
PCGF5	0.0013467	-0.298391	0.028	0.278	1
PIAS1	0.00139942	1.00369	0.528	0.479	1
TPM3	0.00143465	-0.329295	0.389	0.857	1
CZIB	0.00145084	-0.256692	0.028	0.277	1
FBXO42	0.00146057	1.19886	0.333	0.184	1
SLC35C2	0.00146709	-0.302084	0.028	0.276	1
GOLGB1	0.00147082	1.21074	0.528	0.487	1
PCNX4	0.0014911	0.953471	0.333	0.183	1
EPSTI1	0.00151817	-0.275705	0.056	0.326	1
RBM5	0.00152781	1.04938	0.472	0.364	1
OSER1	0.00153649	-0.268515	0.028	0.275	1
ANKRD36	0.00155205	0.982662	0.278	0.132	1
HVCN1	0.00159377	-0.253653	0.028	0.274	1
FUS	0.00163908	1.15842	0.556	0.548	1
VSIR	0.00164668	-0.325865	0.028	0.272	1
RNF13	0.00174506	0.307041	0.222	0.661	1
ANKRD12	0.00177498	0.890833	0.583	0.606	1
ATIC	0.00184538	-0.264894	0.028	0.269	1
TREM2	0.00185207	-0.369259	0.028	0.267	1
GLA	0.00191842	-0.267542	0.028	0.267	1
APOL2	0.00194323	-0.314081	0.028	0.266	1
DNM2	0.00208036	-0.258036	0.111	0.411	1
SIRPB1	0.00208925	-0.289867	0.028	0.264	1
CEPT1	0.00212334	1.06456	0.361	0.221	1
NABP1	0.00219776	1.22571	0.444	0.334	1
GPRIN3	0.00227391	0.851666	0.611	0.679	1
PIGP	0.00229017	-0.255259	0.028	0.261	1
PIAS2	0.00229561	0.886376	0.417	0.288	1
IFNAR1	0.00233693	-0.271272	0.056	0.311	1
MT-ND4L	0.00234719	0.83761	0.639	0.774	1
KRT10	0.00234794	-0.267809	0.028	0.261	1
MBD3	0.00237272	-0.331398	0.028	0.259	1
STK11	0.00257527	-0.318132	0.028	0.256	1
ZFYVE16	0.00257562	1.1393	0.5	0.428	1
CHDH	0.00257669	-0.257002	0.028	0.258	1
PARP10	0.00260603	-0.280426	0.028	0.257	1
VMP1	0.00274769	1.16744	0.639	0.745	1
ZNF701	0.00279034	0.901391	0.306	0.167	1
DENND4C	0.00284104	0.890587	0.5	0.437	1
PRMT2	0.00311149	0.884584	0.528	0.496	1
IFI30	0.00322992	1.25886	0.556	0.562	1
PI4K2A	0.00339718	-0.286665	0.056	0.295	1
RBM33	0.00342552	1.11531	0.417	0.303	1
H2AFY	0.00353918	0.754787	0.639	0.794	1
ICE2	0.00377293	0.937165	0.333	0.201	1
UBA1	0.00386002	0.464578	0.056	0.297	1
PRPF38B	0.00387545	1.01689	0.528	0.505	1
CDK13	0.00403908	1.11812	0.417	0.307	1
LAIR1	0.00406223	-0.357308	0.333	0.738	1
SCAF11	0.00408875	0.800651	0.611	0.708	1
ANGEL2	0.00410582	1.03477	0.306	0.173	1
BAZ2B	0.00414926	1.10414	0.5	0.464	1
RALGAPA1	0.00435538	0.899472	0.306	0.174	1
GSAP	0.00439824	0.976579	0.528	0.505	1
ITGB8	0.00443853	1.01553	0.417	0.308	1
ENTPD1	0.00447524	0.906433	0.306	0.173	1
ZNF638	0.00449103	1.06197	0.472	0.411	1
ZFAND3	0.00457133	-0.25653	0.056	0.286	1
ANKRD11	0.00539303	0.893824	0.472	0.404	1
CIITA	0.00603314	1.05875	0.472	0.406	1
EPC1	0.0064171	1.08774	0.417	0.33	1
BCLAF1	0.0065908	0.966718	0.5	0.479	1
STK4	0.0068844	0.756972	0.556	0.581	1
PRH1	0.00694507	0.750434	0.333	0.213	1
TMEM63A	0.0072249	1.1818	0.5	0.486	1
JAKMIP2	0.00767858	0.902761	0.417	0.333	1
NBR1	0.00783661	0.251083	0.111	0.375	1
HERC4	0.00783985	1.18744	0.417	0.335	1
REXO2	0.00783995	0.469296	0.083	0.322	1
MTF2	0.00789045	0.909116	0.333	0.217	1
ZNF106	0.00859285	0.279749	0.167	0.477	1
DERL2	0.00881096	0.276024	0.083	0.318	1
AHI1	0.00896958	1.15668	0.444	0.38	1
KIAA2026	0.00935344	0.881003	0.361	0.253	1
DST	0.0097182	0.819348	0.583	0.718	1
RNPC3	0.00982387	0.907978	0.333	0.222	1
EXOC1	0.0108949	0.890769	0.361	0.259	1
SETD5	0.0114726	0.931392	0.306	0.192	1
SRSF2	0.0115163	0.852748	0.528	0.575	1
EWSR1	0.0121318	0.977605	0.472	0.447	1
CHURC1	0.0122187	0.359773	0.194	0.521	1
POLK	0.012228	0.859934	0.333	0.226	1
USP15	0.0124152	1.03761	0.5	0.526	1
KMT2A	0.0125837	0.88807	0.306	0.193	1
ANKRD13D	0.012753	0.957569	0.417	0.343	1
FMNL2	0.0131077	0.967951	0.444	0.399	1
DMXL2	0.0135234	0.904522	0.472	0.443	1
PPARG	0.0136941	0.595356	0.611	0.777	1
HNRNPA3	0.014003	0.847636	0.556	0.643	1
OGA	0.0143544	0.991776	0.444	0.388	1
DHRS3	0.0144379	0.251307	0.139	0.402	1
GON4L	0.015117	1.04605	0.361	0.269	1
NXF1	0.0157078	1.19928	0.306	0.2	1
SEPTIN2	0.0159908	0.268495	0.25	0.616	1
SLC25A37	0.0161168	0.866762	0.278	0.17	1
STT3B	0.0161888	0.332399	0.139	0.396	1
HOOK3	0.0163144	0.920908	0.444	0.41	1
ASAH1	0.0165068	0.345081	0.75	0.902	1
ITSN2	0.0170802	1.04989	0.444	0.413	1
LYST	0.0176692	0.914645	0.472	0.459	1
ESRRA	0.0186334	0.250161	0.083	0.289	1
ELF1	0.0191268	0.475867	0.167	0.445	1
GK	0.0191992	0.80828	0.472	0.451	1
ACER3	0.0197135	0.316127	0.25	0.611	1
HP1BP3	0.0199344	1.1083	0.5	0.548	1
GBP2	0.0199862	0.269991	0.139	0.386	1
MSL1	0.0202785	1.16568	0.361	0.283	1
ANKRD44	0.0204682	1.08617	0.361	0.278	1
TRIM38	0.0214358	1.01195	0.528	0.608	1
DGLUCY	0.0226119	0.983981	0.389	0.323	1
PUM1	0.0228011	0.27423	0.139	0.382	1
CLIP4	0.0233257	0.988334	0.444	0.426	1
YIPF4	0.0244931	0.841051	0.389	0.322	1
TMEM33	0.0249372	0.304936	0.167	0.422	1
TASOR	0.0249702	0.455931	0.083	0.275	1
OSBPL11	0.0252481	0.79133	0.556	0.702	1
RUNX1	0.0253618	0.612291	0.556	0.652	1
CDK11A	0.0262828	0.935479	0.278	0.181	1
PAG1	0.0273793	0.370851	0.25	0.59	1
DHX36	0.0275397	1.01472	0.472	0.487	1
GPATCH2	0.0281478	0.929998	0.361	0.293	1
SRP19	0.0283466	0.316812	0.139	0.373	1
DAB2	0.02883	0.655953	0.611	0.776	1
AKAP9	0.029105	0.93176	0.556	0.68	1
DDX39B	0.0300781	0.908377	0.278	0.185	1
PRRC2C	0.030171	0.983527	0.5	0.547	1
SF1	0.0303839	0.716619	0.556	0.671	1
NCOR1	0.0310671	0.537722	0.556	0.663	1
RBMS1	0.031427	0.440259	0.194	0.47	1
NDUFA10	0.0316485	0.333843	0.167	0.421	1
TTL	0.0317271	0.274644	0.083	0.265	1
ECHDC1	0.0318302	0.316299	0.25	0.576	1
STK17B	0.0322983	0.338063	0.111	0.315	1
FN1	0.0325219	-0.39437	0.611	0.811	1
SHARPIN	0.0335926	0.406753	0.083	0.264	1
TSG101	0.0340321	0.313974	0.139	0.364	1
SPIDR	0.0342888	0.751302	0.306	0.22	1
MBNL1	0.0344716	0.659001	0.583	0.752	1
MON2	0.0347243	0.885724	0.306	0.221	1
FAM13B	0.0348218	0.953034	0.306	0.223	1
EPM2AIP1	0.0348974	0.927061	0.278	0.187	1
PHF20L1	0.0349305	0.904928	0.333	0.256	1
TBC1D10C	0.0354354	0.283628	0.194	0.465	1
USP33	0.0357896	0.990222	0.389	0.343	1
MYOF	0.036578	0.262584	0.139	0.36	1
SPOCD1	0.0367252	0.960331	0.278	0.186	1
FAM91A1	0.0374904	0.786619	0.333	0.261	1
TSC22D3	0.0380795	0.629992	0.278	0.615	1
CCPG1	0.038343	0.418385	0.25	0.581	1
PHC3	0.0396938	0.828279	0.333	0.259	1
FRY	0.041199	0.749636	0.306	0.226	1
ADAMTSL4	0.0412061	0.735104	0.583	0.774	1
ITGAM	0.0413662	0.361911	0.111	0.296	1
HSDL2	0.0415159	0.312982	0.083	0.255	1
SLTM	0.0423628	0.913623	0.472	0.507	1
ADPGK	0.0443352	0.901469	0.5	0.563	1
CREB1	0.0443546	0.933303	0.333	0.267	1
PHYKPL	0.0449779	0.972237	0.306	0.231	1
FGD2	0.0458571	0.990673	0.417	0.405	1
PARP12	0.0462511	0.52026	0.167	0.391	1
DOCK8	0.0471034	0.691289	0.583	0.76	1
JAK2	0.0477945	0.811557	0.278	0.197	1
P2RX4	0.0487383	0.399861	0.194	0.447	1
DAPP1	0.049021	0.306982	0.139	0.344	1
PHACTR2	0.0490633	0.455621	0.167	0.4	1
CSF3R	0.0495574	1.07336	0.278	0.199	1
GLIPR1	0.0497106	0.281329	0.194	0.445	1
ATP2C1	0.0503766	0.283875	0.194	0.443	1
DYNC1H1	0.0506448	0.705539	0.5	0.564	1
TMEM167A	0.0507896	0.364367	0.194	0.45	1
MKLN1	0.0508315	0.811512	0.306	0.232	1
PARP8	0.0513403	0.835697	0.278	0.199	1
FKBP15	0.0514621	0.93917	0.5	0.598	1
NUP107	0.0520673	0.831588	0.306	0.234	1
ATR	0.0526767	0.812995	0.306	0.231	1
TET2	0.0531797	0.856967	0.278	0.198	1
NRP2	0.0534926	0.962584	0.278	0.198	1
DGKZ	0.0536667	0.367267	0.111	0.29	1
KLF4	0.0548157	0.276714	0.111	0.291	1
BDP1	0.0553271	0.778529	0.361	0.31	1
SLC8A1	0.0558037	1.10282	0.417	0.419	1
RNF213	0.0565895	0.707069	0.583	0.789	1
SETX	0.0574212	0.635703	0.472	0.517	1
ATXN2	0.0578318	0.77005	0.306	0.232	1
PYGB	0.0585044	0.365594	0.111	0.286	1
REST	0.058576	0.36639	0.139	0.339	1
AGFG1	0.0587707	0.273634	0.167	0.389	1
FOS	0.0591794	0.607698	0.194	0.438	1
CCT6A	0.0602673	0.250946	0.194	0.437	1
CHCHD7	0.0604817	0.369531	0.111	0.286	1
PHACTR1	0.0612574	0.807217	0.444	0.472	1
GPATCH2L	0.0614702	0.741126	0.389	0.358	1
BTG2	0.0620129	0.260752	0.111	0.284	1
USP22	0.0624885	0.728742	0.139	0.335	1
INTS10	0.0626543	0.254035	0.111	0.284	1
SHOC2	0.0634137	0.40135	0.111	0.281	1
AIDA	0.0642305	0.256818	0.111	0.284	1
GSK3B	0.064711	0.832355	0.278	0.207	1
NSD1	0.0652273	0.920007	0.417	0.419	1
ITGAX	0.065535	0.997811	0.5	0.59	1
HERC2	0.0666206	0.762091	0.306	0.24	1
P4HA1	0.0683137	0.373012	0.139	0.328	1
EEA1	0.0684652	0.435794	0.167	0.381	1
IK	0.0684955	0.256186	0.139	0.33	1
MARK3	0.0706815	1.04715	0.333	0.282	1
MGAT4A	0.0710318	0.355643	0.139	0.327	1
SLC25A19	0.0719103	0.254753	0.111	0.278	1
PPP1R15A	0.0734805	0.312198	0.139	0.325	1
CBX3	0.0737923	0.367214	0.222	0.473	1
FAM133B	0.0746662	1.10295	0.389	0.377	1
KLC1	0.0754718	0.911736	0.278	0.21	1
ARRB2	0.0762347	0.25106	0.333	0.684	1
XAF1	0.0782739	0.831019	0.472	0.513	1
PRAM1	0.0784807	0.274704	0.167	0.373	1
OXR1	0.0787764	0.286108	0.139	0.323	1
XIAP	0.0788018	0.262909	0.167	0.369	1
COPS6	0.0791079	0.340515	0.139	0.323	1
LSM8	0.079467	0.285208	0.25	0.539	1
LYAR	0.0794983	0.595787	0.194	0.424	1
TTC7A	0.0804519	0.64182	0.139	0.318	1
PCMTD1	0.0807007	0.29351	0.167	0.369	1
XPO1	0.0807436	0.277792	0.167	0.369	1
IFRD1	0.080943	0.850503	0.278	0.215	1
GGNBP2	0.081429	0.42111	0.194	0.426	1
PLCB2	0.0814314	0.812755	0.333	0.287	1
IMMT	0.0822315	0.432756	0.167	0.371	1
MYO1F	0.0829816	0.957858	0.528	0.675	1
TRIOBP	0.0831709	0.356025	0.111	0.272	1
SNRNP70	0.0840787	0.860539	0.417	0.438	1
ABHD5	0.0843984	1.08007	0.528	0.722	1
NQO2	0.0849013	0.297544	0.222	0.474	1
HM13	0.0858023	0.267171	0.139	0.318	1
PDE4DIP	0.0862369	1.10561	0.444	0.496	1
TFEC	0.0875697	0.778732	0.472	0.538	1
TMC6	0.0876467	0.374548	0.278	0.588	1
ZNF83	0.0886061	1.01453	0.278	0.218	1
MRPS25	0.0887343	0.311314	0.111	0.267	1
ARF4	0.0887571	0.333753	0.167	0.368	1
MS4A6A	0.0890812	0.612165	0.222	0.468	1
FCHO2	0.0902399	0.43447	0.167	0.368	1
MTMR14	0.0907644	0.346318	0.139	0.314	1
CCDC14	0.0916509	0.848742	0.278	0.215	1
SLC25A45	0.0923585	0.758303	0.333	0.291	1
IRF1	0.0931121	0.331482	0.222	0.461	1
SAMHD1	0.0931915	0.330913	0.694	0.921	1
ATM	0.0942417	0.938806	0.444	0.51	1
MDFIC	0.0959646	0.274609	0.139	0.311	1
UBXN2B	0.0962215	0.301869	0.139	0.313	1
BTN3A2	0.0967404	0.439835	0.139	0.309	1
DNAJC7	0.0967653	0.324893	0.222	0.466	1
HTT	0.0977713	0.387134	0.139	0.308	1
UBE2Z	0.097796	0.376047	0.167	0.362	1
NMRK1	0.0978147	0.316735	0.111	0.262	1
RSRC2	0.0998295	0.386069	0.167	0.358	1
ALOX5	0.100522	0.435615	0.667	0.858	1
TBC1D9	0.100842	0.804053	0.361	0.346	1
GPATCH11	0.102037	0.334599	0.194	0.404	1
TBC1D15	0.10226	0.38633	0.139	0.307	1
DDX21	0.102297	0.293127	0.222	0.458	1
YIPF6	0.102545	0.296177	0.111	0.261	1
TLE4	0.104031	0.267118	0.111	0.26	1
CELF2	0.104672	0.361102	0.222	0.461	1
MAP3K2	0.105346	0.400239	0.194	0.408	1
AGPS	0.105517	0.253925	0.194	0.407	1
ZFAND6	0.105634	0.441765	0.194	0.41	1
ZMIZ1	0.105819	0.343938	0.111	0.259	1
HNRNPH3	0.106355	0.415665	0.167	0.357	1
LENG8	0.106541	0.80158	0.306	0.258	1
MFSD14C	0.10662	0.746596	0.306	0.258	1
MKNK1	0.107308	0.702754	0.444	0.501	1
WDR33	0.107522	0.412354	0.111	0.258	1
COX20	0.10778	0.368245	0.139	0.307	1
IKZF1	0.108068	0.262118	0.222	0.457	1
CBFB	0.109523	0.404384	0.139	0.306	1
HAGH	0.109883	0.415964	0.222	0.465	1
JMJD1C	0.110503	1.01317	0.444	0.52	1
KLF3	0.110656	0.734308	0.278	0.224	1
SLC25A46	0.110836	0.407679	0.167	0.356	1
PBRM1	0.115609	0.265479	0.167	0.351	1
DENND4B	0.117029	0.769333	0.333	0.301	1
ACP1	0.117512	0.296131	0.139	0.301	1
BSDC1	0.11801	0.693452	0.333	0.304	1
PDHA1	0.118193	0.393083	0.139	0.303	1
TRABD	0.120249	0.415282	0.194	0.402	1
MBP	0.120549	0.291414	0.306	0.604	1
NOP56	0.121977	0.376039	0.111	0.252	1
SFPQ	0.122205	0.821219	0.444	0.511	1
DRAM1	0.122428	0.271582	0.167	0.344	1
LRRFIP1	0.123285	0.557722	0.694	0.916	1
THBD	0.123392	0.433604	0.194	0.397	1
STX4	0.124354	0.433196	0.222	0.447	1
SLC31A2	0.124917	0.345346	0.25	0.513	1
MACF1	0.125727	1.11177	0.333	0.311	1
METAP2	0.125977	0.497746	0.111	0.251	1
SFT2D2	0.126826	0.429549	0.167	0.347	1
TCEA1	0.127207	0.293934	0.194	0.397	1
RBM17	0.127777	0.255141	0.194	0.393	1
MIS18BP1	0.127826	0.89438	0.5	0.639	1
PLXNB2	0.129675	0.476662	0.194	0.399	1
SH3BP1	0.13099	0.434041	0.139	0.297	1
ATF7IP	0.132789	0.700639	0.278	0.229	1
SNX13	0.133363	0.753631	0.306	0.271	1
AGO3	0.133658	0.978517	0.333	0.313	1
ID3	0.134382	0.334575	0.139	0.292	1
STX16	0.134591	0.753184	0.333	0.308	1
HIPK1	0.135042	0.811437	0.167	0.346	1
ARHGEF10L	0.136745	0.316279	0.222	0.441	1
PPFIA1	0.136988	0.315632	0.167	0.337	1
CHFR	0.137062	0.771136	0.278	0.233	1
C11orf58	0.137197	0.354001	0.306	0.607	1
TCF25	0.140986	0.497941	0.556	0.742	1
GGA2	0.144655	0.574004	0.528	0.734	1
TNPO1	0.146163	0.318511	0.222	0.437	1
FRMD4A	0.14707	1.03532	0.417	0.471	1
KMT2E	0.149145	0.719765	0.444	0.527	1
NFE2L2	0.149877	0.556738	0.25	0.498	1
LPIN2	0.150726	0.571582	0.194	0.386	1
CFLAR	0.151661	0.736163	0.417	0.458	1
MAPK1	0.152494	0.317254	0.25	0.485	1
SP140L	0.154507	0.645246	0.278	0.237	1
TRIP12	0.155468	0.298951	0.222	0.437	1
GOLGA3	0.1558	0.290897	0.139	0.285	1
TBRG1	0.157509	0.375977	0.167	0.334	1
BAZ1A	0.157889	0.579707	0.25	0.494	1
PARP4	0.15789	0.398873	0.25	0.488	1
TSEN2	0.158131	0.729308	0.306	0.272	1
CSNK2A1	0.158501	0.497097	0.194	0.384	1
NIN	0.159807	0.537688	0.167	0.335	1
TRIM44	0.162067	0.430377	0.278	0.538	1
TANC2	0.162752	1.0294	0.444	0.54	1
CPM	0.16375	0.392804	0.222	0.424	1
FMNL1	0.164291	0.805551	0.472	0.59	1
NUMB	0.164839	0.582925	0.222	0.428	1
ATP10A	0.164961	0.723807	0.333	0.32	1
POLR2A	0.168133	0.281272	0.194	0.375	1
STAT6	0.16906	0.502282	0.25	0.48	1
ATXN1	0.169838	0.820744	0.361	0.371	1
FAM111A	0.170132	0.733377	0.333	0.322	1
RBMS2	0.170682	0.396069	0.139	0.28	1
ASCC2	0.170871	0.3158	0.139	0.281	1
TP53I13	0.170915	0.760423	0.278	0.241	1
SPAG9	0.171163	0.796091	0.333	0.324	1
ROCK2	0.176329	0.72318	0.278	0.245	1
MTCH1	0.176689	0.461742	0.278	0.547	1
CNTRL	0.17716	0.905073	0.361	0.371	1
ATP9B	0.177541	0.709372	0.306	0.283	1
EPB41L3	0.177582	0.549846	0.139	0.279	1
SNAP23	0.177623	0.353256	0.139	0.28	1
UBR2	0.177943	0.350004	0.139	0.278	1
SMCHD1	0.179204	0.293606	0.139	0.277	1
MACC1	0.179357	0.873976	0.389	0.422	1
USP14	0.180588	0.260069	0.167	0.326	1
RO60	0.18081	0.251047	0.139	0.277	1
BACH1	0.182054	0.670251	0.417	0.485	1
NRP1	0.183108	0.386959	0.167	0.324	1
MAP4	0.184574	0.834076	0.389	0.431	1
TRIM27	0.185259	0.422769	0.167	0.326	1
LSAMP	0.185625	0.718968	0.278	0.247	1
CNOT4	0.187985	0.36534	0.139	0.276	1
LPP	0.190205	0.475882	0.25	0.476	1
ABCG1	0.193637	0.795029	0.5	0.703	1
NFATC3	0.194311	0.317	0.139	0.27	1
NAGK	0.195163	0.508235	0.25	0.477	1
AKT1	0.195238	0.328705	0.194	0.372	1
CTBP2	0.196514	0.527403	0.167	0.321	1
ZFP36L2	0.196817	0.551756	0.556	0.749	1
BIN2	0.197321	0.613044	0.306	0.289	1
MLX	0.198676	0.266166	0.194	0.367	1
PRKDC	0.199257	0.448152	0.222	0.423	1
UTRN	0.199649	0.824201	0.278	0.251	1
ARL11	0.19968	0.706891	0.278	0.251	1
PRPF4B	0.200041	1.01946	0.417	0.502	1
SMARCA4	0.200637	0.370766	0.139	0.271	1
SERINC3	0.200848	0.436648	0.222	0.425	1
TXNIP	0.201044	0.272737	0.861	0.988	1
RASAL2	0.201382	0.812801	0.417	0.486	1
ARRB1	0.202406	0.309005	0.278	0.511	1
CCT3	0.203021	0.354888	0.222	0.418	1
CPEB4	0.203098	0.293611	0.222	0.419	1
DNAJB12	0.206111	0.324362	0.194	0.365	1
ASH1L	0.206497	0.834594	0.333	0.339	1
IL10RA	0.206544	0.25245	0.167	0.314	1
NUP58	0.20679	0.337489	0.194	0.368	1
BBX	0.207259	0.387021	0.222	0.415	1
PPP1R12A	0.208487	0.915988	0.389	0.443	1
SUGT1	0.208948	0.438934	0.194	0.368	1
RHOQ	0.209324	0.383814	0.25	0.474	1
EHMT1	0.209599	0.58761	0.278	0.25	1
GNAI3	0.211234	0.594272	0.222	0.415	1
RAB6A	0.21169	0.27308	0.194	0.361	1
MCL1	0.212025	0.277081	0.417	0.77	1
UHMK1	0.212483	0.483982	0.25	0.475	1
ANKRD10	0.212728	0.715343	0.278	0.252	1
FGFR1OP2	0.213332	0.900804	0.333	0.337	1
CSF2RA	0.213802	0.495514	0.167	0.314	1
ZNF217	0.21432	0.258352	0.194	0.36	1
NPL	0.216066	0.275803	0.139	0.268	1
KRR1	0.216848	0.414035	0.139	0.268	1
TM7SF3	0.221731	0.487292	0.139	0.267	1
NT5C2	0.221912	0.330017	0.139	0.265	1
HERC1	0.223314	0.396595	0.167	0.313	1
WASHC4	0.223419	0.409755	0.25	0.471	1
CLTC	0.223659	0.317611	0.333	0.643	1
SKAP2	0.224439	0.401486	0.306	0.587	1
KMT2C	0.224477	0.677232	0.389	0.436	1
MOB3B	0.225648	0.556577	0.278	0.526	1
VPS13C	0.226083	0.462279	0.278	0.517	1
DENND2D	0.226487	0.428683	0.194	0.36	1
GGA1	0.226644	0.445424	0.25	0.464	1
NSRP1	0.226955	0.807817	0.333	0.339	1
SMC6	0.227557	0.302495	0.139	0.263	1
UBR5	0.228056	0.654671	0.306	0.296	1
ZC3H13	0.229208	0.316847	0.222	0.412	1
IVD	0.229401	0.261929	0.139	0.262	1
PHKB	0.231514	0.509727	0.167	0.31	1
DENND11	0.231799	0.554873	0.306	0.292	1
ETNK1	0.231879	0.317801	0.222	0.404	1
KLHDC8B	0.232182	0.257143	0.139	0.261	1
CRTC3	0.23246	0.778797	0.278	0.254	1
NCKAP1L	0.232612	0.343904	0.417	0.799	1
EMC2	0.234016	0.285591	0.139	0.263	1
SRSF7	0.234996	0.851982	0.472	0.629	1
USP34	0.235472	0.856517	0.306	0.297	1
2021-03-07	0.235589	0.619785	0.306	0.298	1
CD33	0.235589	0.344205	0.222	0.411	1
SPART	0.239227	0.320643	0.167	0.307	1
SAFB	0.240083	0.315185	0.139	0.261	1
LCP2	0.241197	0.363176	0.139	0.259	1
PDCD6IP	0.242451	0.58756	0.472	0.646	1
IST1	0.242807	0.432414	0.222	0.407	1
TTC3	0.2429	0.806964	0.417	0.497	1
CRK	0.243458	0.513537	0.139	0.261	1
FNDC3B	0.243707	0.548653	0.472	0.621	1
STAT2	0.244498	0.341398	0.278	0.503	1
EPS15	0.246141	0.410825	0.167	0.307	1
ETV6	0.247196	0.878139	0.278	0.262	1
GNPTAB	0.247358	0.392534	0.194	0.357	1
FNBP1	0.248233	0.726935	0.361	0.399	1
ZNF302	0.249842	0.760738	0.306	0.301	1
LRRFIP2	0.250027	0.399603	0.167	0.308	1
GIT2	0.250922	0.614224	0.167	0.307	1
ANAPC5	0.253738	0.452871	0.194	0.352	1
TAOK1	0.25463	0.789359	0.389	0.452	1
PIK3R1	0.256822	0.268377	0.139	0.256	1
PTPN12	0.262876	0.296211	0.333	0.611	1
ARHGAP18	0.266183	0.635566	0.5	0.707	1
SLC39A10	0.267908	0.811137	0.333	0.354	1
RREB1	0.268363	0.82063	0.278	0.262	1
COPS5	0.268371	0.408251	0.194	0.352	1
THOC2	0.269392	0.747339	0.167	0.299	1
DDX46	0.269943	0.910718	0.417	0.512	1
MICAL1	0.271192	0.937238	0.333	0.358	1
VPS36	0.271345	0.458007	0.194	0.347	1
SPATA13	0.273043	0.444779	0.139	0.253	1
BOD1L1	0.273769	0.302198	0.222	0.392	1
DHX15	0.274086	0.395506	0.139	0.252	1
PRPF6	0.274385	0.410849	0.167	0.3	1
RNF166	0.275105	0.503718	0.194	0.349	1
RRAGC	0.278971	0.272055	0.167	0.295	1
EHBP1L1	0.279443	0.27189	0.194	0.332	1
ERV3-1	0.280253	0.798201	0.306	0.308	1
PSD3	0.280362	0.693685	0.278	0.268	1
SYK	0.281235	0.5838	0.333	0.606	1
GRK3	0.281987	0.486817	0.25	0.448	1
RAP2C	0.283892	0.344183	0.139	0.251	1
TTC37	0.284276	0.385599	0.167	0.297	1
PHF3	0.284323	0.32781	0.222	0.39	1
ACE	0.285278	0.270086	0.194	0.341	1
KPNA4	0.285804	0.386188	0.194	0.343	1
APBB1IP	0.286388	0.310012	0.167	0.296	1
AZI2	0.286817	0.576264	0.25	0.452	1
WAPL	0.288818	0.455407	0.194	0.348	1
SERPINB6	0.289532	0.320524	0.361	0.66	1
STK10	0.289832	0.349556	0.25	0.446	1
CASP8	0.29067	0.776447	0.278	0.268	1
NRDC	0.291388	0.771943	0.361	0.403	1
ZFYVE26	0.294381	0.280351	0.167	0.292	1
KDSR	0.295776	0.339308	0.167	0.295	1
SPG11	0.297735	0.800143	0.361	0.411	1
RGS12	0.298488	0.30893	0.25	0.434	1
YTHDC1	0.30088	0.831581	0.278	0.27	1
CTNNB1	0.301748	0.513527	0.472	0.613	1
FAR1	0.301893	0.722536	0.306	0.31	1
ERAP2	0.30551	0.64937	0.278	0.499	1
TMEM259	0.312458	0.482813	0.25	0.44	1
CHST12	0.316593	0.467343	0.167	0.288	1
TK2	0.317249	0.313456	0.167	0.29	1
UFM1	0.318332	0.376348	0.222	0.389	1
UPF3A	0.320971	0.762004	0.278	0.272	1
IWS1	0.321074	0.260952	0.167	0.286	1
ZBTB38	0.321135	0.406447	0.167	0.29	1
MED28	0.322286	0.743674	0.306	0.32	1
DNAAF4	0.326435	0.491455	0.194	0.338	1
KLF6	0.328243	0.658193	0.5	0.677	1
MEF2A	0.330431	0.739354	0.361	0.414	1
SMARCC2	0.33135	0.640856	0.278	0.275	1
TULP4	0.332923	0.296276	0.167	0.283	1
NFATC2IP	0.33604	0.877026	0.306	0.323	1
ITGA5	0.336517	0.271492	0.25	0.42	1
HCLS1	0.336958	0.280505	0.333	0.594	1
AFF4	0.337789	0.672259	0.306	0.32	1
USP3	0.340261	0.647633	0.333	0.371	1
TBC1D4	0.341601	0.510264	0.222	0.386	1
HEXA	0.347724	0.271662	0.389	0.687	1
PDCD4	0.351584	0.472005	0.222	0.38	1
LIMA1	0.352497	0.38451	0.278	0.481	1
PPIG	0.352549	0.525009	0.444	0.599	1
TNS3	0.354718	0.52056	0.194	0.33	1
ILF3	0.355143	0.517839	0.222	0.379	1
DAPK1	0.35554	0.321883	0.167	0.281	1
DOCK11	0.358534	0.441953	0.306	0.533	1
NR3C1	0.359024	0.346644	0.306	0.532	1
MRPS5	0.359653	0.527013	0.25	0.427	1
ABCC3	0.362662	0.687088	0.333	0.363	1
PPP2R5C	0.363466	0.731199	0.333	0.375	1
MAPK14	0.36525	0.453136	0.167	0.281	1
ARMC8	0.367352	0.531089	0.194	0.326	1
MED15	0.369199	0.325316	0.167	0.277	1
PJA2	0.376451	0.51722	0.278	0.486	1
ST3GAL6	0.376774	0.63407	0.278	0.285	1
FCGR1B	0.376872	0.39965	0.167	0.279	1
NIPBL	0.377764	0.626127	0.25	0.429	1
UBE2G2	0.377875	0.737291	0.389	0.472	1
DYNC1LI2	0.379907	0.298357	0.167	0.277	1
ZNF24	0.381156	0.544097	0.306	0.324	1
FEZ2	0.385431	0.370336	0.306	0.534	1
ADD1	0.386032	0.477837	0.278	0.474	1
TOR1AIP2	0.386464	0.656858	0.306	0.329	1
DDX3X	0.388356	0.507097	0.306	0.531	1
TMEM165	0.3912	0.82822	0.389	0.49	1
PSME4	0.392066	0.750541	0.278	0.286	1
TIAL1	0.395738	0.635118	0.278	0.288	1
PRPF8	0.396371	0.719727	0.306	0.334	1
NEMF	0.39694	0.49367	0.278	0.471	1
QKI	0.398317	0.490296	0.333	0.575	1
EIF3M	0.398953	0.541313	0.278	0.482	1
NUDT3	0.399223	0.966044	0.306	0.337	1
GLS	0.399617	0.57877	0.194	0.322	1
SETD2	0.401852	0.299235	0.167	0.272	1
RNF168	0.402461	0.513503	0.194	0.32	1
SRFBP1	0.402799	0.295344	0.167	0.272	1
RSRC1	0.403367	0.596348	0.194	0.323	1
2021-03-01	0.405952	0.49022	0.306	0.524	1
ZFAND5	0.406104	0.297002	0.333	0.583	1
MYO9B	0.410902	0.31501	0.361	0.602	1
PTEN	0.411104	0.411535	0.167	0.271	1
COA1	0.411472	0.29087	0.167	0.272	1
INTS6	0.415622	0.434941	0.167	0.268	1
DUSP1	0.415949	0.742101	0.278	0.474	1
ECHDC2	0.419218	0.60534	0.167	0.271	1
CBL	0.420387	0.60903	0.333	0.38	1
SHTN1	0.42306	0.737601	0.389	0.502	1
PAPOLA	0.424139	0.632771	0.444	0.605	1
ZMYND8	0.427649	0.708217	0.25	0.252	1
NRIP1	0.427852	0.77415	0.333	0.382	1
SRSF5	0.42915	0.803624	0.417	0.577	1
PSMD11	0.431676	0.577143	0.194	0.317	1
SUGP2	0.435073	0.73229	0.278	0.293	1
CSNK1A1	0.436785	0.423433	0.361	0.637	1
SGK3	0.437526	0.386454	0.278	0.466	1
MOSPD2	0.439686	0.557304	0.194	0.314	1
PTPRO	0.441678	0.373867	0.222	0.359	1
MR1	0.443984	0.660549	0.278	0.468	1
ATRX	0.444755	0.763851	0.389	0.501	1
LYPLA2	0.445665	0.286107	0.194	0.309	1
RBPJ	0.44646	0.58132	0.389	0.708	1
PACSIN2	0.446752	0.425406	0.167	0.267	1
JAK1	0.448425	0.422617	0.25	0.407	1
RBM47	0.452612	0.570859	0.306	0.509	1
SSH2	0.453831	0.545692	0.194	0.312	1
NBN	0.454613	0.288549	0.167	0.264	1
TGM2	0.456794	0.273679	0.472	0.787	1
HNRNPDL	0.459462	0.486412	0.361	0.645	1
SKIL	0.461183	0.579545	0.306	0.522	1
HPS5	0.462494	0.379012	0.194	0.308	1
ORMDL1	0.46275	0.760015	0.306	0.528	1
CTNND1	0.462944	0.464739	0.194	0.307	1
FNIP1	0.463795	0.518032	0.167	0.264	1
CGGBP1	0.465704	0.547741	0.306	0.518	1
NCOR2	0.46935	0.295671	0.222	0.351	1
VPS35	0.469984	0.602694	0.278	0.461	1
MAP7D1	0.472493	0.393548	0.278	0.463	1
PCNX1	0.473044	0.374441	0.194	0.305	1
LTBR	0.474363	0.480956	0.194	0.307	1
UNC13D	0.47912	0.549238	0.194	0.306	1
RSF1	0.479457	0.458878	0.194	0.307	1
AMD1	0.479861	0.531373	0.278	0.463	1
PRDM2	0.480527	0.405127	0.167	0.259	1
CUL5	0.480776	0.483487	0.25	0.257	1
CYB5R1	0.482483	0.390473	0.167	0.262	1
GLDN	0.484395	0.326228	0.278	0.441	1
TUT4	0.488651	0.507938	0.333	0.392	1
RPS6KA5	0.491922	0.341392	0.167	0.253	1
KIAA1109	0.49234	0.608233	0.194	0.306	1
PPM1K	0.492445	0.893178	0.194	0.305	1
GBP3	0.493041	0.594556	0.194	0.305	1
UBXN11	0.493119	0.775002	0.278	0.306	1
CCAR1	0.494118	0.400883	0.194	0.303	1
RSBN1L	0.494172	0.653688	0.222	0.351	1
TTC39B	0.495246	0.592925	0.333	0.388	1
ATP2B1	0.496044	0.762577	0.306	0.513	1
C19orf25	0.49686	0.493516	0.222	0.352	1
RBL2	0.498165	0.494688	0.167	0.259	1
DSE	0.500076	0.641129	0.361	0.451	1
UPF2	0.501553	0.629328	0.278	0.304	1
ATP11A	0.50687	0.439731	0.167	0.257	1
ARIH2	0.508519	0.455959	0.167	0.256	1
MIA2	0.511244	0.713922	0.25	0.263	1
TMF1	0.512717	0.512846	0.194	0.302	1
TRIM25	0.514388	0.743983	0.222	0.351	1
CRBN	0.514724	0.397844	0.167	0.256	1
GTF2I	0.515703	0.792304	0.472	0.679	1
CLCN7	0.519475	0.360771	0.194	0.298	1
PRRC1	0.519723	0.552422	0.167	0.255	1
TUT7	0.52214	0.594705	0.25	0.265	1
ACAP2	0.522604	0.650982	0.472	0.67	1
NUMA1	0.52677	0.417738	0.25	0.398	1
CABIN1	0.527093	0.351449	0.167	0.252	1
MAT2A	0.529119	0.411067	0.222	0.346	1
EIF2A	0.533463	0.509922	0.222	0.348	1
KIDINS220	0.53433	0.631421	0.194	0.299	1
CLN8	0.536665	0.42636	0.278	0.301	1
KPNA6	0.537891	0.463629	0.167	0.252	1
RB1	0.54269	0.581227	0.25	0.268	1
IPO8	0.546195	0.479477	0.194	0.297	1
BIRC2	0.547856	0.364316	0.194	0.296	1
RBM26	0.55089	0.785451	0.25	0.265	1
CDK5RAP3	0.552556	0.618558	0.25	0.267	1
RB1CC1	0.552982	0.63593	0.278	0.312	1
SRRM1	0.553412	0.329166	0.361	0.597	1
CDC42BPB	0.555142	0.305004	0.278	0.436	1
ZCCHC2	0.555867	0.757741	0.278	0.314	1
PCSK7	0.557982	0.954158	0.361	0.461	1
PTPN2	0.562342	0.744255	0.333	0.408	1
SEC22B	0.570437	0.571703	0.278	0.315	1
TSNAX	0.570914	0.444442	0.194	0.293	1
KTN1	0.573429	0.582526	0.361	0.623	1
BZW1	0.574022	0.523506	0.333	0.568	1
SAFB2	0.576122	0.700879	0.25	0.27	1
IRAK3	0.576696	0.860629	0.333	0.421	1
ITGAE	0.577829	0.495426	0.194	0.292	1
IDS	0.579345	0.71076	0.278	0.313	1
COPB2	0.581023	0.506837	0.25	0.389	1
ITFG1	0.581453	0.542322	0.25	0.273	1
MLKL	0.581677	0.551219	0.222	0.337	1
PARVG	0.583023	0.580478	0.333	0.409	1
SEPTIN7	0.585607	0.304624	0.361	0.613	1
TRIM33	0.586128	0.822754	0.25	0.275	1
U2SURP	0.586394	0.460381	0.278	0.433	1
FBXO7	0.587881	0.412899	0.25	0.388	1
NOL8	0.590855	0.680535	0.25	0.275	1
FGD4	0.591445	0.435944	0.222	0.335	1
TRIM22	0.592395	0.68447	0.333	0.414	1
WDR26	0.592662	0.54077	0.194	0.289	1
CXorf38	0.600166	0.514432	0.222	0.338	1
CREBRF	0.606316	0.576969	0.222	0.33	1
TANK	0.608546	0.684172	0.25	0.386	1
VPS53	0.611114	0.464936	0.194	0.287	1
CIRBP	0.611592	0.377661	0.5	0.735	1
HSD17B11	0.613196	0.549725	0.278	0.431	1
PNKP	0.613871	0.350086	0.194	0.284	1
THUMPD1	0.614699	0.439214	0.194	0.287	1
CEP350	0.61823	0.500647	0.306	0.364	1
JAML	0.621783	0.458082	0.444	0.789	1
ASGR1	0.622831	0.330023	0.194	0.283	1
PIK3CB	0.623684	0.411584	0.194	0.285	1
HPS1	0.624774	0.701304	0.25	0.382	1
TNFRSF14	0.629148	0.352559	0.25	0.377	1
ZBTB44	0.629238	0.443566	0.194	0.281	1
CHD2	0.63426	0.865611	0.278	0.326	1
CMTR2	0.634428	0.506453	0.25	0.278	1
CMIP	0.635481	0.258191	0.194	0.278	1
[truncated: 200 more rows]
