# Supplementary material for: Single cell analysis of M. tuberculosis phenotype and macrophage lineages in the infected lung
Source: J Exp Med. 2021 Jul 22;218(9):e20210615. doi: 10.1084/jem.20210615 (PMC8302446; doi:10.1084/jem.20210615)
Supplement: Table S31 — is a DGE results table comparing IM_3 cells in bystander versus infected. [file JEM_20210615_TableS31.xlsx]

## Sheet: Table S31
Table S31. DGE results table comparing IM_3 cells in bystander versus infected
	p_val	avg_logFC	pct.1	pct.2	p_val_adj
C1qa	6.07585e-135	1.58329	0.931	0.508	1.37472e-130
C1qc	2.09113e-127	1.30215	0.939	0.524	4.73139e-123
C1qb	4.59846e-106	1.07313	0.946	0.681	1.04045e-101
Saa3	8.22384e-92	-1.20653	0.856	0.988	1.86073e-87
Lgmn	5.23623e-86	0.921039	0.91	0.564	1.18475e-81
Aif1	1.83452e-75	0.848385	0.887	0.555	4.15078e-71
Ly6i	1.55036e-63	-0.516848	0.967	0.989	3.50784e-59
Nos2	1.6604e-60	-0.788738	0.747	0.916	3.75682e-56
Clmp	4.72333e-59	-0.909281	0.246	0.636	1.0687e-54
Cd300a	3.59362e-55	0.485936	0.482	0.148	8.13092e-51
Sdc1	2.96423e-51	-0.778612	0.418	0.739	6.70687e-47
Fgl2	2.10201e-48	0.595564	0.827	0.498	4.75602e-44
Ccl5	1.24956e-47	-0.705574	0.915	0.982	2.82725e-43
Pld4	1.66639e-47	0.546298	0.65	0.288	3.77037e-43
Adgre1	7.53211e-47	0.46321	0.556	0.213	1.70422e-42
Cd83	1.03209e-46	0.427319	0.355	0.094	2.3352e-42
Hexa	2.04355e-46	0.491819	0.974	0.856	4.62374e-42
AA467197	2.37867e-46	-0.580356	0.953	0.989	5.38198e-42
Fosb	1.41726e-45	0.572733	0.749	0.396	3.2067e-41
Apoe	2.09438e-45	0.928556	0.877	0.661	4.73875e-41
Ccl6	2.90039e-45	0.829117	0.624	0.288	6.56243e-41
Inhba	3.98487e-45	-0.886798	0.392	0.729	9.01617e-41
Slc7a2	6.34324e-45	-0.641933	0.809	0.922	1.43522e-40
Fabp5	8.03177e-45	0.655724	0.981	0.917	1.81727e-40
Clec4e	2.0096e-44	-0.634195	0.764	0.909	4.54691e-40
Cfp	2.23094e-43	0.47215	0.426	0.141	5.04773e-39
Acsl1	5.11578e-42	-0.551794	0.903	0.941	1.1575e-37
mt-Co1	1.4932e-41	-0.458447	0.998	0.999	3.37851e-37
H2-Eb1	4.47427e-41	0.308381	1	1	1.01235e-36
Grina	8.04109e-40	-0.37783	0.981	0.988	1.81938e-35
Ptges	3.77993e-39	-1.05121	0.13	0.455	8.55247e-35
Hmox1	1.97575e-38	-0.47622	0.775	0.91	4.47034e-34
Hebp1	4.42724e-38	0.414387	0.565	0.247	1.00171e-33
Cyp4f18	1.0131e-37	0.54141	0.6	0.287	2.29225e-33
Cxcl2	5.7572e-37	0.590876	0.856	0.561	1.30262e-32
Mif	1.05352e-36	-0.336299	0.969	0.992	2.3837e-32
Lamp1	1.54351e-34	0.292897	1	0.96	3.49235e-30
Slpi	1.58724e-34	-0.771948	0.433	0.704	3.59128e-30
Smpdl3a	2.24555e-34	0.456044	0.73	0.431	5.08078e-30
Esyt1	6.28577e-34	0.420875	0.577	0.273	1.42222e-29
Rpl10a	1.53699e-33	0.359446	0.955	0.819	3.47759e-29
Tmsb4x	2.34701e-33	0.290308	1	0.999	5.31035e-29
Fam162a	9.93287e-33	-0.731579	0.355	0.599	2.24741e-28
Dnase1l3	1.03233e-32	0.495503	0.447	0.186	2.33575e-28
Fpr2	2.30267e-32	-0.540087	0.556	0.723	5.21002e-28
Rgs10	3.459e-31	0.320919	0.383	0.14	7.82633e-27
Itgb5	1.60373e-30	0.389719	0.496	0.221	3.62861e-26
Gadd45b	1.7495e-30	0.392264	0.709	0.401	3.95842e-26
Hp	1.77596e-30	-0.742862	0.534	0.72	4.0183e-26
Actb	1.93274e-30	0.328945	1	0.997	4.37302e-26
Orm1	2.36521e-30	-0.780787	0.203	0.475	5.35151e-26
Pde4b	2.7785e-30	0.406492	0.572	0.279	6.28664e-26
Cd300c2	4.12095e-30	0.41642	0.775	0.509	9.32406e-26
Tbca	1.30305e-29	0.345246	0.905	0.708	2.94828e-25
Pla2g7	3.09332e-29	-0.359664	0.946	0.954	6.99895e-25
Trem2	4.88978e-29	0.455021	0.887	0.699	1.10636e-24
Ctsb	6.15881e-29	0.31644	0.998	0.998	1.39349e-24
Grn	1.49229e-28	0.296953	0.995	0.94	3.37646e-24
Pim1	5.24558e-28	0.426657	0.858	0.64	1.18687e-23
Lmna	1.63531e-27	0.417192	0.53	0.261	3.70006e-23
Junb	2.43306e-27	0.37661	0.957	0.849	5.50505e-23
Cotl1	5.64458e-27	0.405755	0.872	0.657	1.27714e-22
Ldha	8.39e-27	-0.339414	0.917	0.961	1.89832e-22
Ly86	1.16169e-26	0.351703	0.52	0.253	2.62844e-22
Camk1	1.47975e-26	0.306033	0.397	0.163	3.34808e-22
Smpdl3b	3.76146e-26	-0.451505	0.638	0.761	8.51069e-22
Pgk1	6.01892e-26	-0.350595	0.896	0.925	1.36184e-21
Crip1	4.15394e-25	0.621199	0.894	0.736	9.39871e-21
Ptpn18	4.97806e-25	0.38914	0.792	0.555	1.12634e-20
Rpl3	8.14108e-25	0.27494	0.972	0.925	1.842e-20
F10	2.05549e-24	-0.481325	0.735	0.837	4.65076e-20
Serf1	4.5155e-24	-0.633826	0.22	0.447	1.02168e-19
Rel	4.94736e-24	0.337104	0.362	0.153	1.11939e-19
Ms4a7	5.89304e-24	0.415062	0.778	0.532	1.33336e-19
Nme1	6.66865e-24	0.364844	0.693	0.432	1.50885e-19
Fcgr1	6.89876e-24	0.313423	0.496	0.241	1.56091e-19
Hspa1a	1.1677e-23	-0.668873	0.433	0.637	2.64204e-19
Capza2	1.33202e-23	0.306746	0.825	0.599	3.01383e-19
Hspa1b	1.54881e-23	-0.666132	0.22	0.457	3.50433e-19
Ly9	1.72601e-23	0.304598	0.489	0.234	3.90526e-19
S100a11	6.94615e-23	-0.409055	0.806	0.874	1.57164e-18
Tbxas1	7.11173e-23	0.27156	0.39	0.17	1.6091e-18
Atp2b1	7.56421e-23	0.348751	0.629	0.352	1.71148e-18
Ly6e	7.91209e-23	0.272184	0.986	0.936	1.79019e-18
Uap1l1	1.38496e-22	0.304947	0.539	0.277	3.13361e-18
Abhd12	3.25571e-22	0.290737	0.426	0.197	7.36636e-18
Slc16a3	3.97525e-22	-0.430757	0.591	0.727	8.9944e-18
Esd	5.18834e-22	-0.380322	0.851	0.882	1.17391e-17
Slc7a11	5.78633e-22	-0.460855	0.657	0.82	1.30921e-17
Rps2	7.5126e-22	0.283355	0.943	0.799	1.6998e-17
Lst1	1.24033e-21	0.333822	0.761	0.496	2.80638e-17
Zfp36	1.73192e-21	0.300474	0.908	0.667	3.91865e-17
Lipa	9.85563e-21	0.305816	0.57	0.319	2.22993e-16
Pgam1	1.81454e-20	-0.304269	0.896	0.929	4.10559e-16
Abcg1	2.40463e-20	0.280489	0.537	0.287	5.44073e-16
Socs3	2.6098e-20	0.284077	0.825	0.567	5.90494e-16
Fbxl5	3.81733e-20	-0.48237	0.645	0.773	8.6371e-16
Nfe2l2	3.98278e-20	0.302948	0.707	0.434	9.01144e-16
Higd1a	1.00972e-19	-0.417726	0.622	0.716	2.28459e-15
Gusb	1.58074e-19	0.289823	0.638	0.369	3.57657e-15
Amdhd2	2.85109e-19	0.289543	0.598	0.347	6.45089e-15
Ppp1r15a	3.02139e-19	0.266448	0.548	0.296	6.83619e-15
Akr1a1	3.41768e-19	0.270587	0.931	0.781	7.73285e-15
Sh3bgrl3	3.50439e-19	-0.282139	0.979	0.974	7.92903e-15
Ptms	3.88458e-19	0.272379	0.806	0.539	8.78926e-15
Srgn	6.97414e-19	-0.423489	0.771	0.838	1.57797e-14
Kcnn4	1.15528e-18	0.260708	0.494	0.258	2.61393e-14
Msrb1	2.1267e-18	0.253187	0.967	0.868	4.81187e-14
Mt1	2.3018e-18	-0.51379	0.652	0.785	5.20804e-14
Pdpn	2.73016e-18	-0.442469	0.624	0.762	6.17727e-14
Bnip3	3.57531e-18	-0.483988	0.213	0.401	8.08949e-14
Cst7	4.28232e-18	-0.564723	0.468	0.612	9.68917e-14
Dock10	5.17756e-18	0.2596	0.454	0.236	1.17147e-13
Clec4d	6.14469e-18	-0.299186	0.898	0.93	1.3903e-13
Csrnp1	6.61433e-18	0.262327	0.47	0.245	1.49656e-13
Tgfbi	1.11028e-17	0.253505	0.998	0.952	2.51212e-13
Plaur	1.76829e-17	0.291387	0.499	0.277	4.00094e-13
P2rx4	2.6415e-17	0.276157	0.624	0.372	5.97666e-13
Vasp	3.35216e-17	0.262547	0.759	0.505	7.5846e-13
Ifrd1	3.80394e-17	0.31437	0.775	0.552	8.6068e-13
mt-Co2	6.06632e-17	-0.271635	0.995	1	1.37256e-12
Hexb	7.77248e-17	0.322978	0.728	0.517	1.7586e-12
Gatm	8.95633e-17	0.259232	0.411	0.209	2.02646e-12
Lat2	1.08834e-16	0.296592	0.612	0.376	2.46248e-12
Timp2	2.14494e-16	0.31498	0.463	0.255	4.85314e-12
Arpc2	3.13995e-16	0.251808	0.898	0.756	7.10444e-12
H2-Q7	4.67362e-16	-0.271861	0.943	0.945	1.05745e-11
Sdc4	5.07724e-16	-0.527251	0.485	0.601	1.14878e-11
Hilpda	1.06217e-15	-0.534767	0.478	0.63	2.40327e-11
Coro1a	1.88872e-15	0.291761	0.66	0.441	4.27342e-11
Osm	1.89729e-15	0.296729	0.487	0.279	4.29281e-11
Axl	2.19676e-15	0.267597	0.749	0.522	4.97039e-11
Tnfaip3	8.50808e-15	0.266981	0.759	0.527	1.92504e-10
Gngt2	1.0112e-14	0.255556	0.849	0.657	2.28793e-10
Nfil3	1.06816e-14	0.261752	0.522	0.307	2.41681e-10
Ero1l	1.48898e-14	-0.46214	0.366	0.512	3.36897e-10
Itgb2	2.69866e-14	-0.280426	0.898	0.897	6.10599e-10
Man2b1	2.92232e-14	0.258263	0.757	0.551	6.61204e-10
Ubd	6.74714e-14	-0.557998	0.409	0.573	1.52661e-09
Cyb5a	9.54001e-14	-0.359503	0.589	0.665	2.15852e-09
Alas1	3.05671e-12	-0.323709	0.582	0.667	6.91611e-08
Cd38	3.52526e-12	-0.360287	0.565	0.643	7.97625e-08
Eprs	5.71063e-12	0.258942	0.411	0.239	1.29209e-07
Hsp90aa1	2.30289e-11	-0.376804	0.766	0.792	5.21052e-07
Rilpl2	3.8678e-11	0.255154	0.489	0.315	8.75129e-07
Id2	4.94248e-11	-0.295292	0.896	0.914	1.11829e-06
Gpnmb	8.48402e-11	0.329993	0.936	0.847	1.91959e-06
S100a8	1.93656e-10	-0.499644	0.548	0.608	4.38166e-06
C1s1	3.03208e-10	-0.384027	0.444	0.534	6.86039e-06
Ifitm2	8.70001e-10	-0.322914	0.492	0.563	1.96846e-05
Slc25a37	1.27311e-09	-0.343632	0.622	0.649	2.88053e-05
H2-Q6	1.35216e-09	-0.296727	0.766	0.77	3.05939e-05
Egln1	4.89746e-09	-0.34353	0.255	0.367	0.00011081
Abcc5	1.0414e-08	-0.33661	0.447	0.531	0.000235627
Cd1d1	1.14683e-08	-0.325729	0.411	0.491	0.000259482
H2-M2	1.32512e-08	-0.422795	0.593	0.674	0.000299821
Slc2a1	1.49317e-08	-0.338374	0.426	0.504	0.000337845
Fcgr2b	1.61892e-08	-0.275891	0.719	0.724	0.000366296
Eno1	2.59177e-08	-0.274054	0.721	0.734	0.000586414
Calm3	3.43485e-08	-0.302737	0.747	0.739	0.000777169
Csf2rb	4.46389e-08	-0.264845	0.771	0.77	0.00101
H2-Oa	4.60643e-08	-0.335546	0.331	0.428	0.00104225
Cnn3	1.00771e-07	-0.317269	0.338	0.432	0.00228005
Man2a1	1.48057e-07	-0.291746	0.626	0.645	0.00334995
Ifitm3	2.01144e-07	-0.270926	0.761	0.777	0.00455108
Clec4n	5.8007e-07	-0.313645	0.574	0.626	0.0131247
Tmem189	5.92587e-07	-0.270937	0.584	0.612	0.0134079
Procr	9.63187e-07	-0.302583	0.771	0.779	0.0217931
Lpl	1.65931e-06	-0.263343	0.3	0.402	0.0375436
Cd14	1.07066e-05	-0.250135	0.863	0.871	0.242248
Iqsec1	6.45525e-05	-0.264598	0.352	0.396	1
Acod1	0.000135727	-0.333572	0.494	0.53	1
Gbp5	0.000344737	-0.256498	0.577	0.579	1
Hcar2	0.000352031	-0.263372	0.499	0.523	1
Eif4ebp1	0.000358648	-0.262658	0.397	0.423	1
Jun	0.000486395	-0.305266	0.676	0.658	1
Ecm1	0.000629182	-0.259977	0.395	0.434	1
Ccl4	0.00102261	-0.253051	0.489	0.36	1
Csf2rb2	0.00163468	-0.260013	0.442	0.441	1
Acox3	0.00478038	-0.2827	0.336	0.354	1
Ly6c2	0.0070479	-0.294883	0.485	0.518	1
Dnaja1	0.0189774	-0.28821	0.631	0.569	1
Ccl3	0.826702	-0.281256	0.473	0.429	1
