# Supplementary material for: Single cell analysis of M. tuberculosis phenotype and macrophage lineages in the infected lung
Source: J Exp Med. 2021 Jul 22;218(9):e20210615. doi: 10.1084/jem.20210615 (PMC8302446; doi:10.1084/jem.20210615)
Supplement: Table S32 — is a DGE results table comparing bystander IM_2 versus IM_3 clusters. [file JEM_20210615_TableS32.xlsx]

## Sheet: Table S32
Table S32. DGE results table comparing bystander IM_2 versus IM_3 clusters
	p_val	avg_logFC	pct.1	pct.2	p_val_adj
Ly6i	6.347e-69	-1.05217	0.586	0.967	1.43607e-64
Sod2	2.81418e-56	-0.722142	0.836	0.991	6.36736e-52
Fth1	1.61149e-52	-0.523418	1	1	3.64616e-48
Lgmn	3.78778e-52	0.847037	0.967	0.91	8.57022e-48
Saa3	3.11093e-50	-1.5852	0.471	0.856	7.0388e-46
Cfb	2.22412e-46	-0.792737	0.452	0.849	5.03229e-42
Prdx5	3.30218e-45	-0.515701	0.965	0.998	7.4715e-41
Clec4e	5.40306e-44	-1.12432	0.34	0.764	1.2225e-39
Mif	5.17144e-41	-0.639516	0.776	0.969	1.17009e-36
Tmsb10	8.63255e-41	-0.702353	0.936	1	1.9532e-36
F10	4.5258e-39	-0.786842	0.318	0.735	1.02401e-34
Nos2	3.48363e-37	-0.979291	0.349	0.747	7.88207e-33
Acsl1	3.17021e-34	-0.708142	0.616	0.903	7.17293e-30
Hp	3.96206e-34	-0.816165	0.145	0.534	8.96456e-30
Mcemp1	2.43646e-33	-0.647202	0.296	0.719	5.51274e-29
Cd52	3.3458e-33	-0.396389	0.963	0.998	7.57021e-29
Bst1	9.75805e-33	-0.576053	0.515	0.877	2.20786e-28
Fpr2	2.53515e-31	-0.59891	0.162	0.556	5.73603e-27
Procr	2.26637e-29	-0.684944	0.425	0.771	5.12789e-25
Grina	1.40953e-27	-0.485428	0.816	0.981	3.1892e-23
Gbp2	2.04377e-27	-0.497706	0.787	0.972	4.62424e-23
Atp2b1	2.05072e-27	0.738921	0.794	0.629	4.63995e-23
Pla2g7	2.66254e-27	-0.48581	0.704	0.946	6.02426e-23
C1s1	4.12763e-27	-0.560325	0.114	0.444	9.33918e-23
Aldoa	1.39688e-26	-0.387449	0.882	0.983	3.16058e-22
Ccl5	2.60108e-26	-0.898434	0.743	0.915	5.88521e-22
C1qa	4.14119e-26	0.450122	0.971	0.931	9.36987e-22
Mmp2	1.26046e-25	-0.498461	0.105	0.414	2.85192e-21
S100a8	2.46296e-25	-0.56878	0.2	0.548	5.5727e-21
Lyz2	9.92935e-25	-0.365479	1	1	2.24662e-20
Cst7	1.422e-24	-0.601548	0.151	0.468	3.21742e-20
Slamf8	1.71627e-24	-0.430206	0.66	0.922	3.88323e-20
Mgst1	2.06855e-24	-0.473865	0.664	0.91	4.6803e-20
Ms4a7	8.29511e-24	0.614912	0.868	0.778	1.87685e-19
Hif1a	9.86007e-24	-0.477193	0.675	0.927	2.23094e-19
Cox8a	1.38959e-23	-0.34283	0.914	0.988	3.14409e-19
Sdc1	3.45665e-23	-0.584124	0.125	0.418	7.82101e-19
Ctsb	4.06321e-23	0.363724	0.996	0.998	9.19342e-19
C3	5.58629e-23	-0.338553	0.943	0.995	1.26395e-18
Cxcl9	8.58465e-23	-0.617837	0.787	0.939	1.94236e-18
Slc7a2	1.08495e-22	-0.673099	0.52	0.809	2.4548e-18
Cd83	2.99273e-22	0.849196	0.601	0.355	6.77135e-18
Slpi	3.01376e-22	-0.840349	0.134	0.433	6.81894e-18
Txn1	5.16491e-22	-0.292257	0.974	0.998	1.16861e-17
Ly6c2	2.51642e-21	-0.797968	0.189	0.485	5.69365e-17
Esd	5.0275e-21	-0.43679	0.596	0.851	1.13752e-16
Smpdl3b	6.57523e-21	-0.510007	0.316	0.638	1.48771e-16
Calhm6	1.52621e-20	-0.527505	0.417	0.723	3.45321e-16
C1qc	1.68238e-20	0.371562	0.971	0.939	3.80654e-16
Rab7b	7.0783e-20	0.645109	0.5	0.248	1.60154e-15
Crip1	8.01045e-20	0.686983	0.934	0.894	1.81244e-15
Efhd2	2.50412e-19	0.447455	0.875	0.82	5.66583e-15
Laptm5	3.49072e-19	0.334625	0.998	0.995	7.89811e-15
Pfkl	3.93297e-19	-0.449253	0.43	0.733	8.89873e-15
Zfp36	8.1367e-19	0.40582	0.945	0.908	1.84101e-14
Gda	8.42099e-19	-0.434103	0.454	0.749	1.90533e-14
Iqgap1	1.16858e-18	0.437813	0.91	0.875	2.64403e-14
Cd38	2.26906e-18	-0.43773	0.263	0.565	5.13398e-14
Cd1d1	2.54679e-18	-0.365691	0.136	0.411	5.76237e-14
Chchd10	2.64132e-18	-0.446112	0.373	0.662	5.97625e-14
Dram1	4.47665e-18	-0.38277	0.408	0.707	1.01289e-13
Pld4	8.69053e-18	0.495275	0.779	0.65	1.96632e-13
Timp2	9.77577e-18	0.610794	0.654	0.463	2.21187e-13
Coro1a	1.23167e-17	0.503422	0.803	0.66	2.78678e-13
S100a11	2.65456e-17	-0.438362	0.586	0.806	6.00621e-13
Tpi1	5.99324e-17	-0.381981	0.765	0.95	1.35603e-12
Lmna	2.04545e-16	0.670932	0.68	0.53	4.62803e-12
Lrrk2	2.60388e-16	-0.421048	0.132	0.376	5.89155e-12
Clec4d	4.67366e-16	-0.402234	0.68	0.898	1.05746e-11
Gbp5	5.97513e-16	-0.388363	0.285	0.577	1.35193e-11
Cybb	7.48374e-16	-0.273254	0.978	1	1.69327e-11
Pgk1	8.79877e-16	-0.367179	0.671	0.896	1.99081e-11
Gng12	1.32523e-15	-0.37852	0.366	0.636	2.99845e-11
Tapbp	2.76974e-15	-0.251235	0.943	0.988	6.26681e-11
Klf6	2.83638e-15	0.444001	0.91	0.901	6.41759e-11
Rpl24	7.13132e-15	-0.277387	0.936	0.981	1.61353e-10
Fbxl5	8.60489e-15	-0.441335	0.386	0.645	1.94694e-10
Prdx6	8.79325e-15	-0.40034	0.621	0.849	1.98956e-10
Junb	9.49206e-15	0.305652	0.989	0.957	2.14767e-10
C1ra	1.01383e-14	-0.340723	0.314	0.589	2.2939e-10
Rgs1	2.06958e-14	0.388731	0.914	0.83	4.68263e-10
Slamf9	2.43226e-14	0.612212	0.412	0.215	5.50323e-10
Ccl8	2.82442e-14	1.06337	0.447	0.229	6.39052e-10
Aif1	4.577e-14	0.398056	0.934	0.887	1.03559e-09
Il1a	4.68145e-14	-0.406678	0.252	0.506	1.05922e-09
Gsr	7.2598e-14	-0.353674	0.246	0.485	1.6426e-09
Clcn7	8.17428e-14	-0.336363	0.614	0.851	1.84951e-09
Gatm	8.47544e-14	0.690192	0.561	0.411	1.91765e-09
Cd274	1.85446e-13	-0.362215	0.632	0.856	4.1959e-09
Clec5a	1.88219e-13	-0.37057	0.325	0.574	4.25865e-09
H2-M2	2.64933e-13	-0.62675	0.377	0.593	5.99438e-09
Fosb	3.36208e-13	0.455576	0.857	0.749	7.60704e-09
Emb	4.31981e-13	-0.31371	0.322	0.598	9.77401e-09
Gpr141	5.43865e-13	-0.312385	0.16	0.376	1.23055e-08
Kdm6b	6.9176e-13	0.571127	0.474	0.3	1.56518e-08
Cxcr4	6.9599e-13	0.541401	0.421	0.229	1.57475e-08
AA467197	9.48115e-13	-0.412374	0.84	0.953	2.14521e-08
Ubd	9.73212e-13	-0.76905	0.195	0.409	2.20199e-08
Gapdh	1.39403e-12	-0.309638	0.654	0.856	3.15413e-08
Ldha	1.59045e-12	-0.308093	0.772	0.917	3.59855e-08
Alas1	1.7844e-12	-0.445284	0.346	0.582	4.03738e-08
Cotl1	2.04147e-12	0.370377	0.877	0.872	4.61904e-08
Skil	2.71342e-12	0.518748	0.564	0.418	6.13939e-08
Atp6v1f	4.03876e-12	-0.252892	0.768	0.908	9.1381e-08
Lgals3bp	4.49527e-12	-0.258522	0.765	0.939	1.0171e-07
mt-Nd1	4.75212e-12	0.393616	0.998	0.991	1.07521e-07
Lrpap1	5.10773e-12	-0.29622	0.539	0.797	1.15567e-07
Mafb	6.08942e-12	0.498806	0.711	0.57	1.37779e-07
Actb	6.18597e-12	0.30059	1	1	1.39964e-07
Ahnak	7.93931e-12	0.537961	0.724	0.678	1.79635e-07
Hexb	9.44789e-12	0.42896	0.8	0.728	2.13768e-07
Hcar2	1.32929e-11	-0.309566	0.261	0.499	3.00765e-07
Rel	1.39918e-11	0.500359	0.539	0.362	3.16578e-07
Cd302	1.52236e-11	-0.253762	0.325	0.579	3.4445e-07
Atp6v1e1	1.52468e-11	-0.317305	0.667	0.842	3.44974e-07
Clec4n	1.59806e-11	-0.386072	0.34	0.574	3.61576e-07
Hvcn1	2.07419e-11	-0.329449	0.566	0.766	4.69307e-07
Ccl2	2.24266e-11	0.664229	0.355	0.177	5.07425e-07
Selenop	2.67993e-11	0.541533	0.496	0.331	6.0636e-07
Csf2rb	2.90133e-11	-0.290307	0.531	0.771	6.56456e-07
Serpina3g	4.8212e-11	-0.331537	0.463	0.69	1.09085e-06
Abracl	5.02183e-11	-0.293709	0.651	0.851	1.13624e-06
Dusp1	5.55341e-11	0.292621	0.969	0.931	1.25651e-06
Igtp	6.69586e-11	-0.28268	0.351	0.591	1.51501e-06
Pim1	7.37758e-11	0.315773	0.912	0.858	1.66925e-06
Csrnp1	8.67056e-11	0.429952	0.603	0.47	1.9618e-06
Dennd4a	1.38948e-10	0.535474	0.436	0.272	3.14385e-06
Pilra	1.55797e-10	-0.292953	0.283	0.506	3.52507e-06
Itgb2	2.029e-10	-0.26118	0.708	0.898	4.59082e-06
Src	2.21487e-10	-0.261762	0.175	0.381	5.01137e-06
Agtrap	3.10942e-10	-0.28092	0.406	0.634	7.03538e-06
Ifrd1	3.14558e-10	0.352811	0.851	0.775	7.11718e-06
Mrpl38	4.32137e-10	-0.2897	0.276	0.506	9.77753e-06
Pgam1	6.8938e-10	-0.258926	0.761	0.896	1.55979e-05
Parp10	7.00625e-10	-0.264217	0.226	0.437	1.58523e-05
Hilpda	1.22475e-09	-0.393631	0.285	0.478	2.77111e-05
Slc2a1	1.29538e-09	-0.262259	0.221	0.426	2.93093e-05
Tppp3	1.49601e-09	0.464104	0.401	0.239	3.38487e-05
Ero1l	1.78114e-09	-0.262831	0.178	0.366	4.03002e-05
Eno1	2.48597e-09	-0.256314	0.502	0.721	5.62476e-05
Son	2.76879e-09	0.334636	0.77	0.688	6.26468e-05
Zeb2	3.19673e-09	0.330754	0.846	0.83	7.23293e-05
Spag9	3.25788e-09	0.448257	0.489	0.35	7.37128e-05
Igsf6	3.75355e-09	-0.257679	0.346	0.553	8.49279e-05
Jmjd1c	5.20276e-09	0.444745	0.406	0.253	0.000117718
Timm8b	5.8205e-09	-0.271071	0.331	0.53	0.000131695
Epb41l2	1.14804e-08	0.371024	0.507	0.374	0.000259756
mt-Nd2	1.16343e-08	0.322413	0.993	0.991	0.000263237
Fabp5	1.17138e-08	-0.320032	0.914	0.981	0.000265037
Gm21188	1.17523e-08	-0.25983	0.504	0.695	0.000265908
C3ar1	1.95765e-08	0.399277	0.469	0.322	0.000442938
Tbxas1	2.00731e-08	0.354346	0.511	0.39	0.000454173
Lilr4b	2.91781e-08	0.467207	0.57	0.482	0.000660184
Slc7a11	3.67555e-08	-0.372938	0.465	0.657	0.00083163
mt-Atp6	4.35528e-08	0.261014	1	0.995	0.000985426
Slc16a3	5.02099e-08	-0.254677	0.388	0.591	0.00113605
Zfp36l1	5.48052e-08	0.410294	0.491	0.359	0.00124002
Cd44	5.96496e-08	0.334711	0.875	0.858	0.00134963
Gadd45b	6.70329e-08	0.354729	0.754	0.709	0.00151669
Ptms	7.81109e-08	0.330015	0.787	0.806	0.00176734
Hmox1	9.2985e-08	-0.436396	0.614	0.775	0.00210388
Mbnl2	1.04252e-07	0.364314	0.539	0.435	0.00235881
Ehd4	1.11356e-07	0.375689	0.362	0.234	0.00251954
Man2a1	1.13882e-07	-0.276743	0.425	0.626	0.00257669
Adam8	1.14267e-07	0.445388	0.469	0.352	0.0025854
Fam162a	1.20192e-07	-0.25755	0.195	0.355	0.00271946
Abcc5	1.53862e-07	-0.267843	0.27	0.447	0.00348129
Cxcl2	1.739e-07	0.327828	0.895	0.856	0.00393466
Stab1	3.23987e-07	0.396545	0.371	0.232	0.00733054
S100a6	4.80267e-07	0.957341	0.485	0.383	0.0108665
Neurl3	5.15643e-07	0.442185	0.384	0.267	0.0116669
Inhba	5.54721e-07	-0.29371	0.228	0.392	0.0125511
Trps1	5.85392e-07	0.353441	0.5	0.397	0.0132451
Ppp2ca	6.67581e-07	0.392366	0.57	0.506	0.0151047
Itgb5	8.03617e-07	0.344359	0.57	0.496	0.0181826
Sat1	8.31927e-07	0.284306	0.743	0.742	0.0188232
Ccnl1	9.31939e-07	0.329885	0.728	0.7	0.021086
Tgfbr1	1.18324e-06	0.37305	0.498	0.416	0.026772
Cebpa	1.22724e-06	0.333699	0.577	0.492	0.0277676
Ezr	1.66434e-06	0.371872	0.366	0.248	0.0376572
Wnk1	1.79001e-06	0.362888	0.599	0.544	0.0405008
Tmed3	1.99917e-06	0.355182	0.643	0.591	0.0452332
Metrnl	3.09531e-06	0.307841	0.39	0.281	0.0700344
Adgre1	3.62887e-06	0.34663	0.618	0.556	0.0821068
Tmbim1	3.89347e-06	0.325318	0.458	0.364	0.0880937
Ifi27l2a	4.31622e-06	0.527386	0.39	0.274	0.0976587
Lgals1	4.32589e-06	0.344654	0.645	0.577	0.0978775
Inpp5d	5.74046e-06	0.361493	0.467	0.381	0.129884
Foxp1	6.03992e-06	0.333124	0.404	0.293	0.136659
Lrrc25	6.93517e-06	0.313916	0.414	0.31	0.156915
Cyth4	8.15669e-06	0.275881	0.623	0.577	0.184553
Basp1	1.31604e-05	0.321491	0.548	0.468	0.297768
Slc43a2	1.3413e-05	0.298625	0.577	0.501	0.303482
Tpm3	1.45144e-05	0.253711	0.678	0.638	0.328402
Rbm39	1.51239e-05	0.29017	0.706	0.714	0.342193
Il10ra	1.9599e-05	0.286026	0.511	0.414	0.443447
Lrp1	2.28095e-05	0.349844	0.572	0.522	0.516088
Camk1	2.31438e-05	0.316657	0.478	0.397	0.523652
mt-Nd3	2.65374e-05	0.303152	0.656	0.598	0.600436
Slc6a6	3.64304e-05	0.311339	0.553	0.508	0.824275
Sash1	4.81706e-05	0.350524	0.491	0.435	1
Zfp36l2	5.00229e-05	0.314259	0.664	0.643	1
Dock10	5.14611e-05	0.364597	0.52	0.454	1
Tent5c	5.37165e-05	0.321715	0.533	0.482	1
Apoe	7.20528e-05	0.329517	0.906	0.877	1
Ier5	0.00021433	0.255091	0.667	0.622	1
Marcks	0.000243447	0.296913	0.557	0.515	1
Tra2b	0.000247946	0.313523	0.471	0.404	1
Plbd1	0.000338817	0.306072	0.36	0.279	1
Osm	0.000356127	0.331751	0.561	0.487	1
Ccr5	0.000377382	0.306024	0.504	0.459	1
Plec	0.00040028	0.26505	0.368	0.288	1
S100a10	0.000428808	0.293195	0.704	0.712	1
Trib1	0.000462256	0.322356	0.535	0.489	1
Anxa2	0.00046499	0.272099	0.667	0.667	1
Camk2d	0.00049182	0.273361	0.386	0.31	1
Fosl2	0.000494008	0.269183	0.518	0.466	1
Ets2	0.000602244	0.289891	0.548	0.504	1
Nfkb1	0.000610495	0.296204	0.583	0.556	1
Tiparp	0.000672425	0.279094	0.487	0.435	1
Sertad1	0.000686206	0.268356	0.474	0.421	1
Dmxl2	0.000844373	0.316918	0.368	0.31	1
Pik3r1	0.000859694	0.297491	0.384	0.317	1
Ell2	0.00106432	0.258465	0.471	0.416	1
Picalm	0.00109019	0.263324	0.61	0.591	1
Flna	0.00125043	0.280086	0.531	0.508	1
Mpp7	0.00127606	0.255005	0.366	0.288	1
Luc7l2	0.00158177	0.278433	0.487	0.47	1
Ptk2b	0.00208128	0.265476	0.434	0.388	1
Creb5	0.00240713	0.253541	0.428	0.364	1
Atp1a1	0.00252626	0.2568	0.651	0.664	1
Selplg	0.00327629	0.258244	0.463	0.414	1
Ly86	0.00328242	0.25815	0.548	0.52	1
Top1	0.00369206	0.280334	0.502	0.506	1
Akap13	0.00392302	0.277908	0.533	0.513	1
Rasgef1b	0.00496214	0.256911	0.373	0.319	1
Tgif1	0.0052451	0.25233	0.564	0.553	1
Il1b	0.00797825	-0.316355	0.511	0.596	1
Prpf38b	0.00947921	0.283482	0.382	0.348	1
Arl4c	0.0137125	0.261144	0.351	0.317	1
