# Supplementary material for: Single cell analysis of M. tuberculosis phenotype and macrophage lineages in the infected lung
Source: J Exp Med. 2021 Jul 22;218(9):e20210615. doi: 10.1084/jem.20210615 (PMC8302446; doi:10.1084/jem.20210615)
Supplement: Table S33 — is a DGE results table comparing IM_2 cells in bystander versus infected. [file JEM_20210615_TableS33.xlsx]

## Sheet: Table S33
Table S33. DGE results table comparing IM_2 cells in bystander versus infected
	p_val	avg_logFC	pct.1	pct.2	p_val_adj
Saa3	2.02958e-92	-1.96716	0.471	0.881	4.59212e-88
Lgmn	3.60413e-90	0.906913	0.967	0.798	8.15471e-86
Ly6i	3.14299e-80	-1.01145	0.586	0.897	7.11133e-76
C1qa	3.09189e-63	0.637501	0.971	0.859	6.9957e-59
Ccl5	3.52487e-58	-1.10088	0.743	0.921	7.97537e-54
Mif	7.89276e-58	-0.675933	0.776	0.929	1.78582e-53
Fth1	2.12566e-55	-0.45051	1	1	4.80953e-51
Prdx5	5.56068e-49	-0.468557	0.965	0.993	1.25816e-44
Grina	4.56309e-48	-0.589908	0.816	0.941	1.03244e-43
Crip1	8.88363e-48	0.846632	0.934	0.784	2.01001e-43
C1qc	3.4155e-44	0.48562	0.971	0.854	7.72791e-40
Sod2	4.14722e-44	-0.504717	0.836	0.941	9.3835e-40
Ctsb	2.45134e-43	0.417342	0.996	0.994	5.5464e-39
Timp2	5.07035e-42	0.681173	0.654	0.325	1.14722e-37
Slpi	7.17168e-42	-1.28112	0.134	0.489	1.62266e-37
Atp2b1	8.37093e-41	0.661255	0.794	0.509	1.89401e-36
Cd83	3.93865e-40	0.714344	0.601	0.276	8.9116e-36
Tppp3	8.45874e-39	0.561418	0.401	0.126	1.91387e-34
Acsl1	1.13891e-38	-0.743487	0.616	0.807	2.57691e-34
Nos2	6.48011e-36	-0.896172	0.349	0.646	1.46619e-31
Hexa	1.11803e-35	0.443428	0.969	0.865	2.52965e-31
Ms4a7	1.40438e-35	0.569842	0.868	0.675	3.17754e-31
Hp	8.80345e-35	-0.891259	0.145	0.454	1.99187e-30
Sdc1	1.21077e-34	-0.773268	0.125	0.433	2.73948e-30
Pla2g7	2.48406e-33	-0.505727	0.704	0.847	5.62044e-29
Clec4e	2.51486e-33	-0.856381	0.34	0.623	5.69012e-29
Slamf9	3.07778e-33	0.587684	0.412	0.156	6.96378e-29
F10	3.90419e-33	-0.769028	0.318	0.602	8.83362e-29
Cd52	1.34676e-31	-0.334047	0.963	0.991	3.04717e-27
Fpr2	5.68025e-31	-0.649664	0.162	0.458	1.28521e-26
H2-Eb1	8.47819e-31	0.322535	1	0.999	1.91827e-26
Rel	2.76819e-30	0.519811	0.539	0.256	6.26332e-26
S100a11	1.2403e-29	-0.583403	0.586	0.762	2.8063e-25
Mcemp1	1.51751e-28	-0.55544	0.296	0.58	3.43352e-24
Pim1	5.35402e-27	0.407798	0.912	0.749	1.2114e-22
Pld4	5.80132e-27	0.44992	0.779	0.545	1.31261e-22
Selenop	6.64172e-27	0.537661	0.496	0.239	1.50276e-22
Hspa1a	7.86837e-27	-0.699766	0.287	0.568	1.7803e-22
Fcer1g	9.34694e-27	-0.264758	0.98	0.994	2.11484e-22
Cotl1	1.63433e-26	0.438368	0.877	0.742	3.69783e-22
Cox8a	2.23185e-26	-0.32731	0.914	0.964	5.04978e-22
Pfkl	2.34715e-26	-0.50746	0.43	0.659	5.31067e-22
Hmox1	1.01962e-25	-0.636926	0.614	0.778	2.307e-21
Ccl8	3.12864e-25	0.870623	0.447	0.205	7.07886e-21
Rab7b	3.49626e-25	0.457265	0.5	0.251	7.91064e-21
Ahnak	3.71734e-25	0.549942	0.724	0.5	8.41086e-21
C1qb	4.52195e-25	0.329752	0.982	0.917	1.02314e-20
Lmna	1.358e-24	0.55292	0.68	0.438	3.07262e-20
Rpl38	2.26378e-24	0.284127	0.987	0.962	5.12204e-20
Camk1	2.65519e-24	0.44088	0.478	0.236	6.00763e-20
Hexb	3.52849e-24	0.474119	0.8	0.601	7.98357e-20
Iqgap1	6.24696e-24	0.371724	0.91	0.783	1.41344e-19
Laptm5	9.95361e-24	0.287679	0.998	0.961	2.2521e-19
Cfb	3.54378e-23	-0.52267	0.452	0.649	8.01816e-19
S100a8	4.06789e-23	-0.730127	0.2	0.44	9.20402e-19
Tpi1	9.24427e-23	-0.406466	0.765	0.871	2.09161e-18
Ldha	1.30484e-22	-0.394784	0.772	0.875	2.95234e-18
Actb	1.55892e-22	0.32566	1	0.999	3.52722e-18
Clec4d	3.00009e-22	-0.440533	0.68	0.814	6.78801e-18
Aif1	8.24828e-22	0.373539	0.934	0.824	1.86626e-17
Ly6c2	1.18889e-21	-0.814732	0.189	0.423	2.68997e-17
Inhba	1.27657e-21	-0.827164	0.228	0.47	2.88836e-17
Cd38	1.52672e-21	-0.518456	0.263	0.493	3.45436e-17
Spag9	1.58107e-21	0.419223	0.489	0.254	3.57733e-17
Adgre1	1.90619e-21	0.441741	0.618	0.376	4.31294e-17
Hilpda	3.44408e-21	-0.737855	0.285	0.5	7.79257e-17
Txn1	3.73652e-21	-0.273646	0.974	0.991	8.45425e-17
Fgl2	5.45063e-21	0.390275	0.836	0.664	1.23326e-16
Gatm	1.33689e-20	0.541557	0.561	0.348	3.02485e-16
Smpdl3b	2.14755e-20	-0.525784	0.316	0.526	4.85904e-16
Pgk1	2.41228e-20	-0.402901	0.671	0.801	5.45802e-16
Ccl2	2.41843e-20	0.525722	0.355	0.158	5.47194e-16
Dock10	2.47001e-20	0.464988	0.52	0.299	5.58865e-16
Trem2	2.96384e-20	0.353613	0.899	0.742	6.70599e-16
Procr	8.40662e-20	-0.580637	0.425	0.611	1.90208e-15
Fbxl5	1.50665e-19	-0.602087	0.386	0.582	3.40894e-15
Prdx6	1.58397e-19	-0.471616	0.621	0.765	3.5839e-15
Lyz2	1.65602e-19	-0.279951	1	1	3.74692e-15
Coro1a	7.91309e-19	0.362196	0.803	0.611	1.79042e-14
Efhd2	9.50944e-19	0.347508	0.875	0.73	2.15161e-14
Slc7a11	1.95412e-18	-0.623922	0.465	0.648	4.42138e-14
Cd300a	2.44113e-18	0.338567	0.507	0.28	5.52329e-14
Tmed3	3.40572e-18	0.421067	0.643	0.433	7.70578e-14
Mgst1	3.69982e-18	-0.383598	0.664	0.792	8.37122e-14
Slc7a2	5.25262e-18	-0.511217	0.52	0.694	1.18846e-13
Son	6.2345e-18	0.36247	0.77	0.556	1.41062e-13
Lgals3	7.6022e-18	0.334221	0.985	0.979	1.72007e-13
Gsr	1.60994e-17	-0.424071	0.246	0.444	3.64266e-13
Tmsb10	2.00245e-17	-0.419233	0.936	0.973	4.53075e-13
Hspa1b	2.11384e-17	-0.521626	0.149	0.363	4.78277e-13
Egr1	2.60011e-17	-0.585683	0.417	0.605	5.883e-13
Slc16a3	3.09784e-17	-0.436116	0.388	0.572	7.00917e-13
C3ar1	1.62198e-16	0.354878	0.469	0.258	3.6699e-12
Gbp2	1.70465e-16	-0.295133	0.787	0.896	3.85695e-12
Esd	2.47013e-16	-0.41669	0.596	0.722	5.58891e-12
Alas1	2.73952e-16	-0.503869	0.346	0.524	6.19843e-12
Rnf149	6.0675e-16	-0.267946	0.899	0.943	1.37283e-11
AA467197	7.29108e-16	-0.477436	0.84	0.912	1.64968e-11
Foxp1	9.65851e-16	0.293702	0.404	0.208	2.18534e-11
Hif1a	1.29452e-15	-0.397622	0.675	0.77	2.92898e-11
Pgam1	1.41809e-15	-0.331228	0.761	0.839	3.20858e-11
Tmbim1	1.95314e-15	0.308512	0.458	0.261	4.41918e-11
Bst1	4.80475e-15	-0.376841	0.515	0.662	1.08712e-10
Ifi27l2a	4.85284e-15	0.430525	0.39	0.208	1.098e-10
Ehd4	7.11725e-15	0.301651	0.362	0.184	1.61035e-10
Plbd1	9.31929e-15	0.337478	0.36	0.187	2.10858e-10
Kdm6b	1.06277e-14	0.383424	0.474	0.286	2.40462e-10
Tbxas1	1.18715e-14	0.30054	0.511	0.315	2.68604e-10
Ubd	1.46661e-14	-0.713873	0.195	0.383	3.31835e-10
mt-Co1	1.64121e-14	-0.268378	1	1	3.7134e-10
Itgb5	2.41235e-14	0.327134	0.57	0.385	5.45819e-10
Metrnl	5.61567e-14	0.27494	0.39	0.207	1.2706e-09
Clec4n	8.75962e-14	-0.512265	0.34	0.507	1.98195e-09
Dennd4a	1.04976e-13	0.357309	0.436	0.253	2.37518e-09
Cxcl2	1.6959e-13	0.31292	0.895	0.809	3.83715e-09
Anxa2	1.81367e-13	0.35703	0.667	0.5	4.10361e-09
Csrnp1	2.24054e-13	0.329243	0.603	0.428	5.06945e-09
Ptms	2.48238e-13	0.308847	0.787	0.637	5.61662e-09
Mbnl2	3.5965e-13	0.28928	0.539	0.354	8.13744e-09
Cd300c2	4.26592e-13	0.275114	0.783	0.618	9.65206e-09
Lrp1	5.197e-13	0.299523	0.572	0.375	1.17587e-08
Il10ra	5.78536e-13	0.269971	0.511	0.318	1.30899e-08
Capza2	6.00578e-13	0.267831	0.807	0.66	1.35887e-08
Pde4b	6.11896e-13	0.321421	0.575	0.385	1.38448e-08
Ly6a	8.1849e-13	-0.257332	0.827	0.924	1.85191e-08
Lilr4b	8.90658e-13	0.343962	0.57	0.403	2.0152e-08
Lrrc25	9.43334e-13	0.264922	0.414	0.231	2.13439e-08
Atf3	1.09815e-12	-0.456013	0.577	0.685	2.48468e-08
Wnk1	1.75039e-12	0.332351	0.599	0.414	3.96044e-08
Slc2a1	3.75569e-12	-0.38107	0.221	0.38	8.49763e-08
Fcgr2b	4.66387e-12	-0.329694	0.524	0.65	1.05525e-07
Epb41l2	5.24766e-12	0.252485	0.507	0.317	1.18734e-07
Gusb	5.27648e-12	0.310299	0.607	0.453	1.19386e-07
Ly86	9.65872e-12	0.327898	0.548	0.37	2.18538e-07
Jun	1.05336e-11	-0.457464	0.594	0.697	2.38333e-07
Uap1l1	1.05647e-11	0.277628	0.507	0.32	2.39037e-07
Lat2	1.34682e-11	0.300523	0.627	0.454	3.04732e-07
Gadd45b	1.47146e-11	0.252794	0.754	0.598	3.32932e-07
Gapdh	1.81057e-11	-0.308759	0.654	0.745	4.0966e-07
Cd44	2.49057e-11	0.276519	0.875	0.764	5.63516e-07
H2-M2	4.39865e-11	-0.509696	0.377	0.525	9.95238e-07
Hcar2	5.09002e-11	-0.410433	0.261	0.414	1.15167e-06
Itgb2	6.79967e-11	-0.28651	0.708	0.804	1.53849e-06
Apoe	6.89136e-11	0.371842	0.906	0.834	1.55924e-06
Nme1	7.89843e-11	0.279544	0.682	0.523	1.7871e-06
Cebpa	8.62613e-11	0.286654	0.577	0.409	1.95175e-06
Rpn2	1.31734e-10	0.282187	0.662	0.493	2.98062e-06
Oxct1	2.19649e-10	0.286869	0.423	0.272	4.96977e-06
Flna	3.10265e-10	0.302967	0.531	0.369	7.02006e-06
Tgfbr1	4.74443e-10	0.250041	0.498	0.328	1.07347e-05
Abhd12	5.78645e-10	0.27797	0.463	0.303	1.30924e-05
Hspa8	6.91631e-10	-0.265094	0.969	0.971	1.56489e-05
Nfkb1	8.78151e-10	0.28114	0.583	0.42	1.9869e-05
Ezr	1.35455e-09	0.279831	0.366	0.225	3.0648e-05
Eprs	2.0835e-09	0.291756	0.423	0.271	4.71412e-05
Abracl	2.11003e-09	-0.261021	0.651	0.74	4.77416e-05
Lrpap1	2.53281e-09	-0.28771	0.539	0.654	5.73074e-05
Skil	2.87691e-09	0.286459	0.564	0.415	6.5093e-05
Gda	3.15029e-09	-0.282776	0.454	0.577	7.12784e-05
Csf2rb	3.59948e-09	-0.315583	0.531	0.63	8.14418e-05
Chchd10	4.24398e-09	-0.327346	0.373	0.493	9.60244e-05
Wdr1	4.33154e-09	0.279252	0.553	0.415	9.80055e-05
Cyp4f18	8.61038e-09	0.267411	0.627	0.469	0.000194818
Jmjd1c	8.81654e-09	0.258102	0.406	0.26	0.000199483
Eno1	1.05295e-08	-0.303847	0.502	0.597	0.000238239
Stab1	1.19357e-08	0.289272	0.371	0.237	0.000270056
Emb	1.79527e-08	-0.277082	0.322	0.459	0.000406198
Gm21188	1.90722e-08	-0.307142	0.504	0.607	0.000431528
Man2b1	3.80747e-08	0.263157	0.695	0.59	0.000861477
Pilra	6.62628e-08	-0.275826	0.283	0.403	0.00149926
Il1b	8.64204e-08	-0.548336	0.511	0.604	0.00195535
Cyb5a	9.74091e-08	-0.31443	0.414	0.506	0.00220398
Higd1a	1.32074e-07	-0.268128	0.463	0.575	0.0029883
Il1rn	1.43135e-07	-0.344972	0.623	0.685	0.00323857
Rsad2	1.98247e-07	-0.395601	0.279	0.398	0.00448553
Hsp90aa1	3.31593e-07	-0.348084	0.7	0.744	0.00750263
Ifitm3	4.37309e-07	-0.304726	0.618	0.69	0.00989456
Il1a	5.0197e-07	-0.334199	0.252	0.367	0.0113576
Dnaja1	5.61608e-07	-0.401584	0.513	0.579	0.0127069
Socs1	6.61872e-07	-0.293098	0.276	0.393	0.0149755
Abcc5	1.02753e-06	-0.324576	0.27	0.373	0.0232489
Fos	1.83248e-06	-0.272791	0.91	0.9	0.0414616
Ier3	2.33819e-06	-0.395453	0.809	0.812	0.052904
Ifitm2	2.51759e-06	-0.257282	0.355	0.452	0.0569629
Icam1	7.97273e-06	-0.275904	0.456	0.544	0.180391
Klf2	9.53847e-06	-0.30024	0.612	0.665	0.215817
Timm8b	1.01891e-05	-0.250409	0.331	0.41	0.230538
S100a6	1.04534e-05	0.558471	0.485	0.4	0.236519
Iigp1	1.77069e-05	-0.32921	0.36	0.445	0.400636
Selenom	2.02727e-05	-0.333837	0.439	0.508	0.458691
Igtp	2.16202e-05	-0.262275	0.351	0.432	0.489179
Gpnmb	3.18721e-05	0.282872	0.798	0.783	0.721138
Btg2	3.83361e-05	-0.339769	0.482	0.542	0.867392
Man2a1	0.000129908	-0.256668	0.425	0.489	1
Gadd45a	0.000185456	-0.26979	0.3	0.378	1
Mt1	0.000201482	-0.262396	0.621	0.672	1
Sdc4	0.000371982	-0.26551	0.436	0.493	1
Ccl6	0.000693691	0.333434	0.553	0.475	1
Malt1	0.00132027	-0.262549	0.66	0.687	1
Ccl3	0.00307342	-0.377083	0.445	0.478	1
Plk2	0.0033985	-0.315878	0.349	0.393	1
Rgcc	0.00883373	-0.302153	0.443	0.475	1
Ccl4	0.744304	-0.330226	0.55	0.487	1
