# Supplementary material for: Single cell analysis of M. tuberculosis phenotype and macrophage lineages in the infected lung
Source: J Exp Med. 2021 Jul 22;218(9):e20210615. doi: 10.1084/jem.20210615 (PMC8302446; doi:10.1084/jem.20210615)
Supplement: Table S34 — shows ATAC-seq 7,815 DA peaks comparisons. [file JEM_20210615_TableS34.xlsx]

## Sheet: Sheet1
chromosome	start	end	width	placement_relative_to_gene	distance_to_gene	gene_id	gene_name	gene_biotype	gene_start_position	gene_end_position	gene_strand	IM_infected_1_log2CPM	IM_infected_2_log2CPM	IM_infected_3_log2CPM	AM_infected_1_log2CPM	AM_infected_2_log2CPM	AM_infected_3_log2CPM	IM_uninfected_1_log2CPM	IM_uninfected_2_log2CPM	AM_uninfected_1_log2CPM	AM_uninfected_2_log2CPM	AM_uninfected_3_log2CPM	Cluster	Cluster description	IM_infected_1_Z	IM_infected_2_Z	IM_infected_3_Z	AM_infected_1_Z	AM_infected_2_Z	AM_infected_3_Z	IM_uninfected_1_Z	IM_uninfected_2_Z	AM_uninfected_1_Z	AM_uninfected_2_Z	AM_uninfected_3_Z
chr13	12588643	12589652	1010	overlapStart	-922	ENSMUSG00000065158	Gm25483	snoRNA	12589565	12589791	+	2.44103	2.59522	2.24981	2.20617	2.0952	2.15217	2.36851	2.81843	2.38037	3.3188	3.08936	1	Cell type independent, infection dependent downregulation	-0.196749	0.189595	-0.675849	-0.785202	-1.06324	-0.920494	-0.378452	0.748861	-0.348739	2.00257	1.42769
chr11	110336754	110338211	1458	overlapStart	962	ENSMUSG00000018800	Abca5	protein_coding	110269369	110337716	-	2.84719	2.74743	3.12358	3.26392	2.87163	2.91874	2.96605	3.58971	4.33749	3.91864	3.85588	1	Cell type independent, infection dependent downregulation	-0.874619	-1.06204	-0.355386	-0.0917273	-0.828713	-0.740205	-0.651328	0.520302	1.92512	1.13825	1.02035
chr13	108497772	108498985	1214	includeFeature	1198	ENSMUSG00000099323	Gm28016	misc_RNA	108498775	108498970	-	2.28822	2.34051	2.59506	2.53229	2.28941	2.16278	1.70987	2.92374	3.82718	3.43341	3.13231	1	Cell type independent, infection dependent downregulation	-0.599297	-0.514482	-0.101616	-0.203421	-0.597368	-0.802746	-1.53736	0.431496	1.89684	1.25816	0.769793
chr4	89129294	89129866	573	upstream	-1068	ENSMUSG00000085569	Gm12602	processed_transcript	89100664	89128226	-	2.58692	2.4002	2.54574	2.61568	2.29894	2.31322	2.13979	2.66487	3.80761	3.4591	3.17403	1	Cell type independent, infection dependent downregulation	-0.267327	-0.621575	-0.345447	-0.21276	-0.81368	-0.786581	-1.11562	-0.119438	2.04855	1.38736	0.846522
chr9	94668511	94669136	626	overlapStart	307	ENSMUSG00000101595	Gm29395	lincRNA	94667208	94668818	-	2.52389	2.76699	2.45071	1.93461	1.79192	2.053	2.01021	2.92374	3.80761	2.97139	2.8007	1	Cell type independent, infection dependent downregulation	-0.0417249	0.368542	-0.165231	-1.03623	-1.27704	-0.836418	-0.908634	0.633075	2.12473	0.713496	0.425423
chr3	15426346	15427293	948	overlapStart	174	ENSMUSG00000095788	Sirpb1a	protein_coding	15371653	15426520	-	2.67658	2.73424	2.56237	2.3592	2.37301	2.47521	2.01021	2.78154	3.34742	3.42691	3.08936	1	Cell type independent, infection dependent downregulation	-0.0826632	0.0505151	-0.346481	-0.815791	-0.783891	-0.547808	-1.62191	0.159793	1.4669	1.65053	0.870809
chr10	26752619	26753711	1093	overlapStart	-802	ENSMUSG00000039031	Arhgap18	protein_coding	26753421	26918648	+	2.24001	2.44137	2.22914	2.0228	2.37301	1.90919	1.3301	2.74369	3.56115	3.13973	2.96179	1	Cell type independent, infection dependent downregulation	-0.337119	-0.0141335	-0.35456	-0.685539	-0.123789	-0.867772	-1.79665	0.470808	1.78204	1.10606	0.82065
chr7	116031707	116032510	804	overlapStart	-272	ENSMUSG00000030664	Sox6os	antisense	116031979	116032550	+	2.36215	2.34919	2.42367	2.16247	2.40866	2.44075	1.86784	3.11378	3.59579	3.20192	3.17403	1	Cell type independent, infection dependent downregulation	-0.529363	-0.553574	-0.414421	-0.902443	-0.442459	-0.382499	-1.45291	0.874959	1.77554	1.03964	0.987532
chr10	60830983	60832203	1221	overlapStart	598	ENSMUSG00000020099	Unc5b	protein_coding	60762610	60831581	-	2.84074	3.16128	3.12358	2.38795	2.67337	2.62851	3.38733	3.65234	3.5015	3.6158	3.61062	1	Cell type independent, infection dependent downregulation	-0.671679	0.0384896	-0.0450468	-1.67485	-1.04249	-1.14188	0.539306	1.12643	0.792252	1.04548	1.03399
chr3	28262378	28264024	1647	overlapStart	-836	ENSMUSG00000027692	Tnik	protein_coding	28263214	28675858	+	2.66932	2.79902	2.6889	2.36884	2.39094	2.41436	2.96605	3.40804	3.37427	3.37387	3.48367	1	Cell type independent, infection dependent downregulation	-0.531762	-0.237098	-0.487281	-1.21438	-1.16417	-1.11098	0.14235	1.14647	1.06974	1.06883	1.31828
chr8	80492468	80493847	1380	upstream	-1577	ENSMUSG00000051839	Gypa	protein_coding	80494045	80510785	+	2.28822	2.25995	2.2702	2.18448	1.98142	2.18377	3.27898	3.02188	3.79773	3.43987	3.50997	1	Cell type independent, infection dependent downregulation	-0.690034	-0.732554	-0.717139	-0.846073	-1.15152	-0.847143	0.800281	0.413556	1.58059	1.0423	1.14774
chr13	96924127	96925524	1398	overlapStart	-562	ENSMUSG00000091387	Gcnt4	protein_coding	96924689	96950912	+	2.45799	2.31415	2.35852	2.1288	1.99321	1.99481	3.22159	2.88948	3.42652	3.0411	2.81131	1	Cell type independent, infection dependent downregulation	-0.290318	-0.577463	-0.488882	-0.947508	-1.21819	-1.21499	1.23413	0.571118	1.64324	0.873804	0.415055
chr17	22817177	22818146	970	overlapStart	564	ENSMUSG00000096975	Gm16386	lincRNA	22784798	22817741	-	2.43247	2.48927	2.45071	2.47091	2.382	2.04155	3.43861	2.98991	3.62961	3.14765	3.23836	1	Cell type independent, infection dependent downregulation	-0.697405	-0.587203	-0.662021	-0.622831	-0.795331	-1.45589	1.25475	0.384157	1.62535	0.690216	0.866218
chr2	104848561	104849979	1419	overlapStart	1315	ENSMUSG00000027171	Prrg4	protein_coding	104830741	104849876	-	2.11728	2.51264	2.14333	2.46192	2.16983	2.07564	2.36851	3.40804	3.53759	3.08302	2.99941	1	Cell type independent, infection dependent downregulation	-0.943226	-0.209033	-0.894851	-0.303215	-0.84565	-1.02057	-0.47669	1.45378	1.69435	0.850188	0.694917
chrX	136707791	136709116	1326	overlapStart	-191	ENSMUSG00000049536	Tceal1	protein_coding	136707982	136711478	+	2.47475	2.24142	2.09844	2.78376	2.27981	2.35082	2.73948	3.45565	3.45195	2.92605	2.75745	1	Cell type independent, infection dependent downregulation	-0.461602	-0.968472	-1.27908	0.209692	-0.885072	-0.730808	0.113488	1.66928	1.66124	0.518802	0.15253
chr10	18545390	18546462	1073	overlapStart	686	ENSMUSG00000019853	Hebp2	protein_coding	18540123	18546076	-	2.2787	2.62412	2.14333	2.52368	2.4858	2.5336	2.96605	3.08379	4.54079	3.19429	3.23047	1	Cell type independent, infection dependent downregulation	-0.896125	-0.375416	-1.1002	-0.526824	-0.583927	-0.511868	0.140047	0.317544	2.51398	0.484121	0.538667
chr15	3582966	3583689	724	overlapStart	526	ENSMUSG00000055737	Ghr	protein_coding	3317760	3583492	-	2.52389	2.59522	2.36801	2.92123	2.68795	2.68848	3.33417	3.40804	4.19415	3.13973	3.17403	1	Cell type independent, infection dependent downregulation	-0.914881	-0.778725	-1.21244	-0.156415	-0.601717	-0.600708	0.631834	0.772841	2.27341	0.26066	0.326137
chr6	94699342	94700549	1208	overlapStart	816	ENSMUSG00000030029	Lrig1	protein_coding	94604529	94700158	-	2.91631	3.00529	2.98246	2.81938	2.90945	3.202	4.20268	4.08959	4.94175	3.81301	4.01125	1	Cell type independent, infection dependent downregulation	-0.874317	-0.748723	-0.780947	-1.01113	-0.883994	-0.471073	0.941372	0.78175	1.98455	0.391355	0.671165
chr1	130462213	130463359	1147	overlapStart	-363	ENSMUSG00000085526	Gm16083	antisense	130462576	130557075	+	1.99481	2.26913	2.0521	2.4068	2.65121	2.36926	3.27898	3.17194	4.24596	3.55157	3.26948	1	Cell type independent, infection dependent downregulation	-1.18898	-0.803957	-1.10856	-0.610729	-0.267682	-0.663411	0.61342	0.463182	1.97062	0.996016	0.600086
chr15	55306186	55308798	2613	overlapStart	-1564	ENSMUSG00000022371	Col14a1	protein_coding	55307750	55520803	+	3.19445	3.28405	3.3367	3.3686	3.43111	3.3157	4.07888	4.1774	4.79047	4.21854	4.00664	1	Cell type independent, infection dependent downregulation	-1.04343	-0.873821	-0.774169	-0.713775	-0.595451	-0.813915	0.630701	0.817182	1.97766	0.895065	0.493951
chr14	115091847	115093078	1232	overlapStart	-368	ENSMUSG00000022112	Gpc5	protein_coding	115092215	116525179	+	3.00552	2.72092	3.101	2.86781	2.55903	2.68848	3.87065	3.35881	4.68182	3.51529	3.11528	1	Cell type independent, infection dependent downregulation	-0.356057	-0.815925	-0.201781	-0.578585	-1.07753	-0.868348	1.04186	0.214812	2.35259	0.467658	-0.178695
chr5	8659744	8661008	1265	overlapStart	-333	ENSMUSG00000040584	Abcb1a	protein_coding	8660077	8748575	+	3.44465	3.14143	3.07226	3.09984	2.98816	3.24257	4.11084	3.35881	4.70315	3.85716	3.67595	1	Cell type independent, infection dependent downregulation	-0.138104	-0.711265	-0.842017	-0.789896	-1.001	-0.52009	1.12117	-0.30036	2.2408	0.641647	0.299118
chr1	98094629	98096193	1565	overlapStart	1017	ENSMUSG00000026335	Pam	protein_coding	97795114	98095646	-	3.7976	4.18397	3.71682	3.84708	3.82337	3.56001	4.61295	4.21937	5.63134	4.16491	4.05209	1	Cell type independent, infection dependent downregulation	-0.608649	0.0657201	-0.749623	-0.522286	-0.563664	-1.02332	0.814446	0.127505	2.5919	0.0324389	-0.164466
chr7	88429832	88430864	1033	overlapStart	-441	ENSMUSG00000030559	Rab38	protein_coding	88430273	88491466	+	2.69815	2.6664	2.57061	2.059	2.59041	2.5254	3.09947	3.02188	3.93932	2.96244	2.94261	1	Cell type independent, infection dependent downregulation	-0.268993	-0.336285	-0.539316	-1.62367	-0.497344	-0.635135	0.581603	0.417162	2.36167	0.291166	0.249144
chr3	82793356	82794316	961	includeFeature	541	ENSMUSG00000087902	Gm22038	misc_RNA	82793656	82793897	-	2.55575	2.86103	2.77701	1.58331	2.02802	1.84476	2.81902	2.29785	3.15952	3.12375	3.15749	1	Cell type independent, infection dependent downregulation	-0.0154989	0.536719	0.384734	-1.77456	-0.970128	-1.30162	0.460734	-0.482015	1.07668	1.01197	1.07299
chr6	34028852	34030091	1240	overlapStart	-596	ENSMUSG00000056215	Lrguk	protein_coding	34029448	34134034	+	3.36597	3.29757	3.43927	2.61568	2.73084	2.62851	3.67074	3.20016	3.57279	3.57526	3.64068	1	Cell type independent, infection dependent downregulation	0.288157	0.119843	0.46851	-1.55793	-1.2746	-1.52638	1.03803	-0.119823	0.797018	0.803105	0.964074
chr6	131292762	131293857	1096	overlapStart	482	ENSMUSG00000030188	Magohb	protein_coding	131284388	131293244	-	2.99394	3.04323	2.78411	2.45288	2.62871	2.5336	3.22159	2.9572	3.58433	3.46545	3.2462	1	Cell type independent, infection dependent downregulation	0.00541871	0.138471	-0.561031	-1.45522	-0.980543	-1.2373	0.619981	-0.0937542	1.59924	1.27831	0.686426
chr10	130322555	130323217	663	overlapStart	-297	ENSMUSG00000034833	Tespa1	protein_coding	130322852	130362642	+	2.76099	2.4971	2.64274	2.09432	2.19046	2.11987	2.73948	2.24464	3.30618	3.0411	3.17403	1	Cell type independent, infection dependent downregulation	0.329126	-0.283294	0.0546916	-1.21804	-0.994929	-1.15875	0.279188	-0.869183	1.59435	0.979177	1.28766
chr12	115158008	115158937	930	includeFeature	827	ENSMUSG00000093894	Ighv1-53	IG_V_gene	115158403	115158835	-	3.02841	3.08539	3.12358	2.34948	2.39094	2.47521	3.27898	2.493	3.94828	3.35346	3.08061	1	Cell type independent, infection dependent downregulation	0.129653	0.244915	0.322148	-1.24354	-1.15968	-0.989244	0.636463	-0.95326	1.9902	0.78711	0.235239
chr17	51831578	51833515	1938	overlapStart	1712	ENSMUSG00000023927	Satb1	protein_coding	51736187	51833290	-	3.38383	3.38458	3.3559	2.60756	2.82621	2.85475	3.75405	3.02188	3.95719	3.59857	3.50997	1	Cell type independent, infection dependent downregulation	0.209219	0.210989	0.142784	-1.63698	-1.11697	-1.0491	1.08971	-0.651594	1.57282	0.719918	0.509206
chr11	90390115	90391144	1030	overlapStart	780	ENSMUSG00000003949	Hlf	protein_coding	90336536	90390895	-	2.53192	2.52034	2.04028	2.33971	2.34567	2.06436	3.713	2.18939	3.65173	2.96244	2.96179	1	Cell type independent, infection dependent downregulation	-0.226713	-0.246363	-1.06106	-0.55292	-0.542791	-1.0202	1.77766	-0.80801	1.67368	0.503905	0.502809
chr4	99828728	99829960	1233	overlapStart	-470	ENSMUSG00000073791	Efcab7	protein_coding	99829198	99912788	+	2.68381	2.76699	2.57061	2.24859	2.25064	2.41436	3.6272	1.94445	3.77775	3.18662	3.26948	1	Cell type independent, infection dependent downregulation	-0.185582	-0.0462313	-0.375204	-0.91464	-0.911209	-0.636953	1.39476	-1.42412	1.64696	0.656711	0.795515
chr9	105052942	105054204	1263	overlapStart	-297	ENSMUSG00000032563	Mrpl3	protein_coding	105053239	105079888	+	2.92243	2.99979	2.95754	2.68682	2.43484	2.59756	3.97852	2.493	3.82718	3.33276	3.52294	1	Cell type independent, infection dependent downregulation	-0.275111	-0.129405	-0.208988	-0.71889	-1.19353	-0.887022	1.7141	-1.08397	1.42904	0.497777	0.85599
chr12	115193268	115194213	946	includeFeature	866	ENSMUSG00000094787	Ighv1-54	IG_V_gene	115193675	115194134	-	2.80142	2.89106	2.45961	1.8951	1.75084	1.58562	3.22159	2.29785	3.5015	2.66413	2.90347	1	Cell type independent, infection dependent downregulation	0.422528	0.569048	-0.136183	-1.05893	-1.29474	-1.56481	1.10934	-0.400594	1.56688	0.198123	0.589341
chr12	117517210	117518178	969	inside	731	ENSMUSG00000041992	Rapgef5	protein_coding	117516479	117756978	+	2.82775	2.75398	2.28028	1.6949	1.83186	2.11987	2.96605	2.493	3.53759	2.6969	2.89352	1	Cell type independent, infection dependent downregulation	0.506792	0.370143	-0.507297	-1.59162	-1.33792	-0.804439	0.762964	-0.113273	1.82164	0.264406	0.62861
chr17	67353541	67355116	1576	overlapStart	918	ENSMUSG00000033278	Ptprm	protein_coding	66666848	67354459	-	3.49482	3.49429	3.17853	2.61568	2.99989	2.82833	4.6784	3.52423	4.68182	3.87636	3.95013	1	Cell type independent, infection dependent downregulation	-0.117186	-0.117958	-0.580737	-1.40567	-0.842562	-1.09401	1.61751	-0.0740682	1.62252	0.442013	0.550143
chr7	116039228	116040528	1301	upstream	-484	ENSMUSG00000051910	Sox6	protein_coding	115471344	116038744	-	2.94064	3.02167	2.81219	2.48871	2.57481	2.76707	3.79398	3.11378	4.14822	3.55157	3.52938	1	Cell type independent, infection dependent downregulation	-0.411011	-0.25805	-0.653507	-1.26415	-1.10163	-0.738677	1.19989	-0.0841733	1.86862	0.742288	0.700401
chr10	105573687	105575672	1986	overlapStart	-266	ENSMUSG00000085282	Gm15663	processed_transcript	105573953	105583874	+	4.64648	4.67306	4.61581	4.17035	4.05195	4.05745	5.70334	4.28673	6.14748	4.93337	4.81313	1	Cell type independent, infection dependent downregulation	-0.134629	-0.0947895	-0.180613	-0.84842	-1.02592	-1.01767	1.44975	-0.673952	2.11559	0.295457	0.115196
chr2	65237950	65239538	1589	overlapStart	1453	ENSMUSG00000034903	Cobll1	protein_coding	65088339	65239403	-	2.80805	2.96067	2.86675	2.38795	2.35484	2.14149	4.3167	3.30784	4.59887	3.55753	3.38766	1	Cell type independent, infection dependent downregulation	-0.439743	-0.245447	-0.365014	-0.97453	-1.01667	-1.28827	1.48076	0.196498	1.83997	0.514349	0.298099
chr6	28134917	28136251	1335	overlapStart	261	ENSMUSG00000024211	Grm8	protein_coding	27275121	28135178	-	3.28751	3.24738	3.31724	2.98535	2.84585	2.89348	4.0462	3.45565	4.42357	3.56938	3.33714	1	Cell type independent, infection dependent downregulation	-0.237279	-0.321339	-0.175012	-0.870176	-1.16237	-1.0626	1.35184	0.114897	2.14226	0.353105	-0.133325
chr4	88779077	88779964	888	overlapStart	-773	ENSMUSG00000096591	Gm13272	protein_coding	88779850	88780660	+	3.90661	4.12707	4.11923	4.59703	4.76118	4.62192	5.84308	3.73183	5.99579	5.0351	4.93702	1	Cell type independent, infection dependent downregulation	-1.07598	-0.776172	-0.786839	-0.137052	0.0861923	-0.103208	1.55753	-1.31369	1.7652	0.458705	0.325319
chr4	88802486	88803476	991	overlapStart	-768	ENSMUSG00000094648	Gm13287	protein_coding	88803254	88803802	+	4.01944	4.21279	4.08224	4.67297	4.53588	4.6448	5.92626	3.65234	5.85514	5.08958	4.93702	1	Cell type independent, infection dependent downregulation	-0.929752	-0.663052	-0.843134	-0.0283099	-0.217412	-0.0671681	1.7004	-1.43611	1.6023	0.546333	0.3359
chr4	88773205	88774114	910	overlapStart	-629	ENSMUSG00000094271	Gm13290	protein_coding	88773834	88774801	+	3.97301	4.05463	4.17974	4.61132	4.55986	4.684	5.91726	4.16313	6.00226	5.00925	4.86753	1	Cell type independent, infection dependent downregulation	-1.08891	-0.971384	-0.791234	-0.169828	-0.243926	-0.0651861	1.71052	-0.815157	1.83291	0.403121	0.199073
chr4	88776155	88777041	887	overlapStart	-767	ENSMUSG00000096582	Gm13289	protein_coding	88776922	88777470	+	3.92503	3.7679	3.96208	4.54053	4.7103	4.53271	5.75481	3.94698	5.94072	4.9425	4.95627	1	Cell type independent, infection dependent downregulation	-0.968763	-1.1833	-0.918167	-0.128347	0.103462	-0.139031	1.52964	-0.938793	1.78348	0.42051	0.43931
chr4	88784937	88785818	882	overlapStart	-772	ENSMUSG00000099545	Gm13276	protein_coding	88785709	88786257	+	3.9552	4.09904	3.97145	4.66124	4.6105	4.684	5.70334	3.87876	6.04258	5.0584	4.89273	1	Cell type independent, infection dependent downregulation	-1.02437	-0.823027	-1.00163	-0.0360827	-0.107119	-0.00423277	1.42259	-1.13137	1.89745	0.519841	0.287947
chr4	88796624	88797506	883	overlapStart	-773	ENSMUSG00000099420	Gm13279	protein_coding	88797397	88797945	+	3.93717	3.99504	3.87159	4.69615	4.61813	4.6334	5.73444	3.89612	6.04676	4.94705	4.8184	1	Cell type independent, infection dependent downregulation	-0.979315	-0.90026	-1.06891	0.057548	-0.0490342	-0.0281687	1.476	-1.03539	1.90266	0.400316	0.224556
chr2	176423231	176424187	957	overlapStart	-363	ENSMUSG00000089951	Gm14435	protein_coding	176423594	176435761	+	3.20955	3.23338	3.22104	3.44811	3.20138	3.3853	4.61295	2.92374	5.18864	3.6882	3.43646	1	Cell type independent, infection dependent downregulation	-0.562739	-0.527974	-0.545975	-0.214758	-0.574656	-0.306374	1.48434	-0.97963	2.32406	0.135453	-0.23175
chr2	176635786	176636845	1060	overlapStart	558	ENSMUSG00000078880	Gm14308	protein_coding	176613364	176636344	-	3.28276	3.46664	3.30247	3.34924	3.28529	3.31094	4.47242	2.74369	5.18106	3.7828	3.61668	1	Cell type independent, infection dependent downregulation	-0.500494	-0.225678	-0.471037	-0.401132	-0.496711	-0.458378	1.27753	-1.30617	2.33664	0.246856	-0.00142598
chr2	175469603	175470568	966	overlapStart	-382	ENSMUSG00000078896	Gm8923	protein_coding	175469985	175482171	+	3.21455	3.3504	3.24183	3.26392	3.10143	3.19167	4.76129	2.39872	4.81518	3.81301	3.50997	1	Cell type independent, infection dependent downregulation	-0.419956	-0.229892	-0.381782	-0.350874	-0.578209	-0.451956	1.74396	-1.5613	1.81936	0.417303	-0.00665296
chr2	176798223	176799176	954	overlapStart	-389	ENSMUSG00000078877	Gm14295	protein_coding	176798612	176811223	+	3.37046	3.22869	3.22627	3.16773	3.28049	3.01557	4.39666	2.53793	5.04145	3.79294	3.2462	1	Cell type independent, infection dependent downregulation	-0.161121	-0.365522	-0.369009	-0.453407	-0.290837	-0.672778	1.31838	-1.36141	2.24799	0.447985	-0.340267
chr3	14886042	14887608	1567	overlapStart	-231	ENSMUSG00000027562	Car2	protein_coding	14886273	14900770	+	3.40585	3.41796	3.25212	3.23257	3.39602	3.21225	3.38733	2.85439	4.71895	4.07637	4.14731	1	Cell type independent, infection dependent downregulation	-0.277467	-0.254878	-0.564135	-0.600592	-0.295803	-0.638481	-0.311993	-1.30578	2.1711	0.972869	1.10516
chr3	66981090	66981654	565	overlapStart	-300	ENSMUSG00000034544	Rsrc1	protein_coding	66981390	67358396	+	2.35311	2.6025	2.20816	2.48871	2.36395	2.35082	2.56588	1.80438	3.74727	2.97139	3.02698	1	Cell type independent, infection dependent downregulation	-0.46211	0.025661	-0.745615	-0.196888	-0.440905	-0.466582	-0.0459558	-1.53535	2.26467	0.747171	0.855899
chr9	20459331	20460454	1124	overlapStart	831	ENSMUSG00000063108	Zfp26	protein_coding	20432972	20460162	-	3.84349	4.03055	3.79628	3.84362	3.90677	3.8499	3.79398	3.30784	4.85385	4.252	4.22874	1	Cell type independent, infection dependent downregulation	-0.337463	0.148574	-0.460117	-0.337115	-0.173025	-0.320807	-0.466112	-1.72923	2.28777	0.723976	0.663543
chr13	62129354	62130567	1214	overlapStart	-562	ENSMUSG00000074867	Zfp808	protein_coding	62129916	62173419	+	3.50709	3.5367	3.56009	3.92761	3.91609	4.10499	4.11084	2.88948	5.70194	4.60259	4.32816	1	Cell type independent, infection dependent downregulation	-0.701285	-0.660552	-0.628373	-0.122792	-0.138634	0.121218	0.12927	-1.5509	2.31807	0.805751	0.428227
chr2	175141494	175142473	980	overlapStart	518	ENSMUSG00000090093	Gm14399	protein_coding	175129493	175142012	-	4.16338	4.34016	4.12203	4.55116	4.60858	4.57105	4.59046	3.56821	6.00226	5.00707	4.68337	1	Cell type independent, infection dependent downregulation	-0.660998	-0.369567	-0.729161	-0.021725	0.0729309	0.0110561	0.0430619	-1.64216	2.37048	0.729859	0.196231
chr8	53638421	53639860	1440	overlapStart	644	ENSMUSG00000039396	Neil3	protein_coding	53586867	53639065	-	3.71536	3.79991	3.73893	3.90789	3.88479	3.97256	3.94345	3.08379	5.36634	4.37182	4.14731	1	Cell type independent, infection dependent downregulation	-0.501713	-0.349379	-0.45924	-0.154829	-0.196458	-0.0383266	-0.0907721	-1.63958	2.47277	0.681005	0.276516
chr3	135825175	135826901	1727	overlapStart	-104	ENSMUSG00000053897	Slc39a8	protein_coding	135825279	135888572	+	4.36788	4.42266	4.31098	4.34912	4.41178	4.4	4.4476	4.0436	5.93171	5.1039	4.82365	1	Cell type independent, infection dependent downregulation	-0.447521	-0.342446	-0.556689	-0.483517	-0.363307	-0.38592	-0.294597	-1.0696	2.55241	0.964405	0.426784
chr1	163403378	163404249	872	overlapStart	291	ENSMUSG00000040124	Gorab	protein_coding	163384908	163403669	-	4.24625	4.26418	4.17705	4.35156	4.39411	4.35906	4.26081	3.86119	5.72298	4.70815	4.5376	1	Cell type independent, infection dependent downregulation	-0.416823	-0.379016	-0.562769	-0.194753	-0.105019	-0.178916	-0.386114	-1.22887	2.69743	0.557264	0.197586
chr3	159494906	159496349	1444	overlapStart	-527	ENSMUSG00000028175	Depdc1a	protein_coding	159495433	159529955	+	3.97595	4.13713	4.10511	4.32206	4.29041	4.11322	4.20268	3.67262	5.61736	4.6674	4.57855	1	Cell type independent, infection dependent downregulation	-0.711583	-0.391948	-0.455443	-0.0252052	-0.0879731	-0.439371	-0.261951	-1.31311	2.54351	0.659634	0.483442
chr2	176226181	176227127	947	overlapStart	-388	ENSMUSG00000078894	2210418O10Rik	protein_coding	176226569	176240328	+	3.45313	3.30651	3.29254	3.60327	3.50298	3.55196	3.97852	2.81843	5.34274	4.03852	3.74954	1	Cell type independent, infection dependent downregulation	-0.375754	-0.604133	-0.625894	-0.141899	-0.298121	-0.221821	0.442573	-1.36436	2.56745	0.536038	0.0859155
chr2	176707728	176708887	1160	overlapStart	-600	ENSMUSG00000078878	Gm14305	protein_coding	176708328	176721813	+	4.01372	3.9895	3.96833	3.98205	4.11536	4.17217	4.56761	3.67262	5.88346	4.50729	4.42117	1	Cell type independent, infection dependent downregulation	-0.48495	-0.526065	-0.561994	-0.538704	-0.312405	-0.215969	0.45533	-1.06398	2.68907	0.352933	0.206731
chr2	175964904	175965888	985	overlapStart	-427	ENSMUSG00000078886	Gm2026	protein_coding	175965331	175980303	+	3.03407	3.36331	3.22627	3.29462	3.43544	3.23756	4.14211	2.92374	5.07047	3.72573	3.73289	1	Cell type independent, infection dependent downregulation	-0.868646	-0.327311	-0.552642	-0.440261	-0.208716	-0.534071	0.953186	-1.05005	2.47959	0.268581	0.28034
chr2	175337690	175338660	971	overlapStart	507	ENSMUSG00000078899	Gm4631	protein_coding	175321955	175338197	-	3.27799	3.3154	3.19462	3.2059	3.26598	3.51518	4.14211	2.62379	5.17725	3.76746	3.64068	1	Cell type independent, infection dependent downregulation	-0.422118	-0.365518	-0.548279	-0.531207	-0.440294	-0.0632022	0.885501	-1.41209	2.45192	0.318569	0.126721
chr2	175435241	175436225	985	overlapStart	566	ENSMUSG00000078897	Gm4724	protein_coding	175422300	175435807	-	3.19445	3.30651	3.22627	3.23257	3.46114	3.28689	4.23204	2.34917	5.20369	3.66631	3.75504	1	Cell type independent, infection dependent downregulation	-0.477575	-0.321636	-0.433299	-0.424532	-0.106461	-0.348935	0.966294	-1.65383	2.3184	0.179049	0.302524
chr18	88971365	88972555	1191	overlapStart	-425	ENSMUSG00000023066	Rttn	protein_coding	88971790	89131013	+	4.32693	4.47911	4.49976	4.13687	4.14208	4.15898	5.03555	3.61089	5.6369	4.79898	4.77025	1	Cell type independent, infection dependent downregulation	-0.335439	-0.054696	-0.0165958	-0.686086	-0.676459	-0.645288	0.971874	-1.65645	2.08128	0.535427	0.482431
chr10	56228442	56229593	1152	overlapStart	247	ENSMUSG00000038122	Tbc1d32	protein_coding	56014298	56228689	-	4.47798	4.51812	4.50622	4.10259	4.20427	4.15898	4.76129	3.58971	5.80914	4.89388	4.60319	1	Cell type independent, infection dependent downregulation	-0.0596615	0.0119952	-0.00924501	-0.729826	-0.548291	-0.629148	0.44612	-1.64544	2.31679	0.682823	0.163879
chr13	67754443	67755370	928	overlapStart	785	ENSMUSG00000058331	Zfp85	protein_coding	67747800	67755228	-	3.83052	3.88594	3.80679	3.56182	3.60639	3.49433	4.14211	3.08379	5.11493	4.11325	4.10481	1	Cell type independent, infection dependent downregulation	-0.10723	0.000108977	-0.153213	-0.627739	-0.541395	-0.758484	0.496347	-1.55374	2.38081	0.44044	0.424087
chr1	24004986	24006010	1025	includeFeature	-519	ENSMUSG00000102495	RP24-287C19.1	TEC	24005505	24005894	+	3.61309	3.50986	3.72423	3.6789	3.5987	3.49852	3.79398	2.98991	4.70315	4.211	3.9405	1	Cell type independent, infection dependent downregulation	-0.316129	-0.552633	-0.0614975	-0.165357	-0.349098	-0.578602	0.0982845	-1.74383	2.18121	1.05369	0.433969
chr1	175880287	175881300	1014	overlapStart	-294	ENSMUSG00000039748	Exo1	protein_coding	175880581	175913489	+	4.01372	4.0652	3.92721	3.97575	3.85602	3.90781	4.56761	3.28167	5.72559	4.47302	4.33553	1	Cell type independent, infection dependent downregulation	-0.292525	-0.208781	-0.433244	-0.354276	-0.54903	-0.464793	0.608431	-1.48326	2.49197	0.454575	0.230933
chr5	62765540	62766904	1365	overlapStart	658	ENSMUSG00000037999	Arap2	protein_coding	62602445	62766198	-	3.07861	2.99979	2.666	3.01637	2.62113	2.58184	3.38733	2.18939	4.69785	3.56938	3.40878	1	Cell type independent, infection dependent downregulation	-0.047757	-0.165486	-0.664006	-0.140721	-0.731021	-0.789715	0.413332	-1.37584	2.37064	0.685219	0.445355
chr1	21218255	21219127	873	overlapStart	-320	ENSMUSG00000025933	Tmem14a	protein_coding	21218575	21230167	+	3.86272	3.83432	3.92721	3.81568	3.92843	3.7654	4.17271	3.40804	5.45075	4.40525	4.27164	1	Cell type independent, infection dependent downregulation	-0.403821	-0.457446	-0.282042	-0.49265	-0.27973	-0.587591	0.181578	-1.26243	2.59504	0.6207	0.368395
chr4	28812644	28814253	1610	overlapStart	-487	ENSMUSG00000028289	Epha7	protein_coding	28813131	28967499	+	3.78421	3.79357	3.84126	3.49291	3.37364	3.4517	4.20268	3.08379	5.66707	4.42494	4.31703	1	Cell type independent, infection dependent downregulation	-0.232811	-0.219549	-0.151941	-0.645763	-0.814848	-0.704187	0.360426	-1.22574	2.43638	0.675505	0.522532
chr9	39909673	39910557	885	overlapStart	-132	ENSMUSG00000095390	Olfr229	protein_coding	39909805	39910728	+	2.10657	2.25072	2.2903	2.08264	2.36395	2.66628	3.09947	2.44663	3.86554	3.40063	3.23836	1	Cell type independent, infection dependent downregulation	-1.00884	-0.767892	-0.701726	-1.04884	-0.578609	-0.0732452	0.650859	-0.440402	1.9314	1.15428	0.883023
chr6	140423662	140425129	1468	overlapStart	-437	ENSMUSG00000030231	Plekha5	protein_coding	140424099	140594906	+	2.83426	2.84884	2.54574	3.09403	3.11228	2.9979	3.22159	3.22785	4.64921	3.99966	3.74401	1	Cell type independent, infection dependent downregulation	-0.764409	-0.740369	-1.24023	-0.335991	-0.305894	-0.49453	-0.125622	-0.115303	2.22882	1.15758	0.735955
chr17	40879517	40880925	1409	overlapStart	1041	ENSMUSG00000054951	9130008F23Rik	protein_coding	40875482	40880558	-	3.15859	3.11114	3.00696	3.12282	3.17056	3.29656	3.38733	3.02188	5.05396	4.40525	3.97395	1	Cell type independent, infection dependent downregulation	-0.537311	-0.608057	-0.76337	-0.590634	-0.519472	-0.331623	-0.196291	-0.741117	2.28837	1.32125	0.678252
chr8	68061723	68063073	1351	overlapStart	563	ENSMUSG00000030465	Psd3	protein_coding	67689082	68062286	-	2.69815	3.11623	2.73362	2.82639	2.97037	3.09527	3.22159	3.02188	4.7137	4.05547	4.01584	1	Cell type independent, infection dependent downregulation	-0.946218	-0.305237	-0.891833	-0.749601	-0.528864	-0.337371	-0.143706	-0.449884	2.14394	1.13476	1.07401
chr3	33843841	33844658	818	overlapStart	469	ENSMUSG00000027676	Ccdc39	protein_coding	33812361	33844310	-	2.49953	2.26913	2.02836	2.46192	2.46901	2.43201	2.81902	2.39872	3.45195	3.40063	3.32238	1	Cell type independent, infection dependent downregulation	-0.381439	-0.851215	-1.34212	-0.458117	-0.443662	-0.519111	0.269984	-0.586973	1.56049	1.45586	1.2963
chr13	4190925	4191676	752	overlapStart	-259	ENSMUSG00000021213	Akr1c13	protein_coding	4191184	4205596	+	2.24001	2.21317	1.95471	2.2381	2.55107	2.43201	2.36851	2.34917	3.4645	3.12375	3.18223	1	Cell type independent, infection dependent downregulation	-0.657234	-0.713035	-1.25043	-0.661204	-0.0104811	-0.258035	-0.390064	-0.430271	1.88871	1.18023	1.30182
chr3	79885715	79887015	1301	overlapStart	1091	ENSMUSG00000102191	RP23-321H9.2	antisense	79859293	79886806	-	2.58692	2.43323	2.73362	3.15663	2.99989	2.91247	3.90751	2.29785	4.28893	4.01706	3.74954	1	Cell type independent, infection dependent downregulation	-0.87196	-1.09439	-0.659645	-0.047456	-0.274296	-0.400819	1.03924	-1.29031	1.59124	1.19779	0.810614
chr8	36992883	36994740	1858	overlapStart	-692	ENSMUSG00000074384	AI429214	protein_coding	36993575	36995531	+	3.18429	3.24273	3.17853	3.81215	3.84955	3.37165	4.11084	3.14315	5.59185	4.64239	4.54715	1	Cell type independent, infection dependent downregulation	-0.88295	-0.808734	-0.890265	-0.0855186	-0.038014	-0.644993	0.293851	-0.935207	2.17487	0.968961	0.848004
chr4	88034098	88035761	1664	overlapEnd	597	ENSMUSG00000084809	Gm12631	antisense	88033501	88034998	+	3.74329	3.78399	3.84466	4.15649	4.14473	3.84332	4.11084	3.45565	5.00754	4.6283	4.61838	1	Cell type independent, infection dependent downregulation	-0.816742	-0.728865	-0.597882	0.0754171	0.0500181	-0.600778	-0.0231513	-1.43782	1.91297	1.09412	1.07271
chrX	95658144	95659310	1167	overlapStart	365	ENSMUSG00000035062	Zc4h2	protein_coding	95639193	95658509	-	2.97049	3.02709	2.89983	3.04071	2.91566	2.89348	3.67074	2.88948	4.53485	3.72573	3.67013	1	Cell type independent, infection dependent downregulation	-0.604358	-0.498756	-0.736208	-0.473334	-0.706674	-0.748059	0.702258	-0.755519	2.31465	0.804874	0.701129
chr11	26209683	26211171	1489	overlapStart	1080	ENSMUSG00000032985	5730522E02Rik	protein_coding	25602763	26210763	-	2.82121	2.79902	2.77701	2.59939	2.80629	2.63614	3.38733	2.98991	4.48028	3.64967	3.45011	1	Cell type independent, infection dependent downregulation	-0.537007	-0.575982	-0.614656	-0.926642	-0.563212	-0.862079	0.457372	-0.240701	2.37711	0.918162	0.567634
chr16	75592637	75594149	1513	overlapStart	-207	ENSMUSG00000032940	Rbm11	protein_coding	75592844	75602829	+	3.48657	3.51758	3.40742	3.48406	3.32315	3.19684	4.01275	3.65234	5.30136	4.2223	4.12622	1	Cell type independent, infection dependent downregulation	-0.509839	-0.458375	-0.641242	-0.51401	-0.781137	-0.990818	0.363664	-0.234658	2.50287	0.711527	0.55202
chr1	45924901	45926461	1561	inside	1622	ENSMUSG00000025993	Slc40a1	protein_coding	45908068	45926523	-	3.32034	3.36759	3.17853	3.96625	4.01194	3.90149	4.20268	3.54639	5.83111	4.44758	4.27548	1	Cell type independent, infection dependent downregulation	-0.928995	-0.864831	-1.12155	-0.0519216	0.0101144	-0.139864	0.269122	-0.622042	2.48033	0.601661	0.367971
chr4	65604442	65605753	1312	overlapStart	-544	ENSMUSG00000051675	Trim32	protein_coding	65604986	65616238	+	3.66513	3.66042	3.47922	4.26121	4.04347	4.07722	4.17271	3.63176	5.68863	4.35481	4.44181	1	Cell type independent, infection dependent downregulation	-0.769663	-0.777392	-1.07469	0.208364	-0.148898	-0.0935248	0.0631652	-0.824409	2.55042	0.361947	0.504684
chr2	177397776	177398747	972	overlapStart	544	ENSMUSG00000078867	Gm14418	protein_coding	177387124	177398320	-	2.72642	2.74743	2.77701	3.17874	3.18605	3.20713	4.11084	2.44663	5.13862	3.75195	3.47034	1	Cell type independent, infection dependent downregulation	-0.797198	-0.769907	-0.731486	-0.209622	-0.200124	-0.172738	1.00121	-1.16065	2.33633	0.535007	0.169178
chr6	7692537	7693632	1096	overlapStart	717	ENSMUSG00000029752	Asns	protein_coding	7675169	7693254	-	2.66202	2.58791	2.486	3.29462	3.20138	3.30616	4.14211	2.78154	5.01183	3.93246	3.54218	1	Cell type independent, infection dependent downregulation	-0.906127	-1.00249	-1.13499	-0.0836184	-0.204848	-0.0686068	1.0183	-0.750719	2.14911	0.745717	0.238271
chr11	76997336	76997723	388	upstream	-1267	ENSMUSG00000020838	Slc6a4	protein_coding	76998603	77032340	+	2.58692	2.74085	2.74095	3.8015	3.46114	3.70498	1.86784	2.5815	2.64579	2.83086	3.17403	2	Cell type specific open chromatin in AM, infection independent	-0.588641	-0.317818	-0.317645	1.54832	0.949476	1.3785	-1.8538	-0.598186	-0.485072	-0.159455	0.444327
chr5	123864581	123865245	665	inside	935	ENSMUSG00000045502	Hcar2	protein_coding	123863570	123865516	-	2.38892	2.35782	2.0521	4.16205	4.15001	3.89514	0.463153	1.94445	2.4324	2.99793	3.11528	2	Cell type specific open chromatin in AM, infection independent	-0.302935	-0.331094	-0.607838	1.30217	1.29127	1.06055	-2.04622	-0.705289	-0.263578	0.248363	0.354596
chr7	141456688	141457111	424	inside	1490	ENSMUSG00000025509	Pnpla2	protein_coding	141455198	141460743	+	3.47829	3.45059	3.41201	4.65928	4.49084	4.43105	2.25868	2.9572	3.61842	3.89059	4.02042	2	Cell type specific open chromatin in AM, infection independent	-0.307848	-0.346822	-0.401115	1.35419	1.11714	1.03299	-2.02423	-1.04118	-0.11063	0.272394	0.455112
chr15	80979031	80980071	1041	inside	1266	ENSMUSG00000042303	Sgsm3	protein_coding	80977765	81012289	+	2.23017	2.28731	2.24981	3.54915	3.86888	3.6305	1.09468	2.53793	2.38037	2.70765	3.22254	2	Cell type specific open chromatin in AM, infection independent	-0.588263	-0.517534	-0.563948	1.04457	1.44038	1.14528	-1.99395	-0.207278	-0.40233	0.00283691	0.640245
chr2	131208165	131208685	521	inside	1087	ENSMUSG00000068264	Ap5s1	protein_coding	131207078	131213514	+	2.30706	2.4814	2.49468	4.92753	4.88501	4.98236	0	2.81843	2.71043	4.26298	3.92103	2	Cell type specific open chromatin in AM, infection independent	-0.623465	-0.508647	-0.499896	1.10236	1.07436	1.13847	-2.14288	-0.28668	-0.357805	0.664694	0.439487
chr12	99340398	99341268	871	overlapStart	-756	ENSMUSG00000033731	3300002A11Rik	antisense	99341154	99361827	+	2.95266	3.03787	3.03105	4.39705	4.36717	4.34283	1.53245	3.17194	3.144	3.90468	4.02954	2	Cell type specific open chromatin in AM, infection independent	-0.569514	-0.471244	-0.479107	1.09628	1.06183	1.03375	-2.20742	-0.316621	-0.348836	0.528443	0.672441
chr1	153443529	153444340	812	overlapEnd	48	ENSMUSG00000103543	RP23-1K14.2	TEC	153443481	153444300	+	2.5077	2.28731	2.2702	3.55761	3.53559	3.32518	1.3301	2.29785	2.50709	2.92605	3.14075	2	Cell type specific open chromatin in AM, infection independent	-0.283517	-0.610695	-0.636092	1.27512	1.24244	0.930068	-2.0317	-0.595039	-0.284417	0.33755	0.656283
chr17	5941308	5943076	1769	inside	28	ENSMUSG00000023805	Synj2	protein_coding	5941280	6044290	+	3.68327	3.61436	3.51809	4.90947	4.9363	4.8573	2.65529	3.58971	3.7575	4.35139	4.47889	2	Cell type specific open chromatin in AM, infection independent	-0.4791	-0.573784	-0.70605	1.20569	1.24256	1.13401	-1.89154	-0.607653	-0.377107	0.438891	0.614084
chr2	167659708	167660303	596	inside	1788	ENSMUSG00000089739	Gm20431	protein_coding	167607850	167661496	-	3.47829	3.27041	3.48359	4.66124	4.5717	4.73288	1.53245	3.61089	3.48927	3.95521	4.06545	2	Cell type specific open chromatin in AM, infection independent	-0.263624	-0.496353	-0.257683	1.06075	0.960501	1.14094	-2.44207	-0.115172	-0.251323	0.270312	0.393729
chr4	129894609	129895571	963	upstream	-964	ENSMUSG00000065768	Gm23845	snRNA	129895573	129895724	+	3.11114	2.96633	3.05474	3.9112	3.98857	4.08002	1.3301	2.88948	3.01344	3.40725	3.39473	2	Cell type specific open chromatin in AM, infection independent	-0.111378	-0.303284	-0.186113	0.948886	1.05142	1.17261	-2.47165	-0.405119	-0.240846	0.281036	0.264446
chr2	35338414	35339006	593	upstream	-1995	ENSMUSG00000075391	Gm13443	processed_pseudogene	35340409	35340963	+	2.60986	2.79902	2.81912	3.58683	3.67388	3.53164	1.3301	2.5815	2.53115	3.18662	3.54218	2	Cell type specific open chromatin in AM, infection independent	-0.459027	-0.184835	-0.155703	0.957113	1.08329	0.877109	-2.31406	-0.500147	-0.57312	0.376994	0.892389
chr2	166683713	166684587	875	downstream	1639	ENSMUSG00000089145	Gm25265	misc_RNA	166682074	166682420	+	3.02272	2.85494	2.486	4.10259	4.07154	4.02001	0.813199	2.62379	2.55482	3.28328	3.67013	2	Cell type specific open chromatin in AM, infection independent	-0.0238368	-0.197641	-0.579848	1.09484	1.06268	1.0093	-2.31276	-0.437107	-0.508552	0.246087	0.646844
chr9	121641232	121643170	1939	overlapStart	-1484	ENSMUSG00000032528	Vipr1	protein_coding	121642716	121672954	+	4.80896	4.82856	4.7865	5.87345	5.92183	5.78833	4.0462	4.95017	4.60455	4.93337	4.97527	2	Cell type specific open chromatin in AM, infection independent	-0.408567	-0.374928	-0.44712	1.41837	1.5014	1.27229	-1.71766	-0.166215	-0.759391	-0.19505	-0.123128
chr10	80138974	80139525	552	inside	342	ENSMUSG00000003072	Atp5d	protein_coding	80138632	80145818	+	2.69815	3.06972	2.81219	4.21916	4.03208	3.74083	2.13979	3.11378	2.94345	3.27607	3.19849	2	Cell type specific open chromatin in AM, infection independent	-0.837735	-0.222341	-0.648872	1.68135	1.3715	0.889135	-1.76249	-0.149384	-0.431482	0.119405	-0.00908238
chr15	79803962	79805197	1236	overlapStart	804	ENSMUSG00000022421	Nptxr	protein_coding	79786352	79804766	-	2.72642	2.67333	2.54574	3.77997	3.74882	3.61126	1.53245	2.62379	2.50709	3.41383	2.96179	2	Cell type specific open chromatin in AM, infection independent	-0.286899	-0.365415	-0.55411	1.27125	1.22518	1.02174	-2.05272	-0.43869	-0.611276	0.729747	0.0612049
chr7	63916437	63916920	484	overlapStart	-420	ENSMUSG00000095061	E030018B13Rik	protein_coding	63916857	63920539	+	3.46995	3.32862	3.30741	4.53197	4.47201	4.45714	2.13979	3.56821	3.42652	3.92787	3.73846	2	Cell type specific open chromatin in AM, infection independent	-0.289193	-0.493691	-0.524386	1.24751	1.16075	1.13924	-2.2139	-0.147013	-0.352041	0.373399	0.0993251
chr7	16245995	16246353	359	upstream	-1841	ENSMUSG00000074361	C5ar2	protein_coding	16234585	16244154	-	2.41521	1.93045	1.85026	3.40657	3.39602	3.58783	0.813199	2.00969	2.38037	2.63061	2.55763	2	Cell type specific open chromatin in AM, infection independent	-0.0457401	-0.639855	-0.738135	1.16926	1.15633	1.39142	-2.00916	-0.542739	-0.0884443	0.218249	0.12881
chr6	125098167	125099228	1062	downstream	1143	ENSMUSG00000098762	Mir7045	miRNA	125097024	125097086	+	4.10537	3.88891	3.88817	5.25595	5.19682	5.22187	2.65529	3.69263	3.66266	4.39863	4.21282	2	Cell type specific open chromatin in AM, infection independent	-0.116581	-0.388685	-0.389619	1.32984	1.25551	1.287	-1.9395	-0.635437	-0.67311	0.252081	0.0184999
chr6	125492769	125493525	757	upstream	-1661	ENSMUSG00000101162	Gm26728	antisense	125494430	125499668	+	3.91585	3.73847	3.66003	5.09817	5.02512	5.02949	3.09947	3.69263	3.86554	4.20342	4.16397	2	Cell type specific open chromatin in AM, infection independent	-0.335305	-0.605894	-0.725563	1.46832	1.35688	1.36355	-1.58069	-0.675825	-0.412057	0.103382	0.0431996
chr4	139336571	139337595	1025	upstream	-1635	ENSMUSG00000092909	Gm25732	miRNA	139338206	139338265	+	3.15859	2.955	3.16227	4.21916	4.12878	4.21867	2.36851	2.88948	3.0638	3.38731	3.35901	2	Cell type specific open chromatin in AM, infection independent	-0.328064	-0.667245	-0.321939	1.43885	1.28828	1.43803	-1.64434	-0.776394	-0.485987	0.0529865	0.0058297
chr3	108286269	108286684	416	upstream	-1426	ENSMUSG00000084863	Gm12523	antisense	108283898	108284843	-	2.47475	2.59522	2.54574	3.78718	3.74534	3.7654	2.47057	1.64924	2.05486	3.48435	3.2462	2	Cell type specific open chromatin in AM, infection independent	-0.559729	-0.398358	-0.464632	1.19823	1.14218	1.16906	-0.565326	-1.66546	-1.12216	0.79259	0.473606
chr1	153413366	153413806	441	inside	867	ENSMUSG00000073538	E330020D12Rik	processed_transcript	153404827	153414233	-	2.55575	2.40853	2.60311	3.52778	3.36912	3.29173	2.36851	1.56493	2.02127	2.93524	2.82185	2	Cell type specific open chromatin in AM, infection independent	-0.207482	-0.455542	-0.127679	1.43029	1.16297	1.03258	-0.522968	-1.87693	-1.10803	0.431915	0.240865
chr6	125548400	125549647	1248	inside	1626	ENSMUSG00000001930	Vwf	protein_coding	125546774	125686679	+	3.28276	3.44251	3.43025	4.48395	4.26145	4.59671	3.33417	2.85439	2.5781	4.02998	3.90626	2	Cell type specific open chromatin in AM, infection independent	-0.568144	-0.32406	-0.342793	1.26722	0.927254	1.4395	-0.489585	-1.22267	-1.64482	0.573569	0.384528
chr2	128782038	128782816	779	downstream	1662	ENSMUSG00000087785	Gm23172	snoRNA	128780376	128780499	+	1.75517	1.976	1.5995	3.39717	3.39602	3.64192	1.86784	1.47538	1.49392	2.90751	2.77924	2	Cell type specific open chromatin in AM, infection independent	-0.752071	-0.490447	-0.936496	1.19327	1.1919	1.48323	-0.618583	-1.08355	-1.06159	0.613149	0.461178
chr3	88651521	88652138	618	overlapEnd	1621	ENSMUSG00000049741	Rxfp4	protein_coding	88651898	88653142	-	2.42387	2.4814	2.31012	3.25355	3.25623	3.29173	2.36851	2.13195	1.95166	3.0411	3.14914	2	Cell type specific open chromatin in AM, infection independent	-0.539224	-0.425356	-0.764361	1.10298	1.10829	1.17856	-0.648798	-1.11703	-1.47387	0.68248	0.896332
chr19	42146050	42146616	567	upstream	-1350	ENSMUSG00000044345	Marveld1	protein_coding	42147400	42151703	+	2.7334	2.8427	3.00087	4.12553	4.34894	4.23384	1.70987	2.39872	2.32639	3.12375	3.19038	2	Cell type specific open chromatin in AM, infection independent	-0.426835	-0.297469	-0.110266	1.22084	1.48526	1.34904	-1.63825	-0.822946	-0.908562	0.0351674	0.11403
chr7	80405287	80405631	345	overlapStart	149	ENSMUSG00000030530	Furin	protein_coding	80388585	80405436	-	2.99394	3.15139	3.12358	4.28178	4.30231	4.10224	2.13979	2.70482	2.60102	3.3603	3.699	2	Cell type specific open chromatin in AM, infection independent	-0.448589	-0.228291	-0.267207	1.35327	1.38199	1.10206	-1.64366	-0.853104	-0.998335	0.0639908	0.537877
chr17	28209384	28209904	521	inside	1606	ENSMUSG00000002257	Def6	protein_coding	28207778	28228608	+	3.10038	3.14642	2.96381	3.95669	4.13678	4.2059	2.01021	2.44663	2.02127	3.4591	3.50344	2	Cell type specific open chromatin in AM, infection independent	-0.0988805	-0.0397153	-0.274365	1.00143	1.23283	1.32165	-1.49968	-0.938902	-1.48547	0.362059	0.419031
chr19	11091440	11092545	1106	overlapStart	637	ENSMUSG00000101439	Gm336	processed_pseudogene	11090598	11092077	-	2.81464	2.86708	2.84653	3.82972	3.88479	4.05745	2.13979	2.66487	2.32639	3.49059	3.35901	2	Cell type specific open chromatin in AM, infection independent	-0.466153	-0.385159	-0.416904	1.10172	1.18679	1.45348	-1.50854	-0.697491	-1.22031	0.577905	0.374665
chr11	120766892	120768707	1816	overlapEnd	1582	ENSMUSG00000083618	Gm11771	unprocessed_pseudogene	120765310	120767365	+	4.05888	4.04397	4.08224	5.57423	5.62017	5.66502	3.22159	3.91327	3.93932	4.67015	4.79185	2	Cell type specific open chromatin in AM, infection independent	-0.54586	-0.564003	-0.517429	1.29862	1.35454	1.40913	-1.56501	-0.723093	-0.691389	0.198182	0.34631
chr11	77462013	77462769	757	overlapStart	-398	ENSMUSG00000020836	Coro6	protein_coding	77462411	77470484	+	3.18938	3.01623	3.07806	4.3146	4.31176	4.34283	2.13979	3.14315	2.81213	3.65524	3.74954	2	Cell type specific open chromatin in AM, infection independent	-0.342258	-0.586453	-0.49926	1.24465	1.24064	1.28446	-1.82251	-0.407456	-0.874294	0.314749	0.447736
chr7	30444145	30445875	1731	overlapStart	1437	ENSMUSG00000006651	Aplp1	protein_coding	30434981	30445582	-	3.07312	2.97757	3.05474	4.10259	4.08262	4.21613	2.47057	3.20016	3.03042	3.59278	3.65843	2	Cell type specific open chromatin in AM, infection independent	-0.589736	-0.759336	-0.622353	1.23751	1.20208	1.43904	-1.65923	-0.364241	-0.665518	0.332629	0.449152
chr2	127132755	127133193	439	inside	1199	ENSMUSG00000034906	Ncaph	protein_coding	127103809	127133954	-	2.05177	1.89533	2.18687	3.35896	3.4696	3.18648	1.3301	1.87612	1.72009	2.88872	2.92317	2	Cell type specific open chromatin in AM, infection independent	-0.530436	-0.741845	-0.347864	1.23603	1.38556	1.00296	-1.50566	-0.767807	-0.97866	0.600585	0.647139
chr5	143623483	143624374	892	inside	1036	ENSMUSG00000018001	Cyth3	protein_coding	143622447	143710250	+	3.51116	3.17599	3.28755	4.60725	4.43142	4.30741	2.47057	3.28167	2.85089	3.8953	4.11769	2	Cell type specific open chromatin in AM, infection independent	-0.172899	-0.657951	-0.49651	1.41339	1.15892	0.979449	-1.67886	-0.505019	-1.12845	0.383044	0.704887
chr17	24752431	24753614	1184	overlapStart	-572	ENSMUSG00000039628	Hs3st6	protein_coding	24753003	24758683	+	2.89778	2.91464	2.62702	3.83669	3.72781	3.62284	2.36851	2.74369	2.55482	3.12375	3.17403	2	Cell type specific open chromatin in AM, infection independent	-0.315096	-0.281053	-0.862013	1.5814	1.36147	1.14944	-1.38418	-0.626345	-1.00785	0.141334	0.242891
chr19	42147111	42148697	1587	overlapStart	-289	ENSMUSG00000044345	Marveld1	protein_coding	42147400	42151703	+	4.32924	4.38938	4.12203	5.35271	5.38869	5.1807	3.67074	3.87876	3.62961	4.74517	4.56607	2	Cell type specific open chromatin in AM, infection independent	-0.232928	-0.138472	-0.55833	1.37439	1.4309	1.10426	-1.26707	-0.940376	-1.33166	0.420274	0.139014
chr11	69965852	69966991	1140	inside	1073	ENSMUSG00000018569	Cldn7	protein_coding	69964779	69967885	+	3.03407	2.90289	2.94491	3.87442	3.78658	3.98158	2.65529	3.05317	2.53115	3.16336	3.254	2	Cell type specific open chromatin in AM, infection independent	-0.338046	-0.608042	-0.521562	1.3916	1.21079	1.61215	-1.11767	-0.298738	-1.37318	-0.0719328	0.114626
chr11	118453794	118454470	677	inside	1201	ENSMUSG00000086514	Gm11747	antisense	118444200	118454995	-	2.60226	2.33178	2.20816	3.8192	3.8101	3.61899	2.36851	2.53793	1.98689	3.11569	3.04508	2	Cell type specific open chromatin in AM, infection independent	-0.387491	-0.79635	-0.983212	1.45206	1.4383	1.14942	-0.740828	-0.484732	-1.31769	0.388631	0.281892
chr19	46350588	46350947	360	upstream	-286	ENSMUSG00000099655	2310034G01Rik	unitary_pseudogene	46348201	46350302	-	2.01786	1.80988	1.53358	3.38771	3.37814	3.22749	1.53245	2.00969	1.44409	2.45019	2.69004	2	Cell type specific open chromatin in AM, infection independent	-0.395834	-0.671542	-1.03781	1.42006	1.40738	1.20767	-1.03931	-0.406662	-1.15643	0.177272	0.495216
chr6	113342389	113342923	535	inside	1595	ENSMUSG00000030272	Camk1	protein_coding	113334124	113343984	-	2.0849	1.99824	2.42367	3.23784	2.98816	3.14962	2.36851	2.00969	2.32639	3.20192	2.83231	2	Cell type specific open chromatin in AM, infection independent	-1.05292	-1.22939	-0.363027	1.29501	0.786533	1.11535	-0.475357	-1.20607	-0.561135	1.22186	0.469151
chr19	53460980	53461704	725	inside	349	ENSMUSG00000097779	4833407H14Rik	lincRNA	53460631	53462723	+	2.39774	2.33178	2.6191	3.6316	3.85925	3.67565	3.0343	2.29785	3.11246	3.5214	3.58611	2	Cell type specific open chromatin in AM, infection independent	-1.17089	-1.28134	-0.800249	0.89511	1.27629	0.96887	-0.105019	-1.33814	0.0258442	0.710595	0.818937
chr12	110680954	110681839	886	inside	1665	ENSMUSG00000056508	1700001K19Rik	protein_coding	110667689	110682619	-	1.38138	1.3554	1.42867	4.09679	4.15788	4.11868	2.01021	1.37991	3.19007	4.07637	4.2208	2	Cell type specific open chromatin in AM, infection independent	-1.10997	-1.12952	-1.07437	0.93394	0.979924	0.950413	-0.636642	-1.11108	0.251446	0.918568	1.02728
chr7	142373553	142375081	1529	overlapStart	200	ENSMUSG00000045777	Ifitm10	protein_coding	142325837	142373753	-	3.10577	3.08019	3.01302	4.97725	4.88184	4.98236	3.97852	3.33355	4.14822	4.96061	5.1672	2	Cell type specific open chromatin in AM, infection independent	-1.17803	-1.20694	-1.28286	0.937201	0.829366	0.94297	-0.191609	-0.920574	0.000189645	0.918387	1.15189
chr12	32998944	32999588	645	downstream	1066	ENSMUSG00000089136	Gm24922	snRNA	32999909	33000010	-	1.80903	1.47125	1.17125	3.55761	3.40928	3.27716	2.01021	1.56493	2.27031	2.82098	3.01785	2	Cell type specific open chromatin in AM, infection independent	-0.690727	-1.08675	-1.43849	1.35937	1.18546	1.03056	-0.454857	-0.976926	-0.149909	0.495722	0.726537
chr16	20323880	20324857	978	upstream	-815	ENSMUSG00000022818	Cyp2ab1	protein_coding	20308387	20323065	-	2.9346	2.84884	2.69645	4.8418	4.90543	4.82259	3.33417	2.92374	3.3338	4.16491	4.41074	2	Cell type specific open chromatin in AM, infection independent	-0.913921	-1.0104	-1.18183	1.23159	1.30317	1.20998	-0.464416	-0.926134	-0.464837	0.470116	0.746666
chr5	123130746	123131136	391	inside	1946	ENSMUSG00000029449	Rhof	protein_coding	123103044	123132692	-	1.08653	0.482655	1.17125	4.73396	4.7103	4.7023	2.36851	1.37991	2.81213	3.96869	4.20076	2	Cell type specific open chromatin in AM, infection independent	-1.07928	-1.44384	-1.02813	1.12271	1.10843	1.1036	-0.305335	-0.902165	-0.0375146	0.660711	0.800815
chr7	24480514	24482180	1667	overlapStart	-1509	ENSMUSG00000054793	Cadm4	protein_coding	24482023	24504539	+	3.71536	3.6464	3.69437	4.71139	4.81864	4.80407	4.20268	3.93022	4.13257	4.53474	4.53119	2	Cell type specific open chromatin in AM, infection independent	-1.16649	-1.31767	-1.2125	1.0172	1.25233	1.2204	-0.0980867	-0.695425	-0.251796	0.62991	0.622129
chr11	100758821	100760189	1369	overlapStart	1121	ENSMUSG00000035355	Kcnh4	protein_coding	100740376	100759942	-	3.67604	3.73516	3.74258	5.93887	5.90788	5.83965	4.17271	4.0591	5.04563	5.45939	5.52727	2	Cell type specific open chromatin in AM, infection independent	-1.20865	-1.1466	-1.13881	1.16623	1.13371	1.0621	-0.68738	-0.806623	0.228757	0.663013	0.734251
chr11	100147595	100147929	335	inside	1070	ENSMUSG00000020911	Krt19	protein_coding	100140810	100148665	-	0	0.043432	0	3.59096	3.67754	3.6977	1.53245	1.04847	2.18188	3.14765	3.27716	2	Cell type specific open chromatin in AM, infection independent	-1.29832	-1.27037	-1.29832	1.01207	1.06778	1.08075	-0.312357	-0.623739	0.105483	0.726849	0.810173
chr12	84037982	84039232	1251	overlapStart	-397	ENSMUSG00000052392	Acot4	protein_coding	84038379	84044723	+	2.61743	2.90289	2.666	4.65731	4.59317	4.5245	3.48812	3.20016	3.78778	4.24832	4.13046	2	Cell type specific open chromatin in AM, infection independent	-1.40449	-1.03772	-1.34208	1.21643	1.13401	1.04579	-0.285803	-0.655776	0.0992114	0.690936	0.539504
chr12	33145914	33146325	412	inside	1683	ENSMUSG00000052125	F730043M19Rik	processed_transcript	33111711	33147597	-	1.76883	1.99824	1.69306	3.59508	3.93456	3.94516	2.36851	1.80438	2.97887	3.3671	3.16578	2	Cell type specific open chromatin in AM, infection independent	-1.14723	-0.88787	-1.23288	0.917406	1.3012	1.31319	-0.469271	-1.10703	0.220761	0.659666	0.432071
chr3	122419386	122420916	1531	overlapStart	-394	ENSMUSG00000028121	Bcar3	protein_coding	122419780	122530180	+	3.7976	3.87095	3.67921	5.54368	5.76904	5.66502	4.26081	3.67262	4.76025	5.2174	4.98468	2	Cell type specific open chromatin in AM, infection independent	-1.03326	-0.94502	-1.17569	1.06732	1.33845	1.2133	-0.475995	-1.18361	0.124844	0.67481	0.394838
chr14	51894240	51895317	1078	inside	1351	ENSMUSG00000072572	Slc39a2	protein_coding	51892889	51896745	+	2.79476	2.77346	2.6889	4.55328	4.66495	4.64858	2.96605	2.34917	3.66266	4.13334	3.84042	2	Cell type specific open chromatin in AM, infection independent	-0.869461	-0.893909	-0.990958	1.1488	1.27697	1.25818	-0.672871	-1.38086	0.126635	0.666829	0.330652
chr2	35505350	35505880	531	inside	740	ENSMUSG00000085668	Gm13447	lincRNA	35503531	35506090	-	2.32566	2.33178	2.43274	4.58673	4.74559	4.62384	2.81902	2.13195	3.58433	4.00403	3.80369	2	Cell type specific open chromatin in AM, infection independent	-1.04976	-1.04378	-0.945037	1.16157	1.31693	1.19786	-0.567253	-1.23921	0.181225	0.59169	0.395757
chr11	34782277	34782827	551	inside	1615	ENSMUSG00000020143	Dock2	protein_coding	34226815	34783892	-	2.21029	2.29631	1.95471	3.79794	3.77296	3.86946	2.56588	1.64924	3.01344	3.20951	3.00866	2	Cell type specific open chromatin in AM, infection independent	-0.82493	-0.713982	-1.15459	1.22287	1.19066	1.31513	-0.366278	-1.5486	0.211002	0.463894	0.204829
chr18	38995669	38995976	308	upstream	-1477	ENSMUSG00000086991	Gm15334	antisense	38993635	38994192	-	2.46639	2.26913	2.20816	3.82972	3.61786	3.67565	2.47057	1.80438	2.86988	3.28328	3.26948	2	Cell type specific open chromatin in AM, infection independent	-0.613639	-0.900967	-0.98977	1.37214	1.06356	1.14773	-0.607554	-1.5779	-0.0259311	0.576215	0.556115
chr3	96409191	96410156	966	upstream	-132	ENSMUSG00000097041	Pafah1b1-ps1	processed_pseudogene	96407517	96409059	-	2.51582	2.82415	2.56237	3.71716	3.56354	3.57598	2.73948	2.34917	3.23471	3.50299	3.36622	2	Cell type specific open chromatin in AM, infection independent	-1.14786	-0.527703	-1.05422	1.26847	0.95948	0.98449	-0.698002	-1.48304	0.298093	0.837696	0.562604
chr6	108564046	108564607	562	inside	1647	ENSMUSG00000043024	Gm16433	pseudogene	108563445	108565693	-	2.31639	2.25072	2.0521	3.58683	3.72781	3.75492	2.13979	1.64924	3.144	3.57526	3.08061	2	Cell type specific open chromatin in AM, infection independent	-0.679031	-0.763642	-1.01953	0.957805	1.13943	1.17437	-0.906564	-1.53858	0.387265	0.942894	0.305588
chr14	51989236	51990172	937	upstream	-407	ENSMUSG00000097633	Gm16617	lincRNA	51986389	51988829	-	2.67658	2.90878	2.88007	3.69048	3.99151	3.9141	2.81902	2.66487	3.69497	3.57526	3.61062	2	Cell type specific open chromatin in AM, infection independent	-1.22473	-0.776819	-0.832189	0.731108	1.31179	1.16247	-0.949964	-1.24732	0.739766	0.508841	0.577044
chr19	44331766	44333122	1357	overlapStart	-1326	ENSMUSG00000050195	Scd4	protein_coding	44333092	44346743	+	3.64305	3.69487	3.77147	4.71707	5.08832	5.02659	3.58232	3.33355	4.37121	4.57054	4.73445	2	Cell type specific open chromatin in AM, infection independent	-0.921299	-0.840003	-0.719837	0.763625	1.34605	1.24921	-1.01659	-1.40685	0.221036	0.533748	0.790899
chr12	111731362	111733154	1793	overlapStart	469	ENSMUSG00000090026	Gm15996	antisense	111730094	111731831	-	4.57832	4.37458	4.37825	6.42959	6.45847	6.50721	4.17271	4.13416	5.80914	5.66104	5.59179	2	Cell type specific open chromatin in AM, infection independent	-0.725039	-0.935149	-0.931361	1.18409	1.21387	1.26413	-1.14332	-1.18308	0.544246	0.391517	0.320103
chr19	23447006	23447980	975	inside	1316	ENSMUSG00000033207	Mamdc2	protein_coding	23302609	23448322	-	2.84719	2.74085	2.80522	4.45481	4.45079	4.39551	2.56588	2.5815	4.02654	3.85232	3.89632	2	Cell type specific open chromatin in AM, infection independent	-0.830844	-0.96402	-0.883406	1.18242	1.17739	1.10816	-1.18313	-1.16358	0.646091	0.42791	0.483015
chr5	100845864	100847052	1189	inside	1303	ENSMUSG00000087611	4930458D05Rik	processed_transcript	100840797	100847167	-	4.55092	4.63452	4.51051	5.86751	5.93564	5.89081	4.49681	4.11946	5.46955	5.37418	5.43077	2	Cell type specific open chromatin in AM, infection independent	-0.850416	-0.724698	-0.911193	1.12949	1.23196	1.16453	-0.931791	-1.49926	0.531041	0.387614	0.47272
chr8	94172004	94173498	1495	overlapStart	-614	ENSMUSG00000031762	Mt2	protein_coding	94172618	94173567	+	4.25113	4.15704	4.24814	5.3792	5.48056	5.36657	4.07888	3.86119	5.09892	4.99175	4.98702	2	Cell type specific open chromatin in AM, infection independent	-0.775504	-0.931714	-0.780466	1.09742	1.2657	1.07644	-1.06148	-1.4229	0.632075	0.454137	0.446294
chr7	79732561	79733193	633	overlapStart	215	ENSMUSG00000030546	Plin1	protein_coding	79721164	79732776	-	2.30706	2.38339	2.21869	3.49291	3.54363	3.71583	2.01021	1.87612	3.0802	2.72893	2.97129	2	Cell type specific open chromatin in AM, infection independent	-0.694755	-0.576916	-0.831175	1.13585	1.21415	1.47997	-1.153	-1.36	0.498748	-0.0435054	0.330621
chr12	102281929	102283569	1641	overlapStart	-1119	ENSMUSG00000044456	Rin3	protein_coding	102283048	102390855	+	4.80067	4.81609	4.67051	5.91931	5.89458	5.80536	4.47242	4.32568	5.33592	5.22678	5.42387	2	Cell type specific open chromatin in AM, infection independent	-0.615262	-0.588395	-0.842086	1.33406	1.29098	1.13551	-1.18728	-1.44298	0.317463	0.127275	0.470723
chr8	3392117	3393544	1428	overlapStart	-889	ENSMUSG00000004568	Arhgef18	protein_coding	3393006	3456601	+	2.74726	3.02167	3.19994	4.36848	4.47411	4.32641	3.33417	3.30784	3.65173	3.94161	3.9308	2	Cell type specific open chromatin in AM, infection independent	-1.56218	-1.09458	-0.790785	1.20048	1.38048	1.12878	-0.562049	-0.606916	-0.0209146	0.473052	0.454635
chr11	77462844	77463486	643	inside	433	ENSMUSG00000020836	Coro6	protein_coding	77462411	77470484	+	1.27056	1.4062	1.4645	3.69433	3.43976	3.45602	1.86784	2.07211	2.27031	3.00667	2.75745	2	Cell type specific open chromatin in AM, infection independent	-1.30159	-1.14904	-1.08346	1.42452	1.1382	1.15649	-0.629803	-0.400048	-0.17713	0.651085	0.370776
chr11	69766911	69768184	1274	inside	999	ENSMUSG00000018750	Zbtb4	protein_coding	69765912	69784023	+	2.07394	2.28731	2.18687	5.0909	5.26528	5.1002	2.47057	3.05317	3.19007	3.98204	4.22874	2	Cell type specific open chromatin in AM, infection independent	-1.17531	-1.00414	-1.08471	1.24497	1.38485	1.25242	-0.857128	-0.389751	-0.279925	0.355414	0.55332
chr2	152686697	152687268	572	overlapStart	-338	ENSMUSG00000042814	Mcts2	protein_coding	152687035	152687951	+	2.24001	2.46552	2.36801	4.07927	4.03208	4.0856	2.56588	2.74369	3.0802	3.40725	3.33714	2	Cell type specific open chromatin in AM, infection independent	-1.25139	-0.933484	-1.07094	1.34145	1.27493	1.35038	-0.791998	-0.541337	-0.0669567	0.394089	0.295257
chr3	104780540	104782473	1934	overlapStart	-516	ENSMUSG00000002228	Ppm1j	protein_coding	104781056	104786018	+	4.13993	4.16197	4.16349	6.07401	6.10142	5.93712	4.20268	4.29983	5.15032	5.43533	5.23183	2	Cell type specific open chromatin in AM, infection independent	-1.03345	-1.00667	-1.00483	1.31587	1.34916	1.14959	-0.957227	-0.839222	0.19386	0.54006	0.292874
chr13	43304763	43305093	331	upstream	-591	ENSMUSG00000051335	Gfod1	protein_coding	43195519	43304172	-	1.94756	2.15496	2.09844	3.42518	3.43111	3.39883	2.13979	2.07211	2.64579	2.82098	2.73533	2	Cell type specific open chromatin in AM, infection independent	-1.15457	-0.80086	-0.897253	1.36542	1.37554	1.32048	-0.82674	-0.942148	0.0362125	0.334999	0.188919
chr15	84167538	84168533	996	includeFeature	-732	ENSMUSG00000098882	Mir6392	miRNA	84168270	84168377	+	2.71236	3.10089	2.86004	4.5016	4.59317	4.38422	3.16182	3.30784	3.86554	3.77259	3.83002	2	Cell type specific open chromatin in AM, infection independent	-1.40414	-0.818895	-1.18168	1.29094	1.42886	1.11413	-0.727124	-0.507175	0.332859	0.192863	0.279366
chr11	4257060	4257673	614	overlapStart	-497	ENSMUSG00000034394	Lif	protein_coding	4257557	4272514	+	2.13848	2.31415	2.31012	4.77626	4.82525	4.79046	2.36851	2.81843	3.84649	3.69363	3.699	2	Cell type specific open chromatin in AM, infection independent	-1.187	-1.02382	-1.02757	1.26304	1.30854	1.27622	-0.973338	-0.555441	0.399443	0.257463	0.262451
chr3	89519603	89520429	827	overlapStart	-561	ENSMUSG00000000794	Kcnn3	protein_coding	89520164	89672072	+	2.42387	2.50489	2.59506	5.03141	5.16199	5.06245	2.89441	3.20016	3.95719	4.22604	4.28693	2	Cell type specific open chromatin in AM, infection independent	-1.23965	-1.1644	-1.08066	1.18217	1.30346	1.211	-0.802628	-0.518648	0.184464	0.43417	0.490721
chr2	158257837	158259183	1347	overlapStart	-257	ENSMUSG00000052922	Bpi	protein_coding	158258094	158284531	+	3.22944	2.74743	2.79822	4.01928	4.24429	4.17217	3.16182	3.08379	3.51363	3.50916	3.67595	2	Cell type specific open chromatin in AM, infection independent	-0.459054	-1.38403	-1.28656	1.05666	1.48845	1.35004	-0.588808	-0.738547	0.0863171	0.0777253	0.397809
chr5	117413584	117414435	852	overlapStart	-416	ENSMUSG00000061578	Ksr2	protein_coding	117414000	117775003	+	1.9355	2.13502	1.89032	3.45718	3.2996	3.22243	2.25868	2.07211	2.81213	2.54921	2.8734	2	Cell type specific open chromatin in AM, infection independent	-1.14359	-0.795723	-1.22236	1.50946	1.23472	1.10016	-0.580136	-0.905403	0.384815	-0.073585	0.491635
chr6	127152327	127152785	459	upstream	-1279	ENSMUSG00000000184	Ccnd2	protein_coding	127125779	127151048	-	2.44953	2.73424	2.71887	4.50379	4.4699	4.58097	2.89441	2.70482	4.11676	3.8328	3.74954	2	Cell type specific open chromatin in AM, infection independent	-1.2867	-0.945514	-0.96393	1.17506	1.13445	1.26755	-0.753572	-0.980765	0.711257	0.370967	0.271189
chr5	147724957	147726760	1804	overlapStart	1054	ENSMUSG00000029648	Flt1	protein_coding	147561604	147726011	-	3.67604	3.9271	3.98693	5.43192	5.54305	5.45123	4.17271	3.67262	4.89616	4.76075	4.61838	2	Cell type specific open chromatin in AM, infection independent	-1.23179	-0.88111	-0.79754	1.22085	1.37607	1.24781	-0.538031	-1.23656	0.472479	0.283343	0.0844813
chr14	63437467	63438625	1159	inside	1073	ENSMUSG00000035095	Fam167a	protein_coding	63436394	63465498	+	1.88624	1.84712	1.9293	4.51686	4.36944	4.53679	2.89441	2.70482	3.93932	3.70441	3.95971	2	Cell type specific open chromatin in AM, infection independent	-1.3078	-1.34401	-1.26793	1.12747	0.990995	1.14592	-0.374498	-0.550005	0.592818	0.375351	0.611691
chr8	121580156	121580922	767	upstream	-1609	ENSMUSG00000097987	Gm17786	processed_pseudogene	121581765	121582191	+	3.25877	2.99426	3.06061	5.18127	4.96951	5.10982	3.67074	3.50173	4.51086	4.33413	4.67758	2	Cell type specific open chromatin in AM, infection independent	-1.02005	-1.33501	-1.25601	1.26923	1.01706	1.18415	-0.529481	-0.730729	0.470912	0.260477	0.66945
chr16	45093280	45093727	448	overlapStart	-122	ENSMUSG00000022665	Ccdc80	protein_coding	45093402	45127924	+	1.38138	1.33807	1.4645	3.29462	3.48639	3.61513	2.01021	1.94445	2.75198	2.41124	2.66685	2	Cell type specific open chromatin in AM, infection independent	-1.20916	-1.26074	-1.11019	1.06912	1.29748	1.45079	-0.46035	-0.538659	0.422945	0.0171904	0.321578
chr6	116460590	116461319	730	overlapStart	588	ENSMUSG00000025701	Alox5	protein_coding	116410077	116461178	-	2.54785	2.63835	2.58695	4.08221	4.17869	4.25878	3.09947	3.08379	3.71612	3.63847	3.59227	2	Cell type specific open chromatin in AM, infection independent	-1.32434	-1.18404	-1.26372	1.0544	1.20398	1.32816	-0.469154	-0.493461	0.486849	0.366471	0.29485
chr4	123341881	123343800	1920	overlapStart	1371	ENSMUSG00000032726	Bmp8a	protein_coding	123312645	123343252	-	3.89732	3.92129	3.84805	4.90118	4.85625	4.82092	4.26081	4.11946	4.39762	4.41513	4.59707	2	Cell type specific open chromatin in AM, infection independent	-1.1933	-1.13238	-1.31852	1.35811	1.24391	1.15412	-0.269442	-0.62871	0.0782724	0.122761	0.585188
chr7	99267918	99269253	1336	inside	471	ENSMUSG00000055407	Map6	protein_coding	99267447	99337137	+	2.59461	2.68023	2.60311	4.78349	4.71565	4.55905	3.67074	2.98991	3.64071	3.77771	3.9112	2	Cell type specific open chromatin in AM, infection independent	-1.24487	-1.1419	-1.23464	1.3877	1.30611	1.11776	0.0493896	-0.769448	0.0132774	0.178042	0.33859
chr9	43238806	43240324	1519	overlapStart	1010	ENSMUSG00000032014	Oaf	protein_coding	43221278	43239816	-	3.38826	3.39719	3.21053	4.70569	4.62762	4.67291	3.79398	3.43204	4.01805	4.23351	4.23269	2	Cell type specific open chromatin in AM, infection independent	-1.03975	-1.0239	-1.35532	1.29939	1.16076	1.24118	-0.319393	-0.962015	0.0784613	0.461011	0.459565
chr4	116822966	116823350	385	upstream	-1259	ENSMUSG00000043155	Hpdl	protein_coding	116819904	116821707	-	1.17123	1.42274	1.01092	3.9112	3.94066	3.93282	2.36851	1.47538	2.86988	2.93524	2.65512	2	Cell type specific open chromatin in AM, infection independent	-1.19578	-0.972403	-1.33816	1.23771	1.26388	1.25691	-0.132422	-0.925648	0.312868	0.370914	0.122128
chr16	31428620	31430343	1724	overlapStart	1156	ENSMUSG00000086645	Gm15743	antisense	31427876	31429776	-	3.8754	3.89486	3.77504	5.89614	5.88354	5.82553	4.5444	4.13416	5.07866	5.09574	4.92241	2	Cell type specific open chromatin in AM, infection independent	-1.13185	-1.10832	-1.2532	1.3116	1.29636	1.22622	-0.322909	-0.818955	0.32311	0.343762	0.134177
chr14	55783240	55784188	949	overlapStart	802	ENSMUSG00000022220	Adcy4	protein_coding	55769058	55784042	-	2.87271	2.86103	2.73362	3.90126	3.73133	3.79298	2.65529	2.62379	2.96127	3.01535	3.31494	2	Cell type specific open chromatin in AM, infection independent	-0.548976	-0.573612	-0.84226	1.6199	1.26157	1.39158	-1.00744	-1.07387	-0.362239	-0.248186	0.383538
chr19	56391290	56392060	771	upstream	-1253	ENSMUSG00000049134	Nrap	protein_coding	56320035	56390037	-	2.33487	2.18436	2.10979	3.69816	3.72781	3.84332	2.13979	2.00969	2.53115	2.77057	2.96179	2	Cell type specific open chromatin in AM, infection independent	-0.597011	-0.810589	-0.916403	1.33759	1.37967	1.54359	-0.873844	-1.05845	-0.318468	0.0212829	0.292641
chr7	100178335	100179225	891	inside	1665	ENSMUSG00000035165	Kcne3	protein_coding	100176670	100184869	+	3.10577	3.2145	3.08957	4.64744	4.58929	4.69318	3.0343	3.14315	3.57279	3.72043	3.93566	2	Cell type specific open chromatin in AM, infection independent	-0.895915	-0.733121	-0.920162	1.41217	1.32511	1.48064	-1.00291	-0.839948	-0.196725	0.0243179	0.346537
chr4	139340619	139342248	1630	overlapStart	-1564	ENSMUSG00000083404	Gm13019	unprocessed_pseudogene	139342183	139343333	+	3.59404	3.59988	3.7019	4.71896	4.82195	4.83093	3.27898	3.61089	3.40063	3.94161	4.21282	2	Cell type specific open chromatin in AM, infection independent	-0.654456	-0.64438	-0.468614	1.28379	1.46124	1.47672	-1.1973	-0.62542	-0.987698	-0.0555926	0.411709
chr11	100859001	100859938	938	overlapStart	-350	ENSMUSG00000004043	Stat5a	protein_coding	100859351	100885169	+	3.20955	3.20018	3.27751	4.70379	4.57367	4.50587	2.65529	2.98991	3.09642	3.77771	4.09181	2	Cell type specific open chromatin in AM, infection independent	-0.603703	-0.61672	-0.509215	1.47365	1.29275	1.1985	-1.37425	-0.909056	-0.760979	0.186177	0.622848
chr3	89280412	89281985	1574	overlapStart	730	ENSMUSG00000027954	Efna1	protein_coding	89271733	89281142	-	3.17407	3.27952	3.11797	4.33443	4.36264	4.15633	2.89441	3.14315	3.17488	3.58112	3.8456	2	Cell type specific open chromatin in AM, infection independent	-0.704262	-0.507383	-0.809003	1.46214	1.51481	1.12963	-1.22639	-0.761985	-0.702747	0.0557154	0.549486
chr15	98727393	98728854	1462	overlapStart	805	ENSMUSG00000003355	Fkbp11	protein_coding	98724373	98728198	-	2.69815	2.77346	3.00087	3.9145	3.90989	3.85971	2.81902	3.02188	2.77231	3.37387	3.38766	2	Cell type specific open chromatin in AM, infection independent	-1.10009	-0.944364	-0.474077	1.41527	1.40574	1.30198	-0.850141	-0.430622	-0.946737	0.297265	0.32578
chr11	76998002	76998417	416	upstream	-601	ENSMUSG00000020838	Slc6a4	protein_coding	76998603	77032340	+	1.98314	2.14503	2.06383	3.5449	3.36004	3.37165	2.01021	2.18939	2.24143	2.6969	2.43946	2	Cell type specific open chromatin in AM, infection independent	-0.94505	-0.674983	-0.810442	1.66034	1.35196	1.37132	-0.899885	-0.600966	-0.514157	0.245669	-0.183797
chr5	35892987	35894377	1391	overlapStart	-332	ENSMUSG00000029094	Afap1	protein_coding	35893319	36003923	+	4.33154	4.30044	4.39923	5.48168	5.37749	5.27663	4.26081	4.41268	4.35782	4.63958	4.71763	2	Cell type specific open chromatin in AM, infection independent	-0.760504	-0.827076	-0.61563	1.70114	1.47815	1.26227	-0.911877	-0.586839	-0.704265	-0.101204	0.0658404
chr15	86057945	86059785	1841	inside	250	ENSMUSG00000035900	Gramd4	protein_coding	86057695	86137634	+	3.47829	3.59259	3.45717	5.22176	5.20825	4.9928	3.43861	4.14872	3.9303	4.63958	4.46552	2	Cell type specific open chromatin in AM, infection independent	-1.06477	-0.90371	-1.09453	1.39184	1.3728	1.06923	-1.12068	-0.120109	-0.427868	0.571529	0.326269
chr15	88837115	88838204	1090	downstream	1815	ENSMUSG00000093831	Gm23144	snRNA	88835300	88835406	+	3.20955	3.2145	3.19462	4.18408	4.20427	4.06878	3.09947	3.45565	3.30618	3.75714	3.54218	2	Cell type specific open chromatin in AM, infection independent	-0.850674	-0.838875	-0.886201	1.46887	1.51694	1.19445	-1.11268	-0.26491	-0.620678	0.452698	-0.0589437
chr11	4122507	4123894	1388	overlapStart	908	ENSMUSG00000003585	Sec14l2	protein_coding	4097039	4123415	-	4.06719	3.99227	4.11642	6.14099	6.10142	5.99021	3.33417	4.1774	4.51689	4.76333	5.07773	2	Cell type specific open chromatin in AM, infection independent	-0.71316	-0.791122	-0.66194	1.44477	1.40359	1.28788	-1.47592	-0.598485	-0.245216	0.0112202	0.338373
chr11	83583182	83583704	523	inside	1126	ENSMUSG00000051832	E230016K23Rik	processed_transcript	83582056	83623693	+	2.71236	2.72759	2.57881	4.33688	4.46144	4.4593	2.13979	3.11378	2.86988	3.67182	3.55487	2	Cell type specific open chromatin in AM, infection independent	-0.753038	-0.734448	-0.915946	1.22862	1.38056	1.37794	-1.45148	-0.26337	-0.560884	0.417348	0.274692
chr4	135306591	135307919	1329	overlapStart	-758	ENSMUSG00000085002	Gm12984	antisense	135307349	135309519	+	2.691	2.79902	2.89328	5.36963	5.17628	5.25943	1.86784	3.45565	3.26373	4.34106	4.37183	2	Cell type specific open chromatin in AM, infection independent	-0.903981	-0.81362	-0.73478	1.33662	1.17489	1.24444	-1.59253	-0.264372	-0.42491	0.47625	0.501992
chr19	10388463	10389677	1215	overlapStart	-627	ENSMUSG00000024743	Syt7	protein_coding	10389090	10453181	+	3.32958	3.3154	3.3367	4.88782	4.91011	4.71857	2.73948	3.67262	3.47694	4.1958	4.14731	2	Cell type specific open chromatin in AM, infection independent	-0.757065	-0.776416	-0.747357	1.36853	1.39892	1.13765	-1.56203	-0.28912	-0.556054	0.42454	0.358399
chr11	116197263	116197845	583	upstream	-1592	ENSMUSG00000020778	Ten1	protein_coding	116198855	116215318	+	2.51582	2.34919	1.78093	5.02227	4.90855	5.08911	1.86784	2.00969	2.66766	4.47302	4.30582	2	Cell type specific open chromatin in AM, infection independent	-0.613739	-0.734493	-1.14631	1.20265	1.12025	1.2511	-1.08332	-0.98052	-0.503701	0.804626	0.683454
chr2	27327962	27328633	672	inside	1258	ENSMUSG00000086669	AA645442	antisense	27326704	27331297	+	2.12792	1.96475	1.67789	4.00079	4.02348	3.97557	1.53245	2.07211	2.32639	3.82788	3.91612	2	Cell type specific open chromatin in AM, infection independent	-0.685778	-0.838911	-1.10812	1.07184	1.09314	1.04817	-1.24461	-0.738149	-0.499524	0.909565	0.992382
chr9	122115413	122115904	492	upstream	-1870	ENSMUSG00000038145	Snrk	protein_coding	122117283	122169702	+	2.2787	2.21317	2.08699	3.35896	3.62546	3.47743	1.70987	2.29785	2.05486	3.0664	3.19038	2	Cell type specific open chromatin in AM, infection independent	-0.575111	-0.671649	-0.857531	1.01627	1.40888	1.1908	-1.4131	-0.546902	-0.904877	0.585286	0.767936
chr4	139587148	139587948	801	downstream	1829	ENSMUSG00000094359	Gm25571	miRNA	139588876	139588977	-	2.80142	2.41681	2.28028	3.91779	3.8101	3.66449	2.25868	2.62379	2.38037	3.41383	3.61668	2	Cell type specific open chromatin in AM, infection independent	-0.322388	-0.898221	-1.10262	1.34902	1.18779	0.969792	-1.13497	-0.588336	-0.952778	0.594507	0.898208
chr7	45405076	45407083	2008	overlapStart	-884	ENSMUSG00000038201	Kcna7	protein_coding	45405960	45411382	+	3.39268	3.22397	3.01905	4.45027	4.28082	4.28815	2.96605	3.35881	3.24929	3.99966	3.96922	2	Cell type specific open chromatin in AM, infection independent	-0.47551	-0.78207	-1.15444	1.44627	1.13836	1.15168	-1.25075	-0.53705	-0.736064	0.627448	0.572128
chr5	148553580	148554162	583	upstream	-791	ENSMUSG00000001687	Ubl3	protein_coding	148504631	148552789	-	2.04056	1.95341	2.26004	3.82972	3.73485	3.66822	2.01021	2.39872	2.6892	3.10759	3.35175	2	Cell type specific open chromatin in AM, infection independent	-1.05747	-1.17537	-0.760531	1.36302	1.23467	1.14454	-1.09852	-0.572913	-0.179934	0.386089	0.716405
chr8	121579688	121580013	326	upstream	-882	ENSMUSG00000052934	Fbxo31	protein_coding	121549440	121578806	-	2.20025	1.90713	2.14333	4.02844	3.90053	3.84002	2.25868	2.44663	2.53115	3.33276	3.28479	2	Cell type specific open chromatin in AM, infection independent	-0.878994	-1.24846	-0.950736	1.42537	1.26414	1.18786	-0.805353	-0.568439	-0.461906	0.548492	0.488027
chr3	108285248	108285790	543	upstream	-405	ENSMUSG00000084863	Gm12523	antisense	108283898	108284843	-	2.36215	1.93045	2.21869	3.96943	4.06038	4.04029	1.70987	2.24464	2.77231	3.6158	3.79302	2	Cell type specific open chromatin in AM, infection independent	-0.660255	-1.12589	-0.814995	1.07339	1.1715	1.14983	-1.36382	-0.786999	-0.217846	0.691968	0.883117
chr11	50358960	50359976	1017	upstream	-1081	ENSMUSG00000076450	Mir804	miRNA	50357785	50357879	-	2.38892	2.34919	2.3868	3.9145	3.55958	3.81333	2.01021	2.78154	2.81213	3.38731	3.54854	2	Cell type specific open chromatin in AM, infection independent	-0.904713	-0.963963	-0.907874	1.37016	0.840922	1.2193	-1.46943	-0.319253	-0.273642	0.584042	0.824458
chr19	46148177	46148718	542	overlapStart	149	ENSMUSG00000025229	Pitx3	protein_coding	46135685	46148326	-	2.46639	2.56574	2.54574	3.92434	4.02348	3.84661	2.65529	2.493	2.97887	3.17116	3.40878	2	Cell type specific open chromatin in AM, infection independent	-1.02954	-0.867642	-0.900223	1.34649	1.50806	1.21981	-0.721696	-0.986175	-0.194356	0.119018	0.506264
chr5	137644886	137646089	1204	overlapStart	828	ENSMUSG00000047182	Irs3	protein_coding	137643032	137645714	-	2.8853	2.76699	2.99476	4.33688	4.34894	4.17741	3.09947	2.78154	3.20511	3.56938	3.72729	2	Cell type specific open chromatin in AM, infection independent	-0.90329	-1.09428	-0.72658	1.44013	1.45959	1.18268	-0.557538	-1.07079	-0.386999	0.201073	0.456012
chr15	99812197	99812551	355	upstream	-1615	ENSMUSG00000092014	Gm4468	processed_pseudogene	99810289	99810582	-	1.56478	1.50271	1.27576	3.65544	3.37364	3.43866	1.53245	0.918604	1.49392	2.46295	2.8007	2	Cell type specific open chromatin in AM, infection independent	-0.625519	-0.688252	-0.917656	1.48776	1.20291	1.26864	-0.658198	-1.27868	-0.697144	0.28237	0.623772
chr2	130631144	130631579	436	upstream	-1106	ENSMUSG00000027300	Ubox5	protein_coding	130590002	130630038	-	1.88624	1.71905	1.9293	3.88791	3.56749	3.72302	2.13979	1.56493	2.21196	2.93524	3.49688	2	Cell type specific open chromatin in AM, infection independent	-0.849076	-1.03691	-0.800694	1.39979	1.03981	1.21454	-0.564214	-1.21006	-0.483123	0.32947	0.960475
chr17	33780385	33782363	1979	overlapStart	1190	ENSMUSG00000002289	Angptl4	protein_coding	33773750	33781575	-	4.92327	4.9661	4.83177	6.46319	6.49054	6.48413	4.11084	4.08959	4.66016	5.62461	5.66822	2	Cell type specific open chromatin in AM, infection independent	-0.417917	-0.370547	-0.51912	1.28526	1.31551	1.30842	-1.31648	-1.33998	-0.708929	0.357773	0.406008
chr3	95498787	95499352	566	overlapStart	-499	ENSMUSG00000028111	Ctsk	protein_coding	95499286	95509362	+	2.59461	2.71422	2.57061	4.18408	4.39411	4.25878	1.86784	1.56493	2.35363	3.74152	3.71038	2	Cell type specific open chromatin in AM, infection independent	-0.489956	-0.370886	-0.513845	1.09232	1.3014	1.16669	-1.21343	-1.51498	-0.729844	0.651768	0.620767
chr19	60755627	60757380	1754	overlapStart	-360	ENSMUSG00000072437	Nanos1	protein_coding	60755987	60759913	+	4.29426	4.44104	4.4626	5.44566	5.40092	5.34577	4.3167	3.96354	4.59316	5.03723	4.87766	2	Cell type specific open chromatin in AM, infection independent	-0.884877	-0.595749	-0.553294	1.38304	1.2949	1.18627	-0.840678	-1.53629	-0.296124	0.578558	0.264255
chr5	140999797	141000725	929	overlapStart	799	ENSMUSG00000036526	Card11	protein_coding	140872999	141000596	-	2.76781	2.96067	2.83289	4.39941	4.27842	4.42665	2.47057	2.34917	3.0802	3.68276	3.87624	2	Cell type specific open chromatin in AM, infection independent	-0.776832	-0.530076	-0.693567	1.31068	1.15588	1.34554	-1.15713	-1.31245	-0.377152	0.393783	0.64133
chr8	105518141	105519586	1446	overlapStart	-605	ENSMUSG00000031891	Hsd11b2	protein_coding	105518746	105523984	+	3.70118	3.89189	3.69814	4.94859	4.81864	4.79216	3.48812	3.35881	3.73696	4.252	4.28312	2	Cell type specific open chromatin in AM, infection independent	-0.685115	-0.347475	-0.690507	1.52341	1.29333	1.24646	-1.06235	-1.29128	-0.621779	0.2901	0.345206
chr13	41486635	41487564	930	overlapStart	685	ENSMUSG00000021365	Nedd9	protein_coding	41309916	41487320	-	4.15301	4.10418	3.86155	5.42962	5.48265	5.45878	3.6272	3.7887	4.25321	4.84111	4.55349	2	Cell type specific open chromatin in AM, infection independent	-0.503614	-0.573497	-0.920774	1.32361	1.3995	1.36534	-1.25619	-1.02505	-0.360196	0.481276	0.0695945
chr15	99802994	99803819	826	includeFeature	132	ENSMUSG00000065643	Gm25897	snRNA	99803020	99803126	-	2.80142	2.90289	2.6889	4.02539	3.92536	4.09671	2.25868	2.493	2.77231	3.55157	3.45688	2	Cell type specific open chromatin in AM, infection independent	-0.578152	-0.422925	-0.750272	1.29414	1.14111	1.40324	-1.40838	-1.04993	-0.62268	0.569344	0.424501
chr19	56721007	56723040	2034	overlapStart	-1365	ENSMUSG00000035283	Adrb1	protein_coding	56722372	56724862	+	4.5027	4.59493	4.45371	6.25071	6.19372	6.1177	4.01275	4.42469	4.66016	5.46575	5.41346	2	Cell type specific open chromatin in AM, infection independent	-0.73141	-0.618309	-0.791489	1.41226	1.34237	1.24913	-1.33226	-0.827082	-0.538317	0.449614	0.385495
chr8	121805983	121806573	591	overlapStart	-432	ENSMUSG00000092418	Gm20406	antisense	121806415	121807369	+	3.73636	3.43844	2.92576	5.81466	5.84095	5.77197	2.65529	2.74369	4.51689	4.92648	4.93459	2	Cell type specific open chromatin in AM, infection independent	-0.44944	-0.686802	-1.09527	1.20642	1.22736	1.1724	-1.31077	-1.24033	0.172437	0.498768	0.505235
chr4	55508493	55509462	970	overlapEnd	199	ENSMUSG00000082952	Gm12507	processed_pseudogene	55508294	55508708	+	2.78807	2.80535	2.61113	3.82972	3.73485	3.67194	2.36851	2.53793	3.17488	3.24687	3.48367	2	Cell type specific open chromatin in AM, infection independent	-0.626018	-0.592825	-0.965975	1.3753	1.19302	1.07216	-1.43212	-1.10661	0.11716	0.255466	0.710441
chr11	101464227	101464690	464	upstream	-772	ENSMUSG00000001313	Rnd2	protein_coding	101464999	101471853	+	3.06761	3.05388	2.92576	4.32702	4.34434	4.52656	2.25868	2.70482	3.23471	3.92326	3.99272	2	Cell type specific open chromatin in AM, infection independent	-0.549548	-0.56752	-0.735314	1.09987	1.12255	1.36119	-1.60898	-1.02468	-0.330693	0.571077	0.66204
chr17	35233473	35234000	528	overlapStart	-187	ENSMUSG00000024403	Atp6v1g2	protein_coding	35233660	35238767	+	2.66202	2.57316	2.51191	3.85052	3.8101	3.77235	2.01021	2.34917	2.79236	3.09945	3.36622	2	Cell type specific open chromatin in AM, infection independent	-0.499236	-0.638048	-0.733746	1.35747	1.29431	1.23534	-1.5175	-0.987974	-0.295619	0.184123	0.600883
chr8	121665177	121666018	842	downstream	1529	ENSMUSG00000064642	Gm23299	snoRNA	121666628	121666706	-	1.75517	1.99824	1.67789	4.22979	4.4465	4.39775	1.09468	3.43204	3.60715	4.10106	3.93566	2	Cell type specific open chromatin in AM, infection independent	-1.10882	-0.91592	-1.17016	0.855063	1.02705	0.98836	-1.633	0.221961	0.360929	0.752901	0.621635
chr7	100471935	100472566	632	upstream	-1055	ENSMUSG00000032942	Ucp3	protein_coding	100472990	100486432	+	0.43631	0.544424	0.306704	3.64754	3.53962	3.38983	0.463153	2.29785	2.21196	2.84066	2.77924	2	Cell type specific open chromatin in AM, infection independent	-1.18866	-1.1086	-1.28463	1.18918	1.10927	0.998351	-1.16878	0.189771	0.126171	0.59171	0.546223
chr7	4963287	4964771	1485	overlapStart	1103	ENSMUSG00000030433	Sbk2	protein_coding	4956134	4964390	-	2.49953	2.4814	2.17611	4.02234	4.10996	4.16427	2.13979	3.52423	3.3338	3.53958	3.69327	2	Cell type specific open chromatin in AM, infection independent	-0.955277	-0.978543	-1.37026	0.998673	1.11109	1.18078	-1.41687	0.359543	0.115192	0.379232	0.576435
chr19	10634154	10635512	1359	overlapStart	-79	ENSMUSG00000043789	Vwce	protein_coding	10634233	10665210	+	1.94756	2.12495	2.10979	3.44355	3.62924	3.48167	1.53245	3.11378	2.55482	3.3188	3.22254	2	Cell type specific open chromatin in AM, infection independent	-1.11736	-0.8766	-0.897167	0.913027	1.16505	0.964758	-1.68075	0.465448	-0.293175	0.743705	0.613068
chr9	54537112	54538064	953	includeFeature	-73	ENSMUSG00000087801	Gm25980	misc_RNA	54537185	54537402	+	1.39905	1.59318	1.56692	3.20051	3.56354	3.61899	1.3301	2.5815	2.24143	3.52749	3.28479	2	Cell type specific open chromatin in AM, infection independent	-1.20778	-1.00175	-1.02962	0.704154	1.08945	1.1483	-1.28096	0.0471765	-0.313743	1.05118	0.793604
chr17	5842806	5844071	1266	inside	1478	ENSMUSG00000002365	Snx9	protein_coding	5841328	5931033	+	2.21029	1.93045	1.9293	4.25602	4.28563	4.33112	2.36851	2.81843	3.42652	3.63284	3.42959	2	Cell type specific open chromatin in AM, infection independent	-0.994369	-1.29139	-1.29261	1.17693	1.20836	1.25664	-0.826442	-0.348904	0.296511	0.515497	0.299773
chr1	86302976	86304206	1231	includeFeature	1083	ENSMUSG00000099644	Gm28626	antisense	86303195	86304059	-	3.49892	3.36331	3.24183	5.26502	5.19555	5.28878	3.58232	3.63176	4.45535	4.73732	4.65714	2	Cell type specific open chromatin in AM, infection independent	-0.940321	-1.10672	-1.25579	1.22688	1.14162	1.25604	-0.837983	-0.777307	0.233324	0.579325	0.480939
chr2	164859563	164860039	477	upstream	-1852	ENSMUSG00000017754	Pltp	protein_coding	164839518	164857711	-	1.30845	1.02795	1.01092	4.06153	3.97674	4.12954	1.3301	1.94445	2.66766	3.47178	3.33714	2	Cell type specific open chromatin in AM, infection independent	-0.985564	-1.20476	-1.21807	1.16582	1.09956	1.21896	-0.968647	-0.488567	0.0765802	0.704956	0.599744
chr2	91457645	91459044	1400	inside	134	ENSMUSG00000027253	Lrp4	protein_coding	91457511	91513779	+	2.691	2.42504	2.49468	4.89619	4.79189	4.65423	2.73948	3.08379	3.97484	4.26298	4.28693	2	Cell type specific open chromatin in AM, infection independent	-0.989969	-1.26064	-1.18976	1.25429	1.14814	1.00805	-0.940631	-0.590216	0.316624	0.609867	0.634241
chr8	120116024	120116418	395	inside	1872	ENSMUSG00000031824	6430548M08Rik	protein_coding	120114152	120165306	+	1.76883	1.32052	1.5995	4.40176	4.37846	4.23636	2.01021	2.13195	3.17488	3.68276	3.55487	2	Cell type specific open chromatin in AM, infection independent	-0.977436	-1.35392	-1.11963	1.23367	1.2141	1.09476	-0.774723	-0.672492	0.203349	0.629862	0.52246
chr6	38635918	38637544	1627	overlapStart	1321	ENSMUSG00000071537	Klrg2	protein_coding	38626660	38637239	-	3.70118	3.84969	3.6009	5.28681	5.2846	5.04248	3.79398	3.84341	4.57592	4.91027	4.89023	2	Cell type specific open chromatin in AM, infection independent	-1.08038	-0.861582	-1.22813	1.25571	1.25244	0.89573	-0.943671	-0.870841	0.208351	0.700948	0.671429
chr14	21989254	21989784	531	overlapStart	347	ENSMUSG00000039081	Zfp503	protein_coding	21983962	21989601	-	2.47475	2.4971	2.19756	3.77272	3.78658	3.58389	2.25868	2.5815	3.04721	3.3188	3.33714	2	Cell type specific open chromatin in AM, infection independent	-0.845434	-0.808532	-1.303	1.29719	1.32006	0.985479	-1.20211	-0.669221	0.0995502	0.547875	0.578155
chr1	154257983	154259062	1080	upstream	-1077	ENSMUSG00000099933	4930452N14Rik	lincRNA	154241521	154256906	-	2.82121	2.57316	2.22914	4.73583	4.69052	4.62384	2.81902	2.66487	4.01805	4.23723	4.20076	2	Cell type specific open chromatin in AM, infection independent	-0.800549	-1.05512	-1.4082	1.16444	1.11794	1.0495	-0.802799	-0.961003	0.427778	0.652719	0.615294
chr6	113036887	113037425	539	upstream	-953	ENSMUSG00000065309	Gm23244	snRNA	113035843	113035934	-	1.56478	1.07056	0.830511	3.73964	3.82667	3.4859	1.3301	1.7289	2.85089	3.40725	3.43646	2	Cell type specific open chromatin in AM, infection independent	-0.779701	-1.20108	-1.40576	1.07466	1.14886	0.858307	-0.979789	-0.639766	0.316875	0.791246	0.816154
chr7	45832762	45833850	1089	upstream	-1818	ENSMUSG00000053801	Grwd1	protein_coding	45825227	45830944	-	1.80903	1.21051	1.25546	3.47069	3.26111	3.25254	1.70987	2.493	2.45773	3.04958	3.31494	2	Cell type specific open chromatin in AM, infection independent	-0.782305	-1.47973	-1.42735	1.15391	0.909706	0.899715	-0.897854	0.0146789	-0.0264231	0.663224	0.972425
chr11	5064042	5064409	368	inside	1285	ENSMUSG00000034201	Gas2l1	protein_coding	5054132	5065327	-	1.71341	1.50271	1.39194	3.25875	2.92184	3.19167	1.70987	1.7289	2.50709	2.92605	3.14075	2	Cell type specific open chromatin in AM, infection independent	-0.862086	-1.14171	-1.28872	1.18877	0.741657	1.09975	-0.866785	-0.841533	0.191228	0.747244	1.03218
chr3	108046099	108046445	347	upstream	-1205	ENSMUSG00000027890	Gstm4	protein_coding	108040408	108044894	-	1.68488	1.50271	1.05858	3.73964	3.55958	3.65701	1.70987	2.07211	2.48262	3.37387	3.42268	2	Cell type specific open chromatin in AM, infection independent	-0.879947	-1.06117	-1.50301	1.16416	0.985034	1.08196	-0.85509	-0.494722	-0.086344	0.800282	0.848847
chr3	122421709	122422134	426	inside	1929	ENSMUSG00000028121	Bcar3	protein_coding	122419780	122530180	+	0.292457	0.350568	0.491676	3.73964	4.04347	4.08839	0.813199	1.56493	2.60102	3.75195	3.54854	2	Cell type specific open chromatin in AM, infection independent	-1.24615	-1.21006	-1.12241	0.895011	1.08373	1.11163	-0.922703	-0.455779	0.187773	0.902658	0.77631
chr9	122749022	122749926	905	inside	1676	ENSMUSG00000094985	Topaz1	protein_coding	122747346	122802074	+	0.254136	0.242908	0.183149	3.14545	3.49055	3.62284	0.813199	1.7289	2.05486	3.13973	3.29239	2	Cell type specific open chromatin in AM, infection independent	-1.23068	-1.23861	-1.2808	0.810833	1.0545	1.14791	-0.835934	-0.189374	0.0407804	0.806792	0.914584
chr3	10243453	10244171	719	upstream	-1145	ENSMUSG00000102834	RP23-436F15.1	TEC	10241812	10242308	-	0.470138	0.166394	0.0944787	3.6789	3.62546	3.88876	0.813199	1.64924	2.81213	3.34659	3.2462	2	Cell type specific open chromatin in AM, infection independent	-1.10123	-1.29883	-1.34562	0.98628	0.951514	1.12281	-0.878045	-0.334146	0.422392	0.770095	0.704783
chr14	51893134	51894131	998	inside	245	ENSMUSG00000072572	Slc39a2	protein_coding	51892889	51896745	+	2.12792	2.16483	1.89032	4.74326	4.92557	5.00021	2.65529	3.02188	4.45535	4.62263	4.594	2	Cell type specific open chromatin in AM, infection independent	-1.20198	-1.17292	-1.38904	0.857041	1.00057	1.05933	-0.786791	-0.498175	0.63037	0.762065	0.739529
chr9	119156308	119157587	1280	overlapStart	785	ENSMUSG00000010651	Acaa1b	protein_coding	119148023	119157093	-	2.2787	2.22265	2.13224	5.27147	5.37186	5.42723	3.0343	3.33355	4.75004	4.92878	4.85988	2	Cell type specific open chromatin in AM, infection independent	-1.23373	-1.27475	-1.34091	0.956348	1.02981	1.07033	-0.680792	-0.461801	0.57477	0.705571	0.655154
chr8	13025664	13026133	470	overlapStart	-370	ENSMUSG00000031443	F7	protein_coding	13026034	13035809	+	0.949349	0.818902	0.491676	3.87442	3.94066	4.10499	1.09468	1.56493	3.19007	3.22457	3.50997	2	Cell type specific open chromatin in AM, infection independent	-1.03314	-1.12397	-1.35181	1.00358	1.0497	1.16412	-0.931946	-0.604513	0.52707	0.551089	0.749814
chr9	43259647	43260426	780	overlapStart	-232	ENSMUSG00000095385	D630033O11Rik	protein_coding	43259879	43280075	+	0.292457	0.0855947	0	4.5212	4.55788	4.52656	1.09468	1.27766	3.37427	4.07637	3.97395	2	Cell type specific open chromatin in AM, infection independent	-1.14158	-1.24734	-1.29109	1.02024	1.03899	1.02298	-0.731471	-0.637926	0.433903	0.792832	0.740471
chr1	182494448	182495376	929	inside	292	ENSMUSG00000104415	RP23-67I3.5	TEC	182494156	182498297	+	2.13848	1.94198	1.96725	3.97259	4.06038	4.09671	2.36851	2.493	3.59579	3.9	3.98336	2	Cell type specific open chromatin in AM, infection independent	-1.06673	-1.27645	-1.24948	0.890707	0.984395	1.02317	-0.821237	-0.688372	0.488563	0.813232	0.9022
chr13	41079918	41080812	895	upstream	-212	ENSMUSG00000021363	Mak	protein_coding	41025120	41079706	-	3.04534	2.89699	2.97627	4.94214	4.72629	4.86219	2.01021	2.85439	3.97484	4.48558	4.41074	2	Cell type specific open chromatin in AM, infection independent	-0.688804	-0.835041	-0.75689	1.181	0.968215	1.10218	-1.70919	-0.877028	0.227469	0.730934	0.657158
chr13	55529223	55529861	639	upstream	-685	ENSMUSG00000035711	Dok3	protein_coding	55523235	55528538	-	2.78807	2.81164	2.68131	4.68074	4.8236	4.62767	1.86784	2.29785	4.04337	4.299	4.3861	2	Cell type specific open chromatin in AM, infection independent	-0.721797	-0.700133	-0.819924	1.0178	1.1491	0.969021	-1.5676	-1.17237	0.431976	0.666929	0.74699
chr2	3753479	3754089	611	inside	1698	ENSMUSG00000085205	Gm13185	antisense	3752986	3755177	-	1.94756	1.66446	1.9293	3.34436	3.39602	3.24257	1.3301	1.56493	2.6892	3.01535	3.35901	2	Cell type specific open chromatin in AM, infection independent	-0.674093	-1.02052	-0.696436	1.03512	1.09833	0.91056	-1.42965	-1.1423	0.233429	0.632525	1.05304
chr12	16999193	16999677	485	inside	1215	ENSMUSG00000045679	Pqlc3	protein_coding	16988648	17000408	-	2.04056	2.13502	1.87709	3.59508	3.62167	3.82673	1.53245	1.56493	2.83164	3.28328	3.50997	2	Cell type specific open chromatin in AM, infection independent	-0.748601	-0.643085	-0.931183	0.987748	1.01745	1.2465	-1.31614	-1.27986	0.135013	0.63948	0.892685
chr3	108046855	108047570	716	upstream	-1961	ENSMUSG00000027890	Gstm4	protein_coding	108040408	108044894	-	3.22449	3.20975	2.81912	4.83312	4.65013	4.7836	2.47057	2.70482	3.84649	4.252	4.58475	2	Cell type specific open chromatin in AM, infection independent	-0.59427	-0.610578	-1.04268	1.18518	0.982762	1.1304	-1.42825	-1.16912	0.0937757	0.54235	0.910438
chr12	110682562	110683395	834	overlapStart	57	ENSMUSG00000056508	1700001K19Rik	protein_coding	110667689	110682619	-	2.72642	2.38339	2.49468	3.86764	3.84305	3.82673	2.56588	2.34917	3.3609	3.90468	3.68752	2	Cell type specific open chromatin in AM, infection independent	-0.678463	-1.18848	-1.02301	1.01833	0.981777	0.957519	-0.917154	-1.23937	0.264908	1.07342	0.750532
chr10	77583286	77584381	1096	inside	1566	ENSMUSG00000009291	Pttg1ip	protein_coding	77581720	77598732	+	3.23928	3.56678	3.41201	4.97725	5.06477	5.09605	3.27898	3.28167	4.24596	4.8773	4.77839	2	Cell type specific open chromatin in AM, infection independent	-1.14216	-0.738229	-0.929113	1.00144	1.10939	1.14797	-1.0932	-1.08988	0.099465	0.87816	0.756165
chr9	25571360	25571755	396	upstream	-1555	ENSMUSG00000077697	Gm25346	snoRNA	25569678	25569805	-	1.82219	1.89533	1.56692	3.16219	3.15489	3.202	1.53245	1.47538	2.29862	3.23947	3.23047	2	Cell type specific open chromatin in AM, infection independent	-0.761631	-0.66788	-1.08886	0.95605	0.946699	1.00708	-1.13304	-1.20619	-0.150918	1.05511	1.04358
chr13	45507211	45508192	982	overlapStart	-233	ENSMUSG00000000253	Gmpr	protein_coding	45507444	45546382	+	2.47475	2.64541	2.33936	4.77626	4.652	4.64291	2.01021	2.85439	3.27802	3.89059	3.77687	2	Cell type specific open chromatin in AM, infection independent	-0.91155	-0.742426	-1.04571	1.36915	1.24601	1.23701	-1.37188	-0.535336	-0.115545	0.49149	0.378796
chr16	22162312	22163938	1627	overlapStart	987	ENSMUSG00000033581	Igf2bp2	protein_coding	22059009	22163299	-	2.86637	2.85494	2.666	4.82963	4.75254	4.684	2.36851	3.45565	3.79773	3.94161	4.09615	2	Cell type specific open chromatin in AM, infection independent	-0.899807	-0.912685	-1.12561	1.31265	1.22577	1.14853	-1.46086	-0.235733	0.149767	0.311906	0.48607
chr12	111760353	111760863	511	inside	1504	ENSMUSG00000021288	Klc1	protein_coding	111758849	111807844	+	2.31639	2.44946	2.19756	4.2741	4.38742	4.20076	1.70987	2.5815	3.23471	3.93246	3.71038	2	Cell type specific open chromatin in AM, infection independent	-0.896345	-0.758438	-1.01949	1.13245	1.24988	1.05645	-1.52489	-0.621612	0.0553233	0.778407	0.548262
chr2	27326448	27326825	378	overlapStart	-256	ENSMUSG00000086669	AA645442	antisense	27326704	27331297	+	1.89871	2.0735	1.78093	3.75444	4.03779	3.82673	1.3301	2.24464	2.62358	3.43987	3.60453	2	Cell type specific open chromatin in AM, infection independent	-0.910812	-0.730814	-1.03211	1.00022	1.29201	1.07467	-1.49636	-0.554571	-0.164345	0.676279	0.84584
chr4	59260996	59261720	725	inside	945	ENSMUSG00000086952	Gm12596	lincRNA	59260051	59263269	+	2.87902	3.11114	3.03701	4.65337	4.58345	4.51832	2.36851	3.05317	3.58433	4.13732	4.18452	2	Cell type specific open chromatin in AM, infection independent	-0.957824	-0.668092	-0.760619	1.25694	1.16966	1.08836	-1.59505	-0.740447	-0.0774459	0.612797	0.671718
chr16	21787057	21788336	1280	overlapStart	787	ENSMUSG00000022853	Ehhadh	protein_coding	21761287	21787844	-	3.53133	3.64992	3.68301	5.19082	5.1672	5.13833	2.96605	3.75103	4.43636	4.63395	4.74556	2	Cell type specific open chromatin in AM, infection independent	-0.941759	-0.789126	-0.74653	1.19408	1.16368	1.12651	-1.66929	-0.658986	0.223059	0.477361	0.62101
chr8	122460501	122461959	1459	overlapStart	191	ENSMUSG00000006587	Snai3	protein_coding	122454206	122460692	-	3.9097	3.76466	3.67157	5.87006	5.70417	5.7369	2.89441	4.02794	4.67643	5.04149	5.19583	2	Cell type specific open chromatin in AM, infection independent	-0.682223	-0.827611	-0.920929	1.28285	1.11656	1.14937	-1.69996	-0.563696	0.0863519	0.452291	0.607002
chr11	88996252	88996777	526	overlapStart	292	ENSMUSG00000085152	Gm11496	lincRNA	88993040	88996544	-	2.11728	2.11481	2.20816	4.91277	4.84491	4.80407	0.813199	3.11378	3.87497	4.54377	4.33553	2	Cell type specific open chromatin in AM, infection independent	-0.919713	-0.921456	-0.855837	1.04522	0.997517	0.968817	-1.83635	-0.219285	0.315754	0.785853	0.639482
chr11	58097269	58098650	1382	overlapStart	504	ENSMUSG00000081223	Gm12247	processed_pseudogene	58097104	58097773	-	2.64731	2.6025	2.65054	3.72093	3.80342	3.86622	2.25868	3.02188	3.4645	3.6215	3.64662	2	Cell type specific open chromatin in AM, infection independent	-0.963005	-1.03977	-0.957476	0.87618	1.01748	1.12506	-1.62876	-0.321334	0.436889	0.705852	0.748878
chr7	45782200	45782693	494	upstream	-1538	ENSMUSG00000062044	Lmtk3	protein_coding	45783738	45804144	+	1.17123	1.19133	1.31554	4.06451	3.8463	3.96954	0.813199	2.34917	2.6892	3.3397	3.32978	2	Cell type specific open chromatin in AM, infection independent	-1.10719	-1.09108	-0.991528	1.21168	1.03679	1.13556	-1.39414	-0.163107	0.109419	0.630765	0.622816
chr14	70551751	70552266	516	overlapStart	-461	ENSMUSG00000022096	Hr	protein_coding	70552212	70573548	+	1.1295	1.4062	1.23486	3.6789	3.70289	3.5398	0.813199	2.07211	2.53115	3.38731	3.31494	2	Cell type specific open chromatin in AM, infection independent	-1.1457	-0.903313	-1.0534	1.08762	1.10864	0.965771	-1.42279	-0.319955	0.082171	0.832185	0.768783
chr10	83336349	83336761	413	inside	1533	ENSMUSG00000034591	Slc41a2	protein_coding	83230848	83337882	-	2.07394	1.74559	1.63137	3.10562	3.30434	3.18648	1.70987	2.34917	2.73136	3.10759	2.95223	2	Cell type specific open chromatin in AM, infection independent	-0.708978	-1.21264	-1.38785	0.873526	1.17836	0.997566	-1.26743	-0.286799	0.29944	0.876558	0.63825
chr3	106167225	106167739	515	overlapStart	339	ENSMUSG00000040809	Chil3	protein_coding	106147554	106167564	-	1.36349	1.22943	0.830511	3.5148	3.46538	3.47743	0.463153	1.94445	2.60102	3.52749	3.46363	2	Cell type specific open chromatin in AM, infection independent	-0.81255	-0.922656	-1.25031	0.954392	0.913798	0.923694	-1.55203	-0.335389	0.203872	0.964811	0.912361
chr6	129396836	129397708	873	overlapStart	-461	ENSMUSG00000030159	Clec1b	protein_coding	129397297	129409335	+	2.34402	2.20363	2.0521	3.85052	4.04063	3.97256	2.01021	2.5815	3.12832	3.99528	3.98336	2	Cell type specific open chromatin in AM, infection independent	-0.866761	-1.02652	-1.19897	0.847694	1.06404	0.986574	-1.24664	-0.596504	0.0257971	1.01243	0.998869
chr11	73175669	73175996	328	inside	1368	ENSMUSG00000047260	Emc6	protein_coding	73175519	73177037	-	2.07394	1.70559	1.53358	3.59508	3.50298	3.39433	1.53245	2.07211	2.90713	3.00667	3.27716	2	Cell type specific open chromatin in AM, infection independent	-0.638661	-1.08577	-1.29457	1.20775	1.09595	0.964077	-1.29595	-0.640877	0.372694	0.493516	0.821843
chr10	43580557	43581215	659	inside	1388	ENSMUSG00000047139	Cd24a	protein_coding	43579169	43584262	+	3.02272	2.63835	2.79822	3.85396	3.83324	3.76888	2.56588	2.9572	3.42652	3.57526	3.59227	2	Cell type specific open chromatin in AM, infection independent	-0.515859	-1.29969	-0.973679	1.17927	1.13701	1.00576	-1.44747	-0.649465	0.307591	0.610921	0.645613
chr13	60603065	60603737	673	inside	1118	ENSMUSG00000021559	Dapk1	protein_coding	60601947	60763185	+	2.5077	2.13502	2.33936	4.48617	4.64079	4.66733	2.01021	2.62379	3.71612	4.30963	4.34287	2	Cell type specific open chromatin in AM, infection independent	-0.839593	-1.17722	-0.992098	0.952801	1.09288	1.11692	-1.29029	-0.734422	0.255174	0.792863	0.822975
chr6	123049434	123050470	1037	overlapStart	-528	ENSMUSG00000030147	Clec4b1	protein_coding	123049962	123071555	+	3.11649	2.82415	2.93856	4.4906	4.62762	4.58097	2.65529	3.08379	3.92123	4.32717	4.19672	2	Cell type specific open chromatin in AM, infection independent	-0.753849	-1.12788	-0.981502	1.00424	1.17956	1.11987	-1.34393	-0.795682	0.275767	0.795157	0.628246
chr2	119350460	119351719	1260	overlapStart	-769	ENSMUSG00000027313	Chac1	protein_coding	119351229	119354381	+	3.03972	2.96633	2.91932	4.08221	3.98857	3.93901	2.65529	3.05317	3.60715	3.95069	3.87118	2	Cell type specific open chromatin in AM, infection independent	-0.788971	-0.926362	-1.01436	1.16269	0.987392	0.894605	-1.50866	-0.763783	0.273333	0.916481	0.767631
chr2	160620835	160622169	1335	upstream	-864	ENSMUSG00000078956	Gm14221	protein_coding	160568379	160619971	-	3.97889	3.81252	3.79979	5.10107	5.29058	4.9928	3.58232	3.96354	4.69252	5.0584	4.79986	2	Cell type specific open chromatin in AM, infection independent	-0.76097	-1.02351	-1.0436	1.00987	1.30892	0.839016	-1.38678	-0.785202	0.365168	0.942537	0.534555
chr1	74124218	74125801	1584	overlapStart	231	ENSMUSG00000055322	Tns1	protein_coding	73910231	74124449	-	3.93111	3.98115	4.11923	6.1543	6.15357	6.06776	3.94345	3.91327	5.55712	5.5667	5.71418	2	Cell type specific open chromatin in AM, infection independent	-1.06765	-1.01811	-0.881368	1.1339	1.13318	1.04821	-1.05544	-1.08532	0.542526	0.552013	0.698067
chr4	121039524	121041464	1941	inside	139	ENSMUSG00000028626	Col9a2	protein_coding	121039385	121055322	+	3.33877	3.37611	3.56834	4.65928	4.68508	4.64101	3.22159	3.43204	4.35107	4.49182	4.36104	2	Cell type specific open chromatin in AM, infection independent	-1.09849	-1.03751	-0.723597	1.05784	1.09998	1.02801	-1.28983	-0.946172	0.554556	0.784383	0.570829
chr1	85960131	85961381	1251	overlapStart	876	ENSMUSG00000049608	Gpr55	protein_coding	85938318	85961007	-	3.59787	3.59988	3.6009	5.20705	5.28099	5.24202	3.27898	3.58971	4.45535	4.83131	4.80518	2	Cell type specific open chromatin in AM, infection independent	-0.909915	-0.907363	-0.906079	1.12559	1.21913	1.16984	-1.31329	-0.920235	0.174746	0.650311	0.617262
chr13	51845154	51845386	233	upstream	-1524	ENSMUSG00000021453	Gadd45g	protein_coding	51846678	51848468	+	1.58035	1.56365	1.5995	3.72845	3.73485	3.62667	1.3301	1.64924	2.77231	3.21706	3.21457	2	Cell type specific open chromatin in AM, infection independent	-0.966444	-0.983141	-0.947292	1.18124	1.18764	1.07949	-1.21664	-0.897564	0.225289	0.669952	0.667465
chr4	144960355	144962126	1772	upstream	-1507	ENSMUSG00000103911	RP23-133N19.3	TEC	144957155	144958848	-	4.49245	4.40404	4.19582	6.47441	6.54763	6.46336	3.90751	4.33844	5.61736	5.87419	5.82569	2	Cell type specific open chromatin in AM, infection independent	-0.772814	-0.858971	-1.06187	1.15849	1.22984	1.14772	-1.34281	-0.922895	0.323346	0.573612	0.526354
chr8	121805208	121805893	686	upstream	-1207	ENSMUSG00000092418	Gm20406	antisense	121806415	121807369	+	2.57142	2.20363	2.08699	5.64243	5.62301	5.58346	1.86784	2.44663	4.32378	4.94023	4.90021	2	Cell type specific open chromatin in AM, infection independent	-0.795824	-1.02738	-1.10082	1.1377	1.12548	1.10058	-1.2388	-0.87439	0.307475	0.695591	0.670397
chr13	41079084	41079851	768	overlapStart	622	ENSMUSG00000021363	Mak	protein_coding	41025120	41079706	-	2.5077	2.4971	2.56237	4.30709	3.97674	4.32876	2.25868	2.78154	3.53759	3.75195	3.79302	2	Cell type specific open chromatin in AM, infection independent	-1.0062	-1.01965	-0.936785	1.2783	0.85889	1.30582	-1.32235	-0.658521	0.301345	0.573506	0.625642
chr6	113037652	113038875	1224	upstream	-1718	ENSMUSG00000065309	Gm23244	snRNA	113035843	113035934	-	3.72239	3.77113	3.75348	5.40522	5.35024	5.41729	3.27898	3.80717	4.72939	4.98955	4.80518	2	Cell type specific open chromatin in AM, infection independent	-0.917657	-0.856793	-0.878832	1.18371	1.11506	1.19878	-1.47135	-0.8118	0.33979	0.664652	0.434437
chr7	31052477	31053371	895	upstream	-1015	ENSMUSG00000036578	Fxyd7	protein_coding	31042517	31051462	-	2.31639	1.976	2.33936	3.22196	3.29485	3.44302	2.01021	2.18939	3.0638	2.88872	2.98072	2	Cell type specific open chromatin in AM, infection independent	-0.708814	-1.33415	-0.666615	0.954815	1.08872	1.36093	-1.27129	-0.942114	0.664255	0.342627	0.511635
chr3	104790122	104791347	1226	inside	1111	ENSMUSG00000002233	Rhoc	protein_coding	104789011	104794459	+	4.7098	4.78444	4.68387	6.43821	6.39044	6.51396	4.07888	4.66641	6.25071	5.92347	5.93406	2	Cell type specific open chromatin in AM, infection independent	-0.862746	-0.78005	-0.89147	1.05204	0.999123	1.13595	-1.56169	-0.910815	0.844324	0.481802	0.493531
chr19	20389179	20389686	508	inside	1765	ENSMUSG00000024659	Anxa1	protein_coding	20373428	20390944	-	2.49132	2.19403	2.44175	4.25342	4.08538	4.15101	1.53245	2.493	3.73696	3.72043	3.60453	2	Cell type specific open chromatin in AM, infection independent	-0.704693	-1.02038	-0.757324	1.16648	0.988037	1.05773	-1.72291	-0.702902	0.618049	0.6005	0.477423
chr4	152158146	152159898	1753	overlapStart	-721	ENSMUSG00000028940	Hes2	protein_coding	152158867	152162469	+	3.63934	3.4825	3.48359	4.74141	4.52982	4.58886	3.22159	3.56821	4.33065	4.36844	4.32446	2	Cell type specific open chromatin in AM, infection independent	-0.70743	-0.994867	-0.992867	1.3123	0.92452	1.03272	-1.47304	-0.837789	0.559517	0.628761	0.548169
chr10	18846488	18847393	906	inside	1417	ENSMUSG00000019851	Perp	protein_coding	18845071	18857073	+	1.36349	1.26656	0.961634	5.60414	5.65769	5.56258	1.09468	2.18939	5.39284	5.29257	5.16926	2	Cell type specific open chromatin in AM, infection independent	-1.03728	-1.08232	-1.224	0.933128	0.95801	0.913816	-1.16219	-0.653528	0.834947	0.788357	0.731063
chr3	98338535	98338918	384	inside	1455	ENSMUSG00000053398	Phgdh	protein_coding	98313170	98339990	-	1.76883	1.54865	1.53358	3.33946	3.1809	3.39883	1.3301	1.7289	3.24929	3.01535	3.03606	2	Cell type specific open chromatin in AM, infection independent	-0.810043	-1.06573	-1.08324	1.01393	0.829796	1.08287	-1.31953	-0.856412	0.909215	0.637544	0.661592
chr1	59492957	59493577	621	upstream	-352	ENSMUSG00000097819	Gm26813	lincRNA	59488480	59492605	-	1.84815	1.84712	1.56692	3.81215	3.82006	3.79298	0.813199	1.94445	3.26373	3.56347	3.62873	2	Cell type specific open chromatin in AM, infection independent	-0.779003	-0.779926	-1.03079	0.979333	0.98642	0.962176	-1.70558	-0.692787	0.488339	0.756692	0.815124
chr1	72210855	72211271	417	inside	1452	ENSMUSG00000039395	Mreg	protein_coding	72159442	72212307	-	1.15052	1.07056	0.774532	3.72093	3.34632	3.42109	0	0.918604	3.01344	3.00667	3.46363	2	Cell type specific open chromatin in AM, infection independent	-0.742456	-0.800599	-1.01587	1.12678	0.854353	0.90873	-1.57912	-0.911104	0.612282	0.607355	0.93966
chr10	71343176	71343506	331	inside	1778	ENSMUSG00000037710	Cisd1	protein_coding	71330480	71344954	-	1.39905	1.38946	1.03494	3.34436	3.28049	3.23756	0.813199	1.16761	2.64579	3.13973	3.3734	2	Cell type specific open chromatin in AM, infection independent	-0.79573	-0.804622	-1.13348	1.00877	0.949522	0.909702	-1.33917	-1.01041	0.360763	0.818949	1.03571
chr3	27937059	27937761	703	upstream	-1636	ENSMUSG00000027695	Pld1	protein_coding	27938695	28133362	+	2.68381	2.4971	2.486	4.45481	4.34894	4.25135	2.13979	2.70482	3.9303	4.19961	4.23664	2	Cell type specific open chromatin in AM, infection independent	-0.826114	-1.02782	-1.03982	1.08721	0.972835	0.867402	-1.41386	-0.803412	0.520555	0.811512	0.851509
chr5	21115545	21116366	822	downstream	1656	ENSMUSG00000087813	Gm22490	snoRNA	21117083	21117201	-	2.23017	1.85932	1.55034	4.88446	4.83183	4.90705	1.09468	1.94445	4.32378	4.79394	4.62441	2	Cell type specific open chromatin in AM, infection independent	-0.713654	-0.94632	-1.14017	0.95161	0.91859	0.965783	-1.42605	-0.892912	0.599847	0.894817	0.788458
chr15	76797641	76798128	488	includeFeature	-55	ENSMUSG00000090429	Gm17271	processed_pseudogene	76797696	76798050	+	0.174297	0.12656	0.383561	3.99457	3.96481	4.05175	0	1.16761	3.12832	3.39399	3.4433	2	Cell type specific open chromatin in AM, infection independent	-1.12786	-1.15489	-1.00937	1.0352	1.01836	1.06758	-1.22654	-0.565435	0.544726	0.695151	0.723073
chr3	101287600	101288485	886	overlapStart	339	ENSMUSG00000027863	Cd2	protein_coding	101275899	101287939	-	2.36215	2.16483	2.22914	4.88782	4.96652	5.01931	1.86784	3.14315	4.30297	4.4282	4.44522	2	Cell type specific open chromatin in AM, infection independent	-0.990788	-1.14625	-1.09558	0.999052	1.06105	1.10265	-1.38022	-0.375479	0.538279	0.636938	0.650349
chr3	96575522	96575986	465	upstream	-1462	ENSMUSG00000087610	Gm16253	protein_coding	96576984	96580663	+	1.56478	1.07056	1.19277	3.90458	3.86888	3.7654	1.3301	2.34917	3.19007	3.50299	3.47702	2	Cell type specific open chromatin in AM, infection independent	-0.934539	-1.35778	-1.25312	1.06925	1.03867	0.950055	-1.13551	-0.262791	0.457348	0.72533	0.703087
chr5	74948417	74950066	1650	overlapStart	-777	ENSMUSG00000072874	Gm6116	lincRNA	74949194	74966368	+	2.20025	1.87143	2.07546	5.47387	5.41304	5.40058	1.86784	3.63176	5.00325	5.11808	5.09303	2	Cell type specific open chromatin in AM, infection independent	-1.07497	-1.2802	-1.15285	0.968196	0.930224	0.92245	-1.28243	-0.18152	0.674465	0.746136	0.730499
chr9	50493875	50494707	833	overlapStart	-650	ENSMUSG00000032068	Plet1	protein_coding	50494525	50505482	+	1.21179	1.26656	1.14941	5.25595	5.2846	5.41951	1.3301	3.02188	4.57012	4.86053	4.98234	2	Cell type specific open chromatin in AM, infection independent	-1.20177	-1.17283	-1.23472	0.934724	0.949854	1.02113	-1.13926	-0.245513	0.572405	0.725822	0.790173
chr8	72682880	72683657	778	upstream	-1434	ENSMUSG00000093276	Gm26237	miRNA	72684314	72684438	+	1.48429	1.73238	1.83666	3.34924	3.69569	3.66076	1.70987	2.18939	3.29216	3.55157	3.31494	2	Cell type specific open chromatin in AM, infection independent	-1.35515	-1.081	-0.965766	0.705683	1.08852	1.04992	-1.10588	-0.575984	0.642611	0.929264	0.667776
chr1	40323987	40325668	1682	overlapStart	-623	ENSMUSG00000070942	Il1rl2	protein_coding	40324610	40367562	+	3.74675	3.48644	3.71311	4.72835	4.68508	4.71677	3.713	3.97991	4.51689	4.76075	4.64235	2	Cell type specific open chromatin in AM, infection independent	-0.974739	-1.4845	-1.04062	0.947556	0.862819	0.924868	-1.04083	-0.518136	0.533448	1.011	0.779143
chr3	108020279	108020738	460	overlapEnd	394	ENSMUSG00000083627	Gm12502	processed_pseudogene	108019885	108020328	+	1.76883	1.71905	1.86374	3.35411	3.10143	3.13891	2.01021	2.07211	2.9254	3.13973	3.08936	2	Cell type specific open chromatin in AM, infection independent	-1.2004	-1.27573	-1.05677	1.19854	0.816174	0.8729	-0.835119	-0.741444	0.549803	0.874129	0.797908
chr6	129506843	129507739	897	overlapStart	322	ENSMUSG00000030162	Olr1	protein_coding	129485246	129507165	-	2.92853	2.79267	3.15132	5.23633	5.26771	5.01346	2.89441	3.28167	4.6656	5.07511	5.06226	2	Cell type specific open chromatin in AM, infection independent	-1.1017	-1.22685	-0.896463	1.02426	1.05316	0.818953	-1.13313	-0.776384	0.498502	0.875746	0.863905
chr9	43260687	43261086	400	inside	808	ENSMUSG00000095385	D630033O11Rik	protein_coding	43259879	43280075	+	0	0.043432	0.0944787	3.59508	3.44406	3.49012	0	0.617459	2.35363	3.16336	2.98072	2	Cell type specific open chromatin in AM, infection independent	-1.11076	-1.08393	-1.05241	1.1097	1.01643	1.04488	-1.11076	-0.729392	0.342935	0.843058	0.730252
chr1	33909061	33909655	595	inside	789	ENSMUSG00000103888	AC123072.1	protein_coding	33908272	34307592	+	2.84074	2.59522	2.53736	3.57438	3.5987	3.67194	2.36851	2.07211	2.96127	3.35346	3.766	2	Cell type specific open chromatin in AM, infection independent	-0.321142	-0.735815	-0.833544	0.917957	0.959024	1.08273	-1.11873	-1.61933	-0.117577	0.544829	1.24159
chr11	50290371	50291481	1111	inside	1940	ENSMUSG00000050567	Maml1	protein_coding	50255634	50292311	-	3.94321	3.85275	3.47922	4.92426	4.72982	4.66547	3.58232	3.02188	3.58433	4.52565	4.63341	2	Cell type specific open chromatin in AM, infection independent	-0.224502	-0.367054	-0.955698	1.32155	1.01512	0.913713	-0.793233	-1.67642	-0.790054	0.693374	0.863198
chr13	58217628	58217962	335	upstream	-1975	ENSMUSG00000005312	Ubqln1	protein_coding	58176156	58215653	-	2.00638	2.35782	2.51191	3.8946	3.81675	3.63812	1.86784	1.04847	2.5781	3.50299	3.45688	2	Cell type specific open chromatin in AM, infection independent	-0.836591	-0.460957	-0.296258	1.18164	1.09843	0.907505	-0.984669	-1.86045	-0.225502	0.76307	0.713786
chr14	79299850	79300270	421	inside	1795	ENSMUSG00000022018	Rgcc	protein_coding	79288756	79301645	-	2.82775	2.90289	2.89328	4.01622	3.97079	3.94209	2.25868	1.56493	2.96127	3.5214	3.54854	2	Cell type specific open chromatin in AM, infection independent	-0.390334	-0.29264	-0.305144	1.15479	1.09573	1.05842	-1.13019	-2.03214	-0.216751	0.511484	0.546766
chr13	100203186	100203847	662	upstream	-1094	ENSMUSG00000078945	Naip2	protein_coding	100144063	100202092	-	3.79426	3.78399	3.50095	4.37328	4.3807	4.45283	3.27898	2.74369	3.61842	4.08465	4.15982	2	Cell type specific open chromatin in AM, infection independent	-0.0746859	-0.0940872	-0.629003	1.01958	1.0336	1.1699	-1.04849	-2.0601	-0.406989	0.474099	0.61617
chr2	152295260	152295580	321	inside	1432	ENSMUSG00000027465	Tbc1d20	protein_coding	152293828	152313996	+	2.5077	2.4814	2.24981	3.38296	3.37364	3.32989	1.53245	1.27766	2.18188	3.22457	2.89352	2	Cell type specific open chromatin in AM, infection independent	-0.104999	-0.140701	-0.455079	1.08318	1.07054	1.01115	-1.42892	-1.7748	-0.547301	0.868167	0.418759
chr3	107034306	107034577	272	upstream	-1856	ENSMUSG00000047959	Kcna3	protein_coding	107036162	107038129	+	2.55575	2.36639	2.24981	3.07648	3.31847	2.9979	1.70987	1.56493	2.38037	3.05801	2.94261	2	Cell type specific open chromatin in AM, infection independent	-0.0169697	-0.346263	-0.548994	0.888574	1.3094	0.751931	-1.48796	-1.74001	-0.321962	0.856466	0.655784
chr17	44735135	44736774	1640	overlapStart	-710	ENSMUSG00000073394	Runx2os1	antisense	44735845	44737612	+	4.30132	4.05992	3.93361	5.28044	5.22584	5.07092	4.49681	3.38364	4.71895	4.74256	4.66008	2	Cell type specific open chromatin in AM, infection independent	-0.400131	-0.815236	-1.03245	1.28356	1.18968	0.923276	-0.0639653	-1.97818	0.318027	0.358619	0.216788
chr4	116876607	116878315	1709	overlapStart	-769	ENSMUSG00000033948	Zswim5	protein_coding	116877376	116989264	+	3.46157	3.27041	2.97005	4.448	4.41836	4.22375	3.67074	2.493	3.78778	4.1688	3.84042	2	Cell type specific open chromatin in AM, infection independent	-0.393104	-0.702039	-1.18745	1.20109	1.15318	0.838668	-0.0550574	-1.95842	0.134088	0.749874	0.219172
chr14	20696953	20697314	362	inside	1985	ENSMUSG00000039357	Fut11	protein_coding	20694968	20700197	+	2.82775	2.72759	2.31993	3.63959	3.46114	3.64571	2.81902	2.00969	2.60102	3.29045	3.05405	2	Cell type specific open chromatin in AM, infection independent	-0.220495	-0.408707	-1.17478	1.3051	0.969759	1.3166	-0.236902	-1.75778	-0.646566	0.649009	0.204756
chr17	44734438	44735002	565	upstream	-1407	ENSMUSG00000073394	Runx2os1	antisense	44735845	44737612	+	2.91016	2.93784	2.91286	3.97575	3.97079	3.90781	3.16182	2.39872	3.09642	3.56347	3.28479	2	Cell type specific open chromatin in AM, infection independent	-0.725774	-0.671988	-0.720533	1.34477	1.33512	1.21275	-0.236773	-1.71953	-0.363857	0.543656	0.00217034
chr4	154961295	154962270	976	overlapStart	383	ENSMUSG00000092483	Gm20421	processed_transcript	154960770	154961678	-	3.42322	3.70505	3.43927	4.74882	4.67231	4.59279	3.75405	2.92374	3.66266	4.05547	3.99272	2	Cell type specific open chromatin in AM, infection independent	-0.836314	-0.348478	-0.808531	1.45824	1.3258	1.18816	-0.263658	-1.7009	-0.421855	0.258077	0.149459
chr16	23106138	23106487	350	upstream	-1306	ENSMUSG00000022884	Eif4a2	protein_coding	23107444	23114136	+	2.44953	2.4002	2.19756	3.42979	3.28049	3.50687	2.13979	1.80438	2.6892	3.09945	2.75745	2	Cell type specific open chromatin in AM, infection independent	-0.451255	-0.538408	-0.896387	1.28044	1.01668	1.41661	-0.998443	-1.59095	-0.0278565	0.696866	0.0926997
chr5	24452817	24453336	520	inside	640	ENSMUSG00000023353	Agap3	protein_coding	24452177	24502047	+	2.55575	2.55827	2.40535	3.5449	3.23155	3.52343	2.47057	2.07211	2.96127	3.0411	2.61933	2	Cell type specific open chromatin in AM, infection independent	-0.545248	-0.539987	-0.859508	1.5216	0.866862	1.47675	-0.723239	-1.55582	0.302087	0.468904	-0.412404
chr17	24037021	24037824	804	upstream	-1123	ENSMUSG00000050762	Prss27	protein_coding	24038144	24045954	+	3.62064	3.76466	3.33186	4.51469	4.65571	4.53475	3.67074	3.25501	3.79773	3.93704	4.01125	2	Cell type specific open chromatin in AM, infection independent	-0.624706	-0.321776	-1.23211	1.25581	1.55241	1.29799	-0.519325	-1.39375	-0.252222	0.0408017	0.196883
chr11	96766286	96766899	614	overlapStart	-516	ENSMUSG00000085242	Gm11537	antisense	96766802	96768269	+	3.11114	2.89699	2.71143	4.05856	4.14208	4.14567	3.09947	2.74369	3.45195	3.62718	3.23047	2	Cell type specific open chromatin in AM, infection independent	-0.501303	-0.895445	-1.23695	1.24241	1.39614	1.40274	-0.522778	-1.17758	0.125955	0.448472	-0.281668
chr14	44987201	44987669	469	upstream	-994	ENSMUSG00000037759	Ptger2	protein_coding	44988195	45003820	+	2.56361	2.15496	2.07546	3.99457	3.99151	3.99351	2.13979	2.07211	2.75198	3.17891	3.01785	2	Cell type specific open chromatin in AM, infection independent	-0.427395	-0.941825	-1.04191	1.374	1.37015	1.37267	-0.960928	-1.04612	-0.190261	0.34719	0.144437
chr17	34628411	34628847	437	overlapStart	99	ENSMUSG00000015474	Ppt2	protein_coding	34616662	34628510	-	2.44103	2.22265	2.0521	3.97259	4.04913	3.89514	2.13979	1.7289	2.62358	3.12375	3.03606	2	Cell type specific open chromatin in AM, infection independent	-0.484862	-0.747573	-0.952746	1.35764	1.44971	1.26446	-0.847262	-1.34157	-0.265252	0.336467	0.230976
chr7	83658701	83659127	427	upstream	-874	ENSMUSG00000085080	2310044K18Rik	antisense	83659575	83660963	+	3.37046	3.08019	2.87343	3.99768	4.07154	4.09394	3.16182	2.18939	3.96604	3.87636	3.89133	2	Cell type specific open chromatin in AM, infection independent	-0.21917	-0.686602	-1.01956	0.790864	0.909806	0.945877	-0.555148	-2.12108	0.739917	0.595491	0.6196
chr3	27938207	27939634	1428	overlapStart	-488	ENSMUSG00000027695	Pld1	protein_coding	27938695	28133362	+	4.29426	4.35532	4.14705	5.08799	5.01214	5.04535	4.11084	3.56821	5.04563	4.84111	4.75384	2	Cell type specific open chromatin in AM, infection independent	-0.54578	-0.424583	-0.837939	1.02954	0.879011	0.944916	-0.909803	-1.98676	0.94547	0.539572	0.366358
chr3	59132023	59132857	835	upstream	-1399	ENSMUSG00000036381	P2ry14	protein_coding	59114626	59130624	-	3.01128	2.99979	2.86675	3.99457	4.22442	4.18002	2.81902	2.00969	3.93932	3.67182	3.63472	2	Cell type specific open chromatin in AM, infection independent	-0.547481	-0.563848	-0.753373	0.853318	1.18076	1.11751	-0.821369	-1.97433	0.77461	0.393523	0.340676
chr4	9669633	9669998	366	upstream	-289	ENSMUSG00000028207	Asph	protein_coding	9448069	9669344	-	2.25949	2.30526	1.94206	3.17874	3.09597	2.89348	2.01021	1.37991	2.86988	2.86008	3.13231	2	Cell type specific open chromatin in AM, infection independent	-0.470741	-0.393613	-1.00562	1.07823	0.938761	0.59756	-0.890779	-1.95287	0.557789	0.541279	1
chrX	155214482	155215185	704	inside	1967	ENSMUSG00000025283	Sat1	protein_coding	155213132	155216449	-	3.14295	3.19056	2.86004	3.85739	3.7523	3.71943	2.81902	2.493	3.9303	3.82788	3.74401	2	Cell type specific open chromatin in AM, infection independent	-0.494842	-0.401095	-1.05188	0.911912	0.704976	0.640258	-1.13265	-1.77459	1.05547	0.853793	0.688654
chr15	88890655	88891746	1092	overlapStart	870	ENSMUSG00000093394	Gm20621	sense_overlapping	88889780	88891525	-	3.1995	2.77989	2.89328	4.47281	4.28082	4.19819	3.27898	2.44663	3.98359	3.7828	3.97395	2	Cell type specific open chromatin in AM, infection independent	-0.545435	-1.16008	-0.99399	1.31972	1.0385	0.91745	-0.429011	-1.64824	0.603105	0.308995	0.588981
chr7	26253121	26254103	983	upstream	-1959	ENSMUSG00000092514	Vmn1r-ps86	unprocessed_pseudogene	26255080	26255626	+	2.30706	2.04173	2.31993	3.1951	3.19118	3.03302	2.25868	1.7289	3.17488	2.87924	3.08936	2	Cell type specific open chromatin in AM, infection independent	-0.653521	-1.15006	-0.629426	1.00833	1.00099	0.705029	-0.744065	-1.73548	0.970496	0.417244	0.810452
chr1	93235316	93236823	1508	overlapStart	-525	ENSMUSG00000047793	Sned1	protein_coding	93235841	93301065	+	3.94621	3.8558	3.93041	5.18674	5.07035	5.11119	3.90751	3.56821	4.98158	4.58811	4.51505	2	Cell type specific open chromatin in AM, infection independent	-0.794581	-0.945028	-0.820876	1.26958	1.07592	1.14388	-0.858986	-1.42355	0.928218	0.273501	0.15193
chr14	51090951	51091209	259	overlapStart	-126	ENSMUSG00000021876	Rnase4	protein_coding	51091077	51106151	+	2.42387	2.38339	2.26004	3.39717	3.21151	3.28203	2.25868	1.94445	3.3338	2.91681	2.8734	2	Cell type specific open chromatin in AM, infection independent	-0.63737	-0.715701	-0.954431	1.24632	0.887	1.0235	-0.957078	-1.56522	1.12368	0.316655	0.232639
chr14	51090951	51091209	259	overlapStart	-126	ENSMUSG00000072115	Ang	protein_coding	51091077	51102007	+	2.42387	2.38339	2.26004	3.39717	3.21151	3.28203	2.25868	1.94445	3.3338	2.91681	2.8734	2	Cell type specific open chromatin in AM, infection independent	-0.63737	-0.715701	-0.954431	1.24632	0.887	1.0235	-0.957078	-1.56522	1.12368	0.316655	0.232639
chr3	90266933	90268089	1157	inside	1748	ENSMUSG00000042404	Dennd4b	protein_coding	90265185	90280669	+	4.22412	3.94439	3.88487	6.28424	6.08773	6.11292	3.83282	3.45565	5.6004	5.67755	5.69425	2	Cell type specific open chromatin in AM, infection independent	-0.689412	-0.943968	-0.998126	1.18528	1.00646	1.02938	-1.04549	-1.38871	0.562995	0.6332	0.648399
chr4	59438004	59438895	892	overlapStart	629	ENSMUSG00000038578	Susd1	protein_coding	59314683	59438633	-	3.53533	3.42619	3.47922	4.92099	4.756	4.62192	3.27898	2.78154	4.46787	4.35823	4.52153	2	Cell type specific open chromatin in AM, infection independent	-0.66019	-0.810888	-0.73766	1.25318	1.02536	0.840207	-1.01416	-1.70104	0.627498	0.476104	0.701589
chr13	112995538	112996081	544	inside	1670	ENSMUSG00000074651	Mcidas	protein_coding	112993868	113000394	+	2.21029	2.25072	2.10979	2.86781	3.06279	3.1227	2.25868	1.64924	2.81213	2.60782	3.03606	2	Cell type specific open chromatin in AM, infection independent	-0.697363	-0.612983	-0.907151	0.675168	1.08218	1.20726	-0.596369	-1.86854	0.558953	0.132451	1.0264
chr2	60382151	60383757	1607	overlapStart	1152	ENSMUSG00000026980	Ly75	protein_coding	60292103	60383303	-	4.9248	4.93761	4.94546	6.24287	6.05857	6.14538	4.39666	3.9961	6.03418	5.58139	5.70852	2	Cell type specific open chromatin in AM, infection independent	-0.570997	-0.554228	-0.543953	1.15419	0.91297	1.02659	-1.26227	-1.78655	0.881049	0.288404	0.454795
chr6	127150918	127151158	241	overlapStart	130	ENSMUSG00000000184	Ccnd2	protein_coding	127125779	127151048	-	2.43247	2.86708	2.50332	3.85052	3.65915	3.65701	2.36851	1.80438	3.65173	3.25422	3.29239	2	Cell type specific open chromatin in AM, infection independent	-0.885482	-0.242486	-0.780664	1.2125	0.929371	0.926196	-0.980117	-1.81473	0.918386	0.33028	0.386746
chr14	43921706	43922099	394	downstream	1853	ENSMUSG00000090166	Ear10	protein_coding	43922720	43923559	-	2.52389	2.72759	2.57881	3.47069	3.65173	3.57598	2.13979	1.87612	3.24929	3.08302	3.28479	2	Cell type specific open chromatin in AM, infection independent	-0.671582	-0.329488	-0.579362	0.918448	1.2225	1.09527	-1.31665	-1.75945	0.546643	0.267403	0.606261
chr7	110769233	110769543	311	inside	1027	ENSMUSG00000005686	Ampd3	protein_coding	110768206	110812405	+	2.37113	2.52801	2.53736	3.21128	3.43111	3.202	2.36851	1.87612	2.88863	2.97139	2.92317	2	Cell type specific open chromatin in AM, infection independent	-0.833239	-0.493008	-0.472733	0.988803	1.46557	0.968681	-0.838921	-1.90678	0.289066	0.468568	0.363993
chr7	110627264	110627754	491	overlapStart	-397	ENSMUSG00000030790	Adm	protein_coding	110627661	110629820	+	2.51582	2.30526	2.33936	3.4159	3.44835	3.32989	2.36851	2.493	3.29216	2.92605	2.82185	2	Cell type specific open chromatin in AM, infection independent	-0.704235	-1.15958	-1.08584	1.24224	1.3124	1.05624	-1.0228	-0.753574	0.974652	0.182917	-0.0424329
chr8	120536390	120536838	449	downstream	1336	ENSMUSG00000102737	RP23-246H16.1	TEC	120536892	120537726	-	3.14295	2.9493	3.08382	4.19496	4.00904	3.92661	2.73948	2.62379	3.7575	3.46545	3.19038	2	Cell type specific open chromatin in AM, infection independent	-0.427192	-0.789595	-0.537836	1.54166	1.1937	1.03943	-1.18229	-1.3988	0.722947	0.176383	-0.338416
chr7	143004416	143005802	1387	overlapStart	-630	ENSMUSG00000000244	Tspan32	protein_coding	143005046	143019644	+	4.17625	4.07831	3.97766	5.86154	5.72818	5.63676	4.07888	3.61089	4.91457	4.61408	4.594	2	Cell type specific open chromatin in AM, infection independent	-0.621371	-0.746906	-0.875923	1.53885	1.3679	1.25072	-0.746177	-1.34605	0.32501	-0.0601608	-0.0858907
chr14	67932609	67934353	1745	overlapStart	963	ENSMUSG00000044447	Dock5	protein_coding	67751928	67933572	-	4.60331	4.52388	4.63755	5.746	5.80544	5.58543	4.6351	4.33844	5.23699	5.01792	5.01024	2	Cell type specific open chromatin in AM, infection independent	-0.789582	-0.942761	-0.723558	1.414	1.52864	1.10437	-0.728271	-1.30037	0.432419	0.00995528	-0.00484728
chr3	22074690	22075278	589	upstream	-1962	ENSMUSG00000027630	Tbl1xr1	protein_coding	22076652	22216594	+	2.78807	2.92629	2.54574	4.11697	4.11805	4.06596	2.56588	2.39872	4.30994	3.66079	3.68175	2	Cell type specific open chromatin in AM, infection independent	-0.800048	-0.613183	-1.12766	0.996587	0.998055	0.927618	-1.10044	-1.32643	1.25748	0.379841	0.408181
chr4	109405773	109407363	1591	overlapStart	382	ENSMUSG00000085873	Gm12750	antisense	109403794	109406155	-	4.17881	4.21041	3.98384	5.31329	5.24446	5.1477	4.07888	3.8254	5.35963	5.04149	5.03082	2	Cell type specific open chromatin in AM, infection independent	-0.814015	-0.762066	-1.13446	1.05063	0.937509	0.778472	-0.978256	-1.39488	1.1268	0.603905	0.586361
chr4	57301196	57302196	1001	overlapStart	641	ENSMUSG00000038764	Ptpn3	protein_coding	57190841	57301837	-	3.25392	3.09058	3.16227	4.81911	4.69775	4.6448	2.96605	3.28167	5.00325	4.4282	4.20479	2	Cell type specific open chromatin in AM, infection independent	-0.877788	-1.08105	-0.991841	1.06995	0.918919	0.853031	-1.23601	-0.843257	1.29909	0.583488	0.305481
chr2	118702736	118703925	1190	inside	1227	ENSMUSG00000078137	Ankrd63	protein_coding	118699103	118703963	-	3.23928	3.04323	3.15132	4.93079	4.88975	4.84088	3.16182	2.9572	4.72939	4.41841	4.27164	2	Cell type specific open chromatin in AM, infection independent	-0.860982	-1.09303	-0.965094	1.14111	1.09253	1.03468	-0.952662	-1.19485	0.902725	0.534645	0.360933
chr2	172441169	172441770	602	upstream	-609	ENSMUSG00000087633	Gm14455	processed_transcript	172425804	172440560	-	2.80805	2.68023	2.54574	5.08506	4.96052	4.97635	2.89441	2.62379	4.89152	4.47302	4.50854	2	Cell type specific open chromatin in AM, infection independent	-0.939672	-1.05398	-1.17424	1.09655	0.985183	0.999339	-0.862445	-1.10445	0.923472	0.549235	0.580998
chr12	86713730	86714529	800	upstream	-1256	ENSMUSG00000091942	Gm17138	processed_pseudogene	86714986	86715444	+	3.18938	3.21925	3.39819	3.99145	4.08813	3.89195	2.89441	2.9572	3.87497	3.82788	3.83002	2	Cell type specific open chromatin in AM, infection independent	-0.849695	-0.781268	-0.371305	0.987881	1.20938	0.759932	-1.52549	-1.38162	0.721017	0.613125	0.618044
chr3	101030623	101031388	766	upstream	-1067	ENSMUSG00000086564	Cd101	protein_coding	100993530	101029556	-	3.24906	3.25663	3.12358	4.36125	4.38742	4.52861	2.73948	2.70482	4.22398	4.14526	4.00664	2	Cell type specific open chromatin in AM, infection independent	-0.653821	-0.642891	-0.834774	0.950105	0.987841	1.19146	-1.3887	-1.43867	0.752141	0.63861	0.438705
chr9	114329729	114330507	779	overlapStart	-406	ENSMUSG00000053820	Bcl2a1c	protein_coding	114330135	114330578	+	3.17919	3.31982	3.03701	4.59498	4.71921	4.61227	2.36851	2.53793	4.4987	4.252	4.29829	2	Cell type specific open chromatin in AM, infection independent	-0.659203	-0.501028	-0.819125	0.933241	1.07297	0.952695	-1.57104	-1.38048	0.824957	0.54747	0.59954
chr19	34066757	34067650	894	overlapStart	-601	ENSMUSG00000024770	Lipn	protein_coding	34067358	34084918	+	2.74035	2.8851	2.62702	3.92761	4.06597	3.88876	2.25868	2.07211	3.74727	3.9	3.766	2	Cell type specific open chromatin in AM, infection independent	-0.695548	-0.502438	-0.846739	0.888364	1.07295	0.836536	-1.33814	-1.58703	0.647766	0.851528	0.672756
chr2	3335578	3336448	871	overlapStart	-590	ENSMUSG00000026644	Acbd7	protein_coding	3336168	3340993	+	3.00552	3.03787	2.93217	3.88118	3.77638	3.82005	2.65529	2.44663	3.74727	3.74675	3.60453	2	Cell type specific open chromatin in AM, infection independent	-0.622768	-0.561095	-0.762614	1.04682	0.846995	0.930255	-1.29054	-1.68837	0.791486	0.790501	0.519336
chr14	45005253	45006373	1121	inside	1647	ENSMUSG00000090709	Gm17173	antisense	44972268	45006900	-	3.71183	3.84663	3.43025	4.92426	5.11285	4.888	3.22159	3.25501	4.8298	4.50112	4.70345	2	Cell type specific open chromatin in AM, infection independent	-0.693839	-0.50994	-1.07797	0.960155	1.21742	0.910682	-1.36262	-1.31703	0.831296	0.382912	0.65893
chr6	49036926	49037910	985	inside	408	ENSMUSG00000029816	Gpnmb	protein_coding	49036518	49058182	+	3.41456	3.18086	3.12917	4.61538	4.69233	4.64291	2.65529	3.02188	4.80041	4.14526	4.37541	2	Cell type specific open chromatin in AM, infection independent	-0.578749	-0.869712	-0.934075	0.916318	1.01213	0.95059	-1.52408	-1.06765	1.14668	0.330993	0.61755
chr12	70233443	70234757	1315	upstream	-1955	ENSMUSG00000021069	Pygl	protein_coding	70190811	70231488	-	3.30167	3.36759	3.37013	4.6174	4.61241	4.695	3.0343	2.74369	4.82007	4.50421	4.52798	2	Cell type specific open chromatin in AM, infection independent	-0.838367	-0.754817	-0.751594	0.829253	0.82292	0.927606	-1.17724	-1.54557	1.08612	0.685787	0.715907
chr14	50892321	50893577	1257	overlapStart	934	ENSMUSG00000090799	Klhl33	protein_coding	50891389	50893255	-	3.16377	3.02167	2.92576	4.66516	4.70673	4.6334	2.81902	2.81843	4.5643	4.5852	4.51505	2	Cell type specific open chromatin in AM, infection independent	-0.792061	-0.954599	-1.0643	0.925293	0.972835	0.888964	-1.1864	-1.18707	0.809925	0.833825	0.753587
chr10	7037124	7037696	573	upstream	-1537	ENSMUSG00000081926	Gm15536	processed_pseudogene	7038661	7038774	+	2.44953	2.51264	2.45071	4.12268	4.17869	4.18784	1.70987	1.94445	4.16369	4.02998	3.8456	2	Cell type specific open chromatin in AM, infection independent	-0.778724	-0.716236	-0.777557	0.878014	0.933469	0.942529	-1.51113	-1.27885	0.91862	0.78622	0.603646
chr13	100493221	100493775	555	upstream	-642	ENSMUSG00000021639	Gtf2h2	protein_coding	100460218	100492579	-	3.37493	3.06446	3.34152	4.76352	4.8675	4.81252	2.65529	2.78154	4.65469	4.6674	4.56607	2	Cell type specific open chromatin in AM, infection independent	-0.646456	-0.990063	-0.683432	0.890344	1.00543	0.944577	-1.44291	-1.30318	0.769902	0.783966	0.671826
chr12	16591448	16591966	519	upstream	-1678	ENSMUSG00000020593	Lpin1	protein_coding	16535669	16589770	-	4.33842	4.14463	4.17435	5.28681	5.19299	5.32702	3.48812	3.89612	4.99029	4.82885	4.74002	2	Cell type specific open chromatin in AM, infection independent	-0.39798	-0.713961	-0.665506	1.14836	0.995382	1.21391	-1.78439	-1.11915	0.664876	0.40165	0.256814
chr8	13021810	13022379	570	includeFeature	-131	ENSMUSG00000081951	Gm15352	processed_pseudogene	13021941	13022210	+	2.97049	2.89106	2.88007	4.36608	4.33511	4.38874	1.70987	2.39872	4.06	3.92787	3.73846	2	Cell type specific open chromatin in AM, infection independent	-0.501655	-0.589485	-0.601626	1.04133	1.00709	1.06639	-1.89543	-1.13382	0.702931	0.556842	0.347422
chr12	80259147	80261101	1955	overlapStart	1224	ENSMUSG00000015143	Actn1	protein_coding	80167542	80260371	-	4.89398	4.89971	4.7794	5.83829	5.85394	5.74663	4.01275	4.62536	5.67789	5.34174	5.0952	2	Cell type specific open chromatin in AM, infection independent	-0.45193	-0.442207	-0.646245	1.14963	1.17616	0.994159	-1.94647	-0.907494	0.877579	0.307478	-0.110651
chr9	100488448	100489593	1146	upstream	-1660	ENSMUSG00000044244	Il20rb	protein_coding	100457719	100486788	-	4.2584	4.34016	4.17705	5.61127	5.69246	5.63485	3.0343	3.75103	5.52153	5.0563	4.93944	2	Cell type specific open chromatin in AM, infection independent	-0.532193	-0.439694	-0.624237	0.998405	1.09026	1.02508	-1.91711	-1.10622	0.896869	0.370523	0.238313
chr18	67460685	67461334	650	upstream	-1657	ENSMUSG00000088753	Gm24900	snoRNA	67462342	67462475	+	2.97639	3.21925	3.18392	4.03754	4.13943	4.18524	2.36851	2.78154	4.21658	3.49059	3.699	2	Cell type specific open chromatin in AM, infection independent	-0.802258	-0.416636	-0.472736	0.882705	1.04449	1.11722	-1.76749	-1.11165	1.16699	0.0142162	0.34514
chr6	70790369	70790678	310	inside	1863	ENSMUSG00000053604	Rpia	protein_coding	70765720	70792232	-	2.39774	2.34919	2.51191	3.47962	3.47382	3.46462	2.01021	2.29785	3.42652	2.86969	3.08061	2	Cell type specific open chromatin in AM, infection independent	-0.810422	-0.897215	-0.606326	1.12366	1.11329	1.09685	-1.50321	-0.988989	1.02873	0.0332899	0.410349
chr6	127149559	127150108	550	inside	170	ENSMUSG00000097166	9330179D12Rik	lincRNA	127149389	127212411	+	3.12713	3.14642	3.10668	4.23771	4.2319	4.13224	2.65529	2.81843	3.89365	3.67182	3.699	2	Cell type specific open chromatin in AM, infection independent	-0.684343	-0.650739	-0.719969	1.25007	1.23995	1.06635	-1.50619	-1.22204	0.650783	0.264393	0.311735
chr1	154256745	154257358	614	overlapStart	161	ENSMUSG00000099933	4930452N14Rik	lincRNA	154241521	154256906	-	1.98314	2.30526	2.46846	4.09389	4.18897	4.26618	0.813199	1.94445	3.70558	3.8377	3.72729	2	Cell type specific open chromatin in AM, infection independent	-0.897097	-0.621157	-0.481354	0.911038	0.992493	1.05863	-1.8993	-0.930238	0.578405	0.691582	0.597001
chr3	9759047	9759896	850	inside	1440	ENSMUSG00000089794	Gm16337	lincRNA	9757607	9786142	+	2.84719	3.13141	3.21053	4.35641	4.26875	4.391	2.01021	2.88948	3.84649	4.05547	4.08307	2	Cell type specific open chromatin in AM, infection independent	-0.905014	-0.540913	-0.439547	1.02842	0.916114	1.07273	-1.97725	-0.850833	0.375162	0.642884	0.678251
chr14	8215192	8215742	551	inside	1044	ENSMUSG00000021752	Kctd6	protein_coding	8214148	8223567	+	2.76099	2.81791	2.74823	3.69433	3.75922	3.68672	2.13979	2.70482	3.41363	3.29759	3.62272	2	Cell type specific open chromatin in AM, infection independent	-0.720192	-0.614728	-0.743845	1.00939	1.12964	0.995291	-1.87137	-0.824288	0.489224	0.274189	0.876691
chr9	78109679	78110455	777	inside	487	ENSMUSG00000009828	Ick	protein_coding	78109192	78172107	+	3.52329	3.49429	3.72792	5.27147	5.12093	5.05961	2.56588	3.47887	4.99029	4.57054	4.70914	2	Cell type specific open chromatin in AM, infection independent	-0.782641	-0.814834	-0.555507	1.1578	0.990711	0.922646	-1.84535	-0.831943	0.8457	0.379785	0.533629
chr10	81497712	81498328	617	upstream	-1320	ENSMUSG00000020238	Ncln	protein_coding	81486249	81496392	-	3.35696	3.28857	3.42571	4.63949	4.44436	4.61999	2.47057	3.08379	4.33749	4.20722	4.2484	2	Cell type specific open chromatin in AM, infection independent	-0.647803	-0.741595	-0.553523	1.11108	0.843471	1.08434	-1.86342	-1.02243	0.696912	0.518248	0.574729
chr6	127151496	127152018	523	upstream	-448	ENSMUSG00000000184	Ccnd2	protein_coding	127125779	127151048	-	3.07861	3.08539	3.15132	4.48838	4.41836	4.38422	2.25868	2.81843	4.09271	3.9	4.05209	2	Cell type specific open chromatin in AM, infection independent	-0.702491	-0.693554	-0.606672	1.15544	1.06315	1.01816	-1.78308	-1.04538	0.633979	0.380011	0.580448
chr7	101300449	101300906	458	inside	1802	ENSMUSG00000047767	Atg16l2	protein_coding	101289392	101302251	-	1.95952	1.91884	1.82293	3.33946	3.27083	3.03879	1.09468	1.64924	2.55482	2.3576	2.77924	2	Cell type specific open chromatin in AM, infection independent	-0.532898	-0.589249	-0.722124	1.37884	1.28376	0.962302	-1.73102	-0.962745	0.291818	0.0185973	0.602717
chr16	38348240	38348671	432	inside	1200	ENSMUSG00000095464	Gm21987	protein_coding	38347040	38362297	+	2.38892	2.10459	2.35852	3.34436	3.13375	3.1227	1.86784	2.18939	2.73136	2.72893	2.88349	2	Cell type specific open chromatin in AM, infection independent	-0.491083	-1.08741	-0.554838	1.51271	1.071	1.04784	-1.58392	-0.909546	0.227084	0.222004	0.546157
chr1	191267744	191268286	543	inside	566	ENSMUSG00000103174	RP24-443M8.2	lincRNA	191267178	191288714	+	3.21953	3.09058	3.04294	4.66124	4.63516	4.67476	2.25868	2.493	3.78778	4.2847	4.28693	2	Cell type specific open chromatin in AM, infection independent	-0.510135	-0.654261	-0.707503	1.10129	1.07214	1.1164	-1.58409	-1.32218	0.125005	0.680421	0.682917
chr10	41517869	41518206	338	upstream	-1545	ENSMUSG00000019818	Cd164	protein_coding	41519414	41531048	+	2.2787	2.31415	2.07546	4.37328	4.23439	4.37512	0.813199	1.56493	3.21999	3.81798	3.67595	2	Cell type specific open chromatin in AM, infection independent	-0.566931	-0.538136	-0.732026	1.13447	1.02164	1.13596	-1.75734	-1.14672	0.197658	0.6834	0.568033
chr5	74950968	74951678	711	inside	1774	ENSMUSG00000072874	Gm6116	lincRNA	74949194	74966368	+	2.14896	2.16483	2.08699	3.27935	3.17574	3.18648	1.3301	1.80438	2.53115	2.90751	2.8007	2	Cell type specific open chromatin in AM, infection independent	-0.539586	-0.514653	-0.636945	1.23649	1.07369	1.09057	-1.82617	-1.08098	0.0609161	0.652248	0.484426
chr12	16589300	16589933	634	overlapStart	470	ENSMUSG00000020593	Lpin1	protein_coding	16535669	16589770	-	3.57473	3.2145	3.45717	4.49501	4.44865	4.3098	2.81902	2.98991	3.79773	4.1092	4.10049	2	Cell type specific open chromatin in AM, infection independent	-0.308288	-0.920872	-0.508213	1.25669	1.17786	0.941731	-1.59342	-1.30281	0.0709325	0.600601	0.585788
chr1	134098021	134098338	318	inside	1138	ENSMUSG00000102380	RP23-393C3.4	TEC	134096405	134099159	-	2.5077	2.44137	2.46846	4.5701	4.44221	4.45499	1.70987	1.64924	3.5015	3.84746	3.64662	2	Cell type specific open chromatin in AM, infection independent	-0.637392	-0.698144	-0.673329	1.25163	1.13449	1.14619	-1.36815	-1.42368	0.272866	0.58974	0.405782
chr12	85745574	85747761	2188	overlapStart	-965	ENSMUSG00000034258	Mfsd7c	protein_coding	85746539	85813585	+	4.46964	4.38094	4.3759	6.39578	6.43867	6.41869	3.713	4.02794	5.16961	5.73783	5.63724	2	Cell type specific open chromatin in AM, infection independent	-0.678012	-0.765062	-0.770008	1.21237	1.25446	1.23485	-1.42061	-1.11151	0.00895944	0.566639	0.46791
chr11	52128288	52129054	767	upstream	-509	ENSMUSG00000097605	mmu-mir-3061	lincRNA	52124530	52127779	-	2.36215	2.15496	2.34897	3.39717	3.1809	3.01557	0.813199	2.85439	2.11977	3.44631	3.20655	2	Cell type specific open chromatin in AM, infection independent	-0.341494	-0.608366	-0.358464	0.991689	0.713124	0.500161	-2.33665	0.292555	-0.653701	1.05499	0.746161
chr2	35397349	35398762	1414	upstream	-174	ENSMUSG00000079421	4930402F06Rik	protein_coding	35375562	35397175	-	3.02841	3.10089	3.12917	3.90458	3.8911	3.79639	2.36851	3.20016	3.26373	4.13334	4.34652	2	Cell type specific open chromatin in AM, infection independent	-0.749936	-0.626651	-0.578562	0.740238	0.717315	0.556234	-1.87227	-0.457819	-0.349714	1.12929	1.49187
chr5	35722793	35723177	385	inside	238	ENSMUSG00000087703	Gm15650	antisense	35722555	35724485	+	2.07394	2.23207	2.41454	3.59508	3.40487	3.52343	1.3301	2.5815	2.55482	3.4968	3.57369	2	Cell type specific open chromatin in AM, infection independent	-0.94521	-0.73886	-0.50074	1.03982	0.791608	0.946326	-1.91589	-0.282868	-0.31768	0.911577	1.01191
chr9	83546331	83546656	326	upstream	-1996	ENSMUSG00000032261	Sh3bgrl2	protein_coding	83548327	83638801	+	2.20025	1.7845	1.51661	2.81232	2.97037	2.85475	0.813199	2.62379	3.4645	3.11569	3.23047	2	Cell type specific open chromatin in AM, infection independent	-0.353174	-0.86049	-1.18738	0.393708	0.586566	0.445475	-2.04573	0.163645	1.18953	0.763898	0.903956
chr16	90915869	90916621	753	downstream	689	ENSMUSG00000083226	Gm7831	processed_pseudogene	90915180	90915731	+	2.78807	2.75398	2.666	3.02249	3.01732	3.08972	1.09468	2.85439	3.77775	3.30469	3.29239	2	Cell type specific open chromatin in AM, infection independent	-0.13457	-0.1854	-0.316582	0.21498	0.207263	0.315225	-2.65958	-0.0356728	1.34115	0.635771	0.61742
chr4	97757181	97758513	1333	overlapStart	208	ENSMUSG00000085710	Gm12676	processed_transcript	97754168	97757389	-	3.30167	3.55557	3.25212	3.72845	4.03779	3.73017	1.70987	3.20016	4.28185	4.06805	4.12196	2	Cell type specific open chromatin in AM, infection independent	-0.340063	0.0157518	-0.409508	0.258018	0.691523	0.26043	-2.5708	-0.482316	1.03356	0.733928	0.809483
chr1	182954651	182955490	840	overlapStart	-137	ENSMUSG00000079164	Tlr5	protein_coding	182954788	182976044	+	3.46157	3.08019	3.25723	4.35883	4.03779	4.19302	2.36851	2.9572	4.54079	4.06805	3.97866	2	Cell type specific open chromatin in AM, infection independent	-0.296302	-0.855069	-0.595679	1.01831	0.547931	0.77537	-1.89777	-1.03526	1.2849	0.592265	0.461308
chr6	91685564	91686299	736	inside	1497	ENSMUSG00000030096	Slc6a6	protein_coding	91684067	91759063	+	3.56694	3.17111	3.27247	4.33688	4.04913	4.13763	2.25868	3.22785	4.179	4.00839	4.14731	2	Cell type specific open chromatin in AM, infection independent	-0.160587	-0.785398	-0.6254	1.05477	0.600548	0.740242	-2.22567	-0.695837	0.805553	0.536241	0.755532
chrX	13851088	13851652	565	overlapStart	279	ENSMUSG00000031012	Cask	protein_coding	13517080	13851367	-	2.43247	2.0735	2.43274	3.28446	3.04023	3.202	1.3301	2.34917	3.23471	3.26154	3.00866	2	Cell type specific open chromatin in AM, infection independent	-0.418859	-0.990691	-0.418437	0.938321	0.549277	0.806964	-2.17489	-0.551558	0.85908	0.901816	0.498981
chr1	64078322	64079144	823	overlapStart	-332	ENSMUSG00000086836	Gm13748	antisense	64078654	64090782	+	3.05651	3.11623	3.23666	4.00698	4.13145	4.0856	2.01021	2.98991	4.3443	4.08465	3.88129	2	Cell type specific open chromatin in AM, infection independent	-0.679246	-0.595411	-0.426338	0.655103	0.829852	0.765484	-2.14814	-0.772757	1.12866	0.764141	0.47865
chr19	37172720	37173301	582	upstream	-1123	ENSMUSG00000097591	A330032B11Rik	lincRNA	37173843	37196541	+	2.54785	2.83036	2.76269	3.54915	3.71362	3.51518	1.70987	2.5815	3.70558	3.34659	3.61668	2	Cell type specific open chromatin in AM, infection independent	-0.827583	-0.388167	-0.493419	0.729855	0.98568	0.677013	-2.131	-0.775254	0.973179	0.414799	0.834897
chr11	108342807	108344508	1702	overlapStart	-547	ENSMUSG00000000049	Apoh	protein_coding	108343354	108414396	+	3.73983	3.84663	3.79276	4.59908	4.57563	4.52245	2.47057	3.7887	5.06224	4.41513	4.41422	2	Cell type specific open chromatin in AM, infection independent	-0.535633	-0.381745	-0.459364	0.702457	0.668669	0.592035	-2.36452	-0.465224	1.36982	0.437403	0.436099
chr3	59263668	59264341	674	upstream	-837	ENSMUSG00000036353	P2ry12	protein_coding	59216271	59262831	-	3.05094	3.03249	2.89983	3.83669	3.97674	3.88236	1.53245	3.20016	4.23867	4.08051	3.83002	2	Cell type specific open chromatin in AM, infection independent	-0.464142	-0.487686	-0.656982	0.538643	0.71738	0.596929	-2.40206	-0.273697	1.05166	0.849819	0.530139
chr13	73763061	73764788	1728	overlapStart	-636	ENSMUSG00000017756	Slc12a7	protein_coding	73763697	73816743	+	4.46545	4.62025	4.49544	5.15084	5.00779	4.8864	3.53598	4.27351	5.63412	4.9425	4.98936	2	Cell type specific open chromatin in AM, infection independent	-0.479921	-0.196336	-0.424993	0.775693	0.513623	0.291237	-2.18268	-0.831561	1.66105	0.394024	0.479866
chr4	108302062	108302709	648	upstream	-966	ENSMUSG00000034636	Zyg11b	protein_coding	108229724	108301096	-	2.9346	2.8427	2.60311	3.34924	3.06279	3.09527	1.86784	2.493	3.41363	3.0664	3.02698	2	Cell type specific open chromatin in AM, infection independent	0.109615	-0.101437	-0.651701	1.06193	0.404026	0.478635	-2.3404	-0.904595	1.20981	0.412318	0.321801
chr3	30594973	30595898	926	overlapStart	760	ENSMUSG00000102505	RP24-120B18.5	TEC	30594844	30595733	-	3.17919	3.15139	3.00087	3.6515	3.39157	3.56001	2.13979	2.62379	3.91209	3.75195	3.4433	2	Cell type specific open chromatin in AM, infection independent	-0.145807	-0.199239	-0.488581	0.762091	0.262442	0.586235	-2.14382	-1.21344	1.26303	0.955202	0.361887
chr6	7845516	7845949	434	inside	674	ENSMUSG00000042460	C1galt1	protein_coding	7844842	7872047	+	3.15339	2.98315	3.02506	3.56602	3.49055	3.39883	2.01021	2.34917	3.84649	3.79799	3.42959	2	Cell type specific open chromatin in AM, infection independent	-0.0574347	-0.35363	-0.280713	0.66048	0.529176	0.369589	-2.04642	-1.45668	1.14846	1.06407	0.42311
chr11	29548651	29549316	666	upstream	-542	ENSMUSG00000020460	Rps27a	protein_coding	29545846	29548109	-	2.98226	2.62412	2.62702	3.27935	3.11768	3.13353	1.09468	2.00969	3.38751	3.3603	3.18223	2	Cell type specific open chromatin in AM, infection independent	0.261286	-0.251721	-0.247561	0.686831	0.45525	0.477957	-2.44247	-1.13181	0.841753	0.802774	0.547712
chr10	34208121	34208553	433	upstream	-570	ENSMUSG00000039497	Dse	protein_coding	34151394	34207551	-	3.03972	2.77989	2.79118	3.60327	3.42242	3.52754	1.09468	1.94445	3.92123	3.56347	3.83523	2	Cell type specific open chromatin in AM, infection independent	-0.00905047	-0.309118	-0.296079	0.641793	0.432927	0.554332	-2.25534	-1.27395	1.00899	0.595819	0.909678
chr15	36879051	36880084	1034	overlapStart	765	ENSMUSG00000072618	Gm10384	protein_coding	36870501	36879816	-	3.67966	3.6358	3.65616	4.19767	4.11805	3.99351	2.47057	3.11378	4.33749	4.18043	4.06988	2	Cell type specific open chromatin in AM, infection independent	-0.15967	-0.238539	-0.201928	0.771808	0.628641	0.404693	-2.33383	-1.17723	1.02323	0.740812	0.542008
chr8	41052978	41054003	1026	overlapStart	-132	ENSMUSG00000085672	Gm16193	antisense	41053110	41064706	+	3.68327	3.43029	3.58064	4.33934	4.16832	4.09117	2.25868	2.9572	4.50479	4.24832	4.20479	2	Cell type specific open chromatin in AM, infection independent	-0.1268	-0.497903	-0.277349	0.835595	0.584727	0.471551	-2.21655	-1.19187	1.0783	0.702077	0.638224
chr15	58213823	58214244	422	upstream	-652	ENSMUSG00000086801	Gm15943	processed_transcript	58214475	58324053	+	2.58692	2.24142	2.45961	3.22196	3.11768	3.1227	1.09468	1.87612	3.26373	2.8504	2.81131	2	Cell type specific open chromatin in AM, infection independent	-0.0260535	-0.546075	-0.217668	0.929765	0.772806	0.780369	-2.27207	-1.09591	0.992627	0.370526	0.311684
chr16	44811234	44812068	835	overlapStart	-499	ENSMUSG00000062082	Cd200r4	protein_coding	44811733	44839150	+	3.57084	3.33737	3.1568	4.27922	4.23439	4.32168	1.3301	2.34917	4.4987	4.12934	4.25619	2	Cell type specific open chromatin in AM, infection independent	-0.0168791	-0.251702	-0.433323	0.695629	0.650533	0.738332	-2.27065	-1.24566	0.916386	0.544873	0.672459
chr4	122884889	122885308	420	inside	1167	ENSMUSG00000028656	Cap1	protein_coding	122859047	122886056	-	3.30167	3.14642	3.08957	4.02539	4.09908	4.14031	1.3301	2.39872	4.07645	3.91864	3.88632	2	Cell type specific open chromatin in AM, infection independent	-0.112295	-0.287537	-0.351709	0.704634	0.787815	0.834352	-2.33777	-1.13153	0.762263	0.584131	0.547647
chr3	52269763	52270453	691	upstream	-328	ENSMUSG00000092405	Gm20402	antisense	52268435	52269435	-	3.35696	3.40137	3.3654	3.86764	4.02922	3.6305	2.01021	2.493	4.20167	3.70977	3.81955	2	Cell type specific open chromatin in AM, infection independent	-0.13263	-0.0650559	-0.119783	0.644499	0.890396	0.283633	-2.18208	-1.44738	1.15282	0.404262	0.57132
chr10	117281805	117282484	680	overlapStart	469	ENSMUSG00000069516	Lyz2	protein_coding	117277334	117282274	-	4.04211	3.96712	4.2196	4.59908	4.63704	4.41782	2.73948	3.43204	4.6437	4.46353	4.31703	2	Cell type specific open chromatin in AM, infection independent	-0.157541	-0.285534	0.145387	0.793073	0.857866	0.48371	-2.38082	-1.19878	0.869226	0.56173	0.311687
chr2	38511507	38512753	1247	overlapStart	-136	ENSMUSG00000026749	Nek6	protein_coding	38511643	38588041	+	4.01658	3.92129	4.02341	4.47281	4.42925	4.26125	3.09947	3.40804	4.35782	4.34795	4.27164	2	Cell type specific open chromatin in AM, infection independent	-0.0883036	-0.305015	-0.072775	0.949237	0.850167	0.468121	-2.17396	-1.47222	0.687717	0.665286	0.491744
chr9	80163220	80163857	638	upstream	-1811	ENSMUSG00000033577	Myo6	protein_coding	80165031	80311729	+	2.26913	2.21317	2.04028	3.05273	2.928	2.70309	0.813199	2.18939	3.4645	3.53958	3.26948	2	Cell type specific open chromatin in AM, infection independent	-0.402326	-0.472633	-0.689871	0.582275	0.425546	0.142949	-2.2317	-0.502511	1.09966	1.194	0.854617
chr1	16689206	16689816	611	inside	1155	ENSMUSG00000025779	Ly96	protein_coding	16688051	16709611	+	2.81464	2.70748	2.72627	3.01022	2.87163	2.96797	2.01021	2.39872	3.54942	3.43987	3.47702	2	Cell type specific open chromatin in AM, infection independent	-0.197078	-0.426549	-0.386332	0.221719	-0.0750576	0.131243	-1.91968	-1.08772	1.37635	1.14178	1.22132
chr4	99032373	99033980	1608	inside	1419	ENSMUSG00000028553	Angptl3	protein_coding	99030954	99046111	+	2.80142	2.92629	2.91932	3.32467	3.47802	3.51518	1.70987	2.493	3.77775	3.99088	4.16397	2	Cell type specific open chromatin in AM, infection independent	-0.544765	-0.370134	-0.379868	0.187021	0.401489	0.453453	-2.07134	-0.976097	0.82068	1.11874	1.36082
chrX	152234009	152234482	474	inside	989	ENSMUSG00000025332	Kdm5c	protein_coding	152233020	152274535	+	2.4065	2.37492	2.30025	2.73983	2.66602	2.59756	1.70987	2.18939	2.9254	2.63061	3.19849	2	Cell type specific open chromatin in AM, infection independent	-0.29166	-0.371613	-0.56065	0.552167	0.365319	0.192013	-2.0552	-0.841271	1.02195	0.27567	1.71328
chr12	73052270	73053191	922	inside	1617	ENSMUSG00000051367	Six1	protein_coding	73040015	73053887	-	2.49132	2.35782	2.22914	3.08235	2.90322	2.83498	1.86784	2.24464	3.03042	2.86969	3.254	2	Cell type specific open chromatin in AM, infection independent	-0.366607	-0.672327	-0.967009	0.9869	0.576668	0.420405	-1.7944	-0.931501	0.867981	0.499896	1.37999
chr5	52137983	52138786	804	upstream	-1966	ENSMUSG00000098726	Mir6417	miRNA	52135902	52136017	-	3.15339	3.22869	3.08382	3.68277	3.50709	3.59177	2.81902	2.85439	3.87497	3.6882	3.96922	2	Cell type specific open chromatin in AM, infection independent	-0.631413	-0.442354	-0.806104	0.697872	0.256741	0.469356	-1.47104	-1.38221	1.18049	0.711516	1.41715
chr8	109614002	109615152	1151	overlapStart	-515	ENSMUSG00000048827	Pkd1l3	protein_coding	109614517	109672592	+	2.33487	2.26913	2.2702	2.86099	3.06279	2.9374	1.70987	1.87612	3.17488	2.91681	3.31494	2	Cell type specific open chromatin in AM, infection independent	-0.510306	-0.631515	-0.62954	0.459756	0.831837	0.600644	-1.66268	-1.35615	1.03851	0.562687	1.29676
chr9	89208826	89209253	428	upstream	-1850	ENSMUSG00000066442	Mthfs	protein_coding	89210676	89377713	+	3.37939	3.19056	3.33186	3.61953	3.69208	3.68304	2.47057	2.66487	3.64071	3.90935	3.87624	2	Cell type specific open chromatin in AM, infection independent	-0.0550887	-0.456707	-0.156181	0.455649	0.609959	0.590728	-1.98801	-1.57476	0.500707	1.07206	1.00165
chr3	15847976	15848723	748	overlapStart	552	ENSMUSG00000074677	Sirpb1c	protein_coding	15795145	15848528	-	3.25877	3.18086	3.08957	3.63959	3.64801	3.50687	2.13979	2.5815	3.89365	4.05125	3.92103	2	Cell type specific open chromatin in AM, infection independent	-0.164269	-0.296507	-0.45148	0.482191	0.496484	0.256898	-2.06377	-1.31395	0.913464	1.181	0.959944
chr8	79680166	79680996	831	includeFeature	658	ENSMUSG00000094594	Tpd52-ps	pseudogene	79680266	79680824	-	3.56302	3.32862	3.3367	3.98519	3.9678	3.99648	2.56588	2.98991	4.14822	4.26662	4.21682	2	Cell type specific open chromatin in AM, infection independent	-0.191397	-0.612463	-0.597955	0.566971	0.535735	0.58725	-1.98261	-1.22092	0.859818	1.07252	0.983049
chr9	113706589	113707226	638	inside	1670	ENSMUSG00000032504	Pdcd6ip	protein_coding	113651744	113708259	-	2.86637	2.39182	2.3868	3.31472	3.10686	3.01557	1.70987	2.13195	3.11246	3.47808	3.54218	2	Cell type specific open chromatin in AM, infection independent	0.0729102	-0.731037	-0.739536	0.832467	0.480335	0.325669	-1.88635	-1.1713	0.489806	1.10921	1.21782
chr9	48480920	48481672	753	upstream	-309	ENSMUSG00000032026	Rexo2	protein_coding	48468514	48480611	-	2.30706	2.15496	2.35852	3.25875	2.81296	2.8082	1.3301	1.56493	3.03042	3.20951	3.29994	2	Cell type specific open chromatin in AM, infection independent	-0.37061	-0.595456	-0.294529	1.03627	0.377264	0.370223	-1.81484	-1.4677	0.698738	0.963478	1.09717
chr2	150750239	150751033	795	overlapStart	523	ENSMUSG00000097818	Gm26681	lincRNA	150748281	150750762	-	3.18429	2.93784	3.13474	3.79078	3.4696	3.67194	2.36851	2.39872	3.62961	3.8953	3.96922	2	Cell type specific open chromatin in AM, infection independent	-0.229867	-0.667692	-0.317901	0.847549	0.276986	0.636437	-1.67911	-1.62543	0.561241	1.03324	1.16455
chr16	45736613	45737150	538	inside	110	ENSMUSG00000086237	Gm15591	antisense	45736503	45737318	+	2.67658	2.39182	2.13224	2.86099	3.16013	3.21735	1.53245	1.7289	3.27802	2.98029	2.99941	2	Cell type specific open chromatin in AM, infection independent	0.0725495	-0.396759	-0.824566	0.376462	0.869483	0.963772	-1.81307	-1.48931	1.06376	0.573092	0.604589
chr13	23554892	23556642	1751	includeFeature	-195	ENSMUSG00000052565	Hist1h1d	protein_coding	23555087	23555830	+	4.81884	4.70722	4.60582	5.0435	5.13297	5.12753	3.87065	3.7887	5.25516	5.22678	5.09303	2	Cell type specific open chromatin in AM, infection independent	0.0591386	-0.156313	-0.352027	0.492775	0.665468	0.654968	-1.77102	-1.9292	0.901307	0.846536	0.58837
chr6	108784058	108785110	1053	inside	999	ENSMUSG00000030105	Arl8b	protein_coding	108783059	108823723	+	4.52098	4.28469	4.20643	4.96617	4.78851	4.84747	3.43861	3.52423	4.93274	4.82885	4.81313	2	Cell type specific open chromatin in AM, infection independent	0.0958426	-0.334458	-0.476961	0.906584	0.58304	0.690412	-1.87524	-1.7193	0.845706	0.656505	0.627872
chr8	105637766	105638138	373	upstream	-281	ENSMUSG00000098120	Gm5914	lincRNA	105624336	105637485	-	2.90398	2.58055	2.65054	3.42055	3.37814	3.43866	1.86784	1.80438	3.30618	3.3397	3.26948	2	Cell type specific open chromatin in AM, infection independent	-0.00241241	-0.533108	-0.418278	0.845179	0.775599	0.874903	-1.70255	-1.80667	0.657517	0.712515	0.597303
chr4	88707141	88707789	649	downstream	1312	ENSMUSG00000084192	Gm13282	unprocessed_pseudogene	88707909	88708453	-	3.66147	3.37611	3.40281	4.11983	4.09362	4.18263	2.65529	2.70482	4.179	4.17657	4.14731	2	Cell type specific open chromatin in AM, infection independent	-0.0650651	-0.547605	-0.502451	0.709997	0.665677	0.816197	-1.76649	-1.68273	0.810055	0.805943	0.756471
chr1	137921196	137922337	1142	overlapStart	116	ENSMUSG00000098045	Gm26979	lincRNA	137917690	137921312	-	3.42322	3.47062	3.39355	3.79436	4.04347	3.92349	2.56588	2.70482	4.37786	3.99528	3.99272	2	Cell type specific open chromatin in AM, infection independent	-0.325425	-0.24184	-0.377754	0.329094	0.768408	0.556824	-1.83739	-1.59237	1.35812	0.683419	0.678908
chr10	10472255	10472682	428	overlapStart	71	ENSMUSG00000050994	Adgb	protein_coding	10335703	10472326	-	2.67658	2.73424	2.83973	3.50171	3.76267	3.61899	1.53245	2.13195	4.22398	3.6882	3.65843	2	Cell type specific open chromatin in AM, infection independent	-0.55298	-0.481792	-0.351544	0.465805	0.788011	0.610612	-1.96564	-1.22544	1.3576	0.696072	0.659305
chr3	109122909	109124429	1521	overlapStart	-240	ENSMUSG00000040322	Slc25a24	protein_coding	109123149	109168457	+	4.50882	4.50069	4.3498	4.99293	5.03514	4.97184	3.53598	3.96354	5.29083	5.04786	4.95866	2	Cell type specific open chromatin in AM, infection independent	-0.264181	-0.279332	-0.560576	0.63817	0.716834	0.598847	-2.07748	-1.28055	1.19343	0.740543	0.574291
chr4	9770307	9771800	1494	overlapStart	-278	ENSMUSG00000085558	4930412C18Rik	processed_transcript	9770585	9823411	+	4.343	4.20564	4.2507	4.91935	5.0759	4.93363	3.22159	3.28167	5.22228	4.8868	4.98234	2	Cell type specific open chromatin in AM, infection independent	-0.201521	-0.397966	-0.333518	0.622783	0.846691	0.643206	-1.80537	-1.71945	1.05605	0.576228	0.71287
chr6	16898048	16898916	869	overlapStart	393	ENSMUSG00000029553	Tfec	protein_coding	16833381	16898441	-	3.38826	3.31982	3.3889	4.09098	4.0003	3.90465	2.47057	2.53793	4.22398	4.07221	4.2523	2	Cell type specific open chromatin in AM, infection independent	-0.337628	-0.44448	-0.336638	0.759392	0.617837	0.468518	-1.77026	-1.66511	0.967029	0.730102	1.01124
chr1	185331363	185331692	330	upstream	-786	ENSMUSG00000026617	Bpnt1	protein_coding	185332149	185357777	+	2.32566	2.36639	2.18687	2.92777	2.89066	2.99196	1.3301	1.16761	3.43929	3.05801	3.18223	2	Cell type specific open chromatin in AM, infection independent	-0.279646	-0.22479	-0.466531	0.531165	0.481192	0.617604	-1.62026	-1.83907	1.21997	0.706547	0.873814
chr5	21700206	21700734	529	inside	1190	ENSMUSG00000044968	Napepld	protein_coding	21662901	21701396	-	2.75415	2.58791	2.51191	3.91779	3.49471	3.59177	1.70987	1.37991	4.07645	3.73102	3.8456	2	Cell type specific open chromatin in AM, infection independent	-0.324595	-0.504167	-0.586262	0.93237	0.475357	0.580202	-1.45262	-1.80905	1.10376	0.730621	0.854389
chr18	37824914	37826023	1110	inside	1035	ENSMUSG00000102828	RP23-407E2.30	processed_transcript	37823879	37840382	+	2.41521	2.31415	2.09844	3.40187	3.40487	3.00381	1.86784	2.62379	2.9254	3.8328	3.78227	2	Cell type specific open chromatin in AM, infection independent	-0.689715	-0.839957	-1.16066	0.777161	0.781616	0.185365	-1.50349	-0.379626	0.0687893	1.41782	1.3427
chr2	134763918	134765340	1423	upstream	-288	ENSMUSG00000083879	Gm14038	processed_pseudogene	134762824	134763630	-	2.82775	3.05918	2.73362	3.34924	3.62167	3.23253	2.47057	2.493	3.54942	3.76746	4.06988	2	Cell type specific open chromatin in AM, infection independent	-0.697867	-0.261256	-0.875444	0.285957	0.799903	0.0657797	-1.37172	-1.32939	0.663598	1.07496	1.64548
chr3	65971477	65971947	471	overlapEnd	1563	ENSMUSG00000102652	RP24-372I24.2	TEC	65969914	65971922	+	2.74726	2.34051	2.2903	3.55761	3.49885	3.43866	2.01021	1.80438	3.30618	3.82788	3.56745	2	Cell type specific open chromatin in AM, infection independent	-0.272677	-0.835066	-0.904488	0.847727	0.766481	0.683269	-1.29174	-1.57633	0.500092	1.22141	0.861328
chrX	167263377	167263842	466	inside	952	ENSMUSG00000040522	Tlr8	protein_coding	167242696	167264329	-	2.0629	2.02015	1.66255	3.52778	3.42677	3.39883	2.01021	1.47538	3.59579	3.72043	3.62272	2	Cell type specific open chromatin in AM, infection independent	-0.783603	-0.830655	-1.22424	0.828672	0.717504	0.686748	-0.841591	-1.43024	0.903524	1.04071	0.933166
chr10	93487433	93488025	593	upstream	-1335	ENSMUSG00000020017	Hal	protein_coding	93488768	93519304	+	2.25949	2.0943	1.91642	3.50609	3.37814	3.17605	1.86784	1.94445	3.12832	3.29759	3.55487	2	Cell type specific open chromatin in AM, infection independent	-0.675437	-0.908359	-1.15917	1.08233	0.901918	0.616954	-1.22768	-1.11965	0.549652	0.788338	1.15111
chr3	51661420	51664080	2661	inside	1060	ENSMUSG00000074604	Mgst2	protein_coding	51660360	51682677	+	4.10267	4.07046	3.84466	4.80852	4.88026	4.71857	3.87065	3.7887	4.80535	4.70815	4.93702	2	Cell type specific open chromatin in AM, infection independent	-0.659421	-0.72803	-1.20897	0.843972	0.996767	0.652382	-1.15361	-1.32816	0.837217	0.630192	1.11767
chr6	31141122	31141809	688	downstream	1541	ENSMUSG00000086922	Gm13835	processed_pseudogene	31141979	31142663	-	2.04056	2.34919	2.01635	2.97275	3.01153	3.20713	1.70987	1.94445	2.38037	3.04958	3.04508	2	Cell type specific open chromatin in AM, infection independent	-0.877258	-0.313273	-0.921497	0.826201	0.897069	1.2545	-1.48154	-1.05288	-0.256299	0.9666	0.958377
chr13	52979420	52979810	391	inside	1653	ENSMUSG00000056749	Nfil3	protein_coding	52967209	52981073	-	2.28822	1.94198	1.80906	3.88118	3.91299	3.99054	1.09468	2.18939	2.83164	3.82788	3.57991	2	Cell type specific open chromatin in AM, infection independent	-0.542248	-0.876588	-1.00493	0.995954	1.02667	1.10155	-1.69476	-0.637674	-0.0175077	0.944482	0.705043
chr14	70576725	70577207	483	upstream	-1122	ENSMUSG00000045211	Nudt18	protein_coding	70577847	70582571	+	2.74726	2.70072	2.50332	3.8015	3.85925	3.77235	1.86784	2.53793	3.0638	3.6215	3.42959	2	Cell type specific open chromatin in AM, infection independent	-0.506606	-0.576991	-0.875493	1.0876	1.17492	1.04352	-1.83646	-0.823162	-0.0279453	0.815413	0.525201
chr2	132715350	132716524	1175	upstream	-1756	ENSMUSG00000064413	Gm22245	snRNA	132717106	132717208	+	3.99641	3.9501	3.64058	5.57005	5.67335	5.73956	2.73948	3.67262	4.78548	5.27097	5.06891	2	Cell type specific open chromatin in AM, infection independent	-0.555967	-0.602039	-0.909977	1.00964	1.11242	1.17828	-1.80649	-0.8781	0.229076	0.712092	0.511059
chr7	75668224	75668710	487	upstream	-649	ENSMUSG00000087896	Gm25282	snRNA	75668873	75668956	+	2.24978	2.19403	1.49945	3.23784	3.48221	3.35786	1.3301	2.18939	2.35363	3.20192	3.42959	2	Cell type specific open chromatin in AM, infection independent	-0.437977	-0.50907	-1.39476	0.821936	1.13354	0.974982	-1.6107	-0.514979	-0.305557	0.776132	1.06644
chr2	35398773	35399561	789	upstream	-1598	ENSMUSG00000079421	4930402F06Rik	protein_coding	35375562	35397175	-	1.9355	2.27825	1.83666	3.38296	3.15489	3.30616	1.09468	2.07211	2.48262	3.29045	3.32238	2	Cell type specific open chromatin in AM, infection independent	-0.800088	-0.360761	-0.92678	1.05525	0.762919	0.956811	-1.87784	-0.624978	-0.0987954	0.936676	0.977595
chr13	43302516	43303031	516	inside	1656	ENSMUSG00000051335	Gfod1	protein_coding	43195519	43304172	-	1.9355	2.44137	1.90343	3.75444	3.65915	3.46033	1.3301	2.18939	2.53115	3.20951	3.35175	2	Cell type specific open chromatin in AM, infection independent	-0.938142	-0.322219	-0.977186	1.27652	1.1605	0.91842	-1.67525	-0.629011	-0.212902	0.613035	0.786228
chr17	46994671	46995468	798	upstream	-1755	ENSMUSG00000084572	Gm23657	misc_RNA	46992623	46992916	-	1.89871	2.4002	1.97968	3.63959	3.28529	3.47743	1.3301	2.44663	2.4324	3.23947	3.27716	2	Cell type specific open chromatin in AM, infection independent	-1.02517	-0.361481	-0.918012	1.27879	0.809895	1.06418	-1.7777	-0.300025	-0.318863	0.749255	0.79913
chr6	120837125	120837525	401	inside	895	ENSMUSG00000009112	Bcl2l13	protein_coding	120836230	120892842	+	2.55575	2.4971	2.51191	3.56182	3.17574	3.33928	1.53245	2.07211	2.60102	3.30469	3.72168	2	Cell type specific open chromatin in AM, infection independent	-0.372972	-0.460143	-0.43814	1.12238	0.548534	0.791603	-1.89394	-1.09181	-0.305688	0.740204	1.35998
chr11	20248323	20248781	459	inside	1106	ENSMUSG00000044066	Cep68	protein_coding	20227037	20249429	-	2.45799	2.38339	2.6349	3.29967	3.3371	3.30137	1.3301	1.7289	2.55482	3.33276	3.26176	2	Cell type specific open chromatin in AM, infection independent	-0.337556	-0.444704	-0.0834244	0.871485	0.925249	0.873926	-1.95771	-1.38486	-0.198459	0.919024	0.817034
chr2	91455836	91456185	350	upstream	-1675	ENSMUSG00000027253	Lrp4	protein_coding	91457511	91513779	+	1.68488	1.84712	2.13224	3.02249	2.92184	2.9979	0.813199	1.27766	2.48262	3.26882	3.16578	2	Cell type specific open chromatin in AM, infection independent	-0.770727	-0.576477	-0.235099	0.83081	0.7103	0.801366	-1.8144	-1.2583	0.184414	1.12574	1.00237
chr2	26909097	26909386	290	inside	1580	ENSMUSG00000015776	Med22	protein_coding	26905262	26910677	-	1.98314	1.6783	1.61552	3.54064	3.13906	3.08972	1.09468	1.47538	1.95166	2.79095	3.08936	2	Cell type specific open chromatin in AM, infection independent	-0.396592	-0.762557	-0.837918	1.4732	0.991106	0.931873	-1.4632	-1.00616	-0.43438	0.57319	0.931435
chr6	31109779	31110457	679	inside	1141	ENSMUSG00000104030	RP23-459L15.7	TEC	31108827	31110920	-	3.22449	2.89106	2.90636	4.91112	4.78512	4.58492	2.01021	2.13195	2.81213	4.25933	4.27164	2	Cell type specific open chromatin in AM, infection independent	-0.28324	-0.596249	-0.581883	1.30007	1.18179	0.993857	-1.42314	-1.30886	-0.670338	0.688212	0.699769
chr13	23711974	23712359	386	upstream	-1120	ENSMUSG00000006611	Hfe	protein_coding	23702034	23710854	-	2.28822	2.25072	2.21869	2.99784	2.73084	3.13353	1.70987	1.87612	2.4324	2.70765	2.76838	2	Cell type specific open chromatin in AM, infection independent	-0.394321	-0.478003	-0.549473	1.18913	0.593344	1.49192	-1.68486	-1.31389	-0.072592	0.541616	0.677126
chr11	69684191	69684756	566	inside	1593	ENSMUSG00000089669	Tnfsf13	protein_coding	69682846	69685784	-	2.82775	2.86103	2.65829	4.51903	4.35808	4.56106	1.09468	2.24464	3.17488	4.04702	4.2484	2	Cell type specific open chromatin in AM, infection independent	-0.446979	-0.417177	-0.598757	1.06782	0.923668	1.10546	-1.99921	-0.969242	-0.136074	0.645062	0.825428
chr1	85962102	85962741	640	upstream	-1095	ENSMUSG00000049608	Gpr55	protein_coding	85938318	85961007	-	2.45799	2.46552	2.43274	3.80861	3.85279	3.83339	1.3301	2.00969	2.6892	3.50299	3.67013	2	Cell type specific open chromatin in AM, infection independent	-0.527764	-0.519045	-0.556989	1.03563	1.08677	1.06432	-1.83333	-1.04668	-0.26012	0.681869	0.875341
chr3	8744907	8745317	411	inside	1917	ENSMUSG00000103256	RP24-558H21.5	TEC	8743682	8746824	-	2.10657	1.91884	2.0521	3.06465	3.54363	3.49433	1.09468	1.47538	2.86988	3.4591	3.14914	2	Cell type specific open chromatin in AM, infection independent	-0.529181	-0.745312	-0.591888	0.573855	1.1253	1.06853	-1.69416	-1.25586	0.349612	1.02798	0.671128
chr1	136344284	136344618	335	inside	1820	ENSMUSG00000041570	Camsap2	protein_coding	136268123	136346104	-	2.41521	2.34051	2.07546	3.00404	3.0459	3.05027	1.3301	1.87612	2.79236	3.09126	3.19038	2	Cell type specific open chromatin in AM, infection independent	-0.246035	-0.368988	-0.805247	0.72314	0.792043	0.799227	-2.03205	-1.13335	0.374725	0.866691	1.02985
chr1	156454213	156454934	722	upstream	-1077	ENSMUSG00000103199	RP24-228M19.3	TEC	156455290	156457852	+	2.53991	2.38339	2.09844	3.13983	3.36912	3.29173	1.53245	2.24464	2.96127	3.43341	3.27716	2	Cell type specific open chromatin in AM, infection independent	-0.336974	-0.585719	-1.03859	0.616456	0.980867	0.857877	-1.93811	-0.806233	0.332675	1.08304	0.83471
chr16	49801056	49802297	1242	inside	523	ENSMUSG00000097465	Gm16619	lincRNA	49800533	49804874	+	3.51116	3.62512	3.67157	4.41811	4.39633	4.40224	2.56588	3.20016	4.06825	4.4887	4.28312	2	Cell type specific open chromatin in AM, infection independent	-0.588693	-0.404564	-0.329518	0.87668	0.841485	0.851032	-2.11598	-1.09117	0.311406	0.990735	0.658582
chr2	14228984	14229579	596	overlapStart	-408	ENSMUSG00000026712	Mrc1	protein_coding	14229392	14332057	+	2.48306	2.77989	2.53736	3.73964	3.9437	3.91724	1.09468	2.18939	3.15952	3.68276	3.49029	2	Cell type specific open chromatin in AM, infection independent	-0.586079	-0.25058	-0.524703	0.834181	1.06482	1.03491	-2.15529	-0.91799	0.178501	0.76989	0.552349
chr5	92254310	92255208	899	upstream	-1151	ENSMUSG00000029410	Ppef2	protein_coding	92226974	92253159	-	2.98226	2.92629	2.92576	3.94706	4.14473	4.13493	1.70987	2.493	3.56115	3.85232	3.78227	2	Cell type specific open chromatin in AM, infection independent	-0.429171	-0.50148	-0.502153	0.81707	1.0724	1.05975	-2.07274	-1.06116	0.318582	0.694692	0.604209
chr14	44048246	44048782	537	downstream	1261	ENSMUSG00000072599	Ear-ps2	unprocessed_pseudogene	44046985	44047450	+	3.05651	3.14642	3.01905	3.76908	3.94976	4.12683	1.86784	2.62379	3.76766	3.76746	3.48367	2	Cell type specific open chromatin in AM, infection independent	-0.402448	-0.267821	-0.458542	0.664546	0.935095	1.20023	-2.18235	-1.05041	0.662418	0.662117	0.237171
chr4	58913637	58913980	344	upstream	-888	ENSMUSG00000050812	AI314180	protein_coding	58798911	58912749	-	2.52389	2.68023	2.33936	3.3047	3.29008	3.43429	1.53245	2.39872	3.32005	3.42039	3.19849	2	Cell type specific open chromatin in AM, infection independent	-0.546701	-0.291214	-0.848274	0.729327	0.705426	0.941104	-2.16696	-0.751255	0.754416	0.918382	0.555749
chr9	25539006	25540781	1776	includeFeature	199	ENSMUSG00000088876	Gm25861	snoRNA	25539097	25539205	-	4.70092	4.63275	4.6178	6.56059	6.53659	6.5447	2.13979	4.1046	6.12986	6.21212	6.1964	2	Cell type specific open chromatin in AM, infection independent	-0.432014	-0.480614	-0.491271	0.893731	0.876626	0.882408	-2.25783	-0.857123	0.586669	0.645312	0.634106
chr17	17882597	17883022	426	inside	1343	ENSMUSG00000045551	Fpr1	protein_coding	17876471	17883940	-	3.05094	2.80535	2.71143	4.04659	3.92228	4.11322	1.3301	2.34917	3.7575	3.8953	3.85588	2	Cell type specific open chromatin in AM, infection independent	-0.232985	-0.509351	-0.61503	0.887427	0.747539	0.962408	-2.16945	-1.02269	0.562116	0.717187	0.672829
chr17	17884247	17884488	242	upstream	-307	ENSMUSG00000045551	Fpr1	protein_coding	17876471	17883940	-	2.01786	2.0735	2.00423	3.04071	3.08499	3.1708	1.09468	1.64924	2.85089	2.91681	3.01785	2	Cell type specific open chromatin in AM, infection independent	-0.608818	-0.529961	-0.628141	0.8409	0.90366	1.02528	-1.91727	-1.13128	0.571852	0.665289	0.808495
chr9	83926176	83926778	603	inside	1031	ENSMUSG00000032263	Bckdhb	protein_coding	83925145	84124240	+	2.64731	2.43323	2.26004	4.87095	4.82525	4.65047	0.813199	1.80438	4.91457	4.55275	4.71763	2	Cell type specific open chromatin in AM, infection independent	-0.561051	-0.702066	-0.816142	0.903651	0.87355	0.75842	-1.76917	-1.11628	0.932381	0.694055	0.802658
chr1	189006207	189006590	384	inside	1634	ENSMUSG00000026608	Kctd3	protein_coding	188971095	189007841	-	1.79575	1.47125	1.53358	3.21128	3.03454	3.38077	0	1.16761	3.24929	2.90751	3.26176	2	Cell type specific open chromatin in AM, infection independent	-0.422223	-0.708747	-0.653717	0.827637	0.671583	0.977292	-2.00782	-0.976851	0.861205	0.559422	0.872216
chr14	51091265	51091800	536	inside	188	ENSMUSG00000021876	Rnase4	protein_coding	51091077	51106151	+	3.32034	3.50598	3.17853	4.1425	4.00613	3.98158	2.47057	2.81843	4.06	3.81301	3.95013	2	Cell type specific open chromatin in AM, infection independent	-0.442955	-0.11083	-0.69665	1.02795	0.783976	0.740046	-1.96325	-1.3409	0.880356	0.438465	0.683794
chr14	51091265	51091800	536	inside	188	ENSMUSG00000072115	Ang	protein_coding	51091077	51102007	+	3.32034	3.50598	3.17853	4.1425	4.00613	3.98158	2.47057	2.81843	4.06	3.81301	3.95013	2	Cell type specific open chromatin in AM, infection independent	-0.442955	-0.11083	-0.69665	1.02795	0.783976	0.740046	-1.96325	-1.3409	0.880356	0.438465	0.683794
chr17	17884738	17885130	393	upstream	-798	ENSMUSG00000045551	Fpr1	protein_coding	17876471	17883940	-	2.6399	2.4814	2.6349	4.13969	4.01194	4.06878	0.463153	1.47538	4.01805	3.74675	3.67013	2	Cell type specific open chromatin in AM, infection independent	-0.32228	-0.452614	-0.326388	0.91099	0.805944	0.852683	-2.11221	-1.27986	0.810971	0.587879	0.524879
chr13	13591799	13592313	515	inside	1390	ENSMUSG00000019726	Lyst	protein_coding	13590409	13777440	+	3.10577	3.01623	3.02506	4.19225	4.11266	4.03741	1.53245	2.24464	4.19415	4.14921	4.10049	2	Cell type specific open chromatin in AM, infection independent	-0.351547	-0.449166	-0.439535	0.833001	0.746228	0.664189	-2.06688	-1.2904	0.835073	0.786074	0.732955
chr17	56289313	56289750	438	inside	1198	ENSMUSG00000024197	Plin3	protein_coding	56278962	56290511	-	2.77459	2.4814	2.666	3.59918	3.46538	3.42991	1.3301	1.80438	3.54942	3.50299	3.35175	2	Cell type specific open chromatin in AM, infection independent	-0.168518	-0.547379	-0.308836	0.896986	0.724089	0.678252	-2.03504	-1.42219	0.83268	0.772694	0.577269
chr4	63559269	63559864	596	inside	488	ENSMUSG00000045917	6330416G13Rik	protein_coding	63558781	63586357	+	2.87271	2.72759	2.65829	3.8192	3.83652	3.5996	1.70987	2.24464	3.76766	3.56347	3.42959	2	Cell type specific open chromatin in AM, infection independent	-0.333843	-0.536516	-0.63331	0.988075	1.01226	0.681364	-1.95792	-1.21103	0.916094	0.630902	0.443925
chr14	8215924	8216492	569	inside	1776	ENSMUSG00000021752	Kctd6	protein_coding	8214148	8223567	+	3.18429	3.09575	2.81219	4.2638	4.14473	4.23887	1.70987	2.39872	4.22398	4.08877	4.0386	2	Cell type specific open chromatin in AM, infection independent	-0.325475	-0.425408	-0.745427	0.892827	0.758451	0.864692	-1.98948	-1.21205	0.847892	0.695294	0.63868
chr3	8746396	8747799	1404	overlapStart	428	ENSMUSG00000103256	RP24-558H21.5	TEC	8743682	8746824	-	4.46125	4.24338	4.18244	5.63645	5.5065	5.46522	2.96605	3.54639	5.62577	5.2637	5.39594	2	Cell type specific open chromatin in AM, infection independent	-0.315388	-0.550179	-0.615855	0.951058	0.811016	0.766536	-1.92669	-1.30129	0.939545	0.549367	0.691875
chr11	20192786	20193876	1091	downstream	1949	ENSMUSG00000084442	Gm26253	snRNA	20194633	20194735	-	2.691	3.17111	2.77701	3.94061	3.7523	3.80319	1.86784	2.78154	3.41363	3.69363	3.63472	2	Cell type specific open chromatin in AM, infection independent	-0.843917	-0.0917723	-0.709175	1.11373	0.818722	0.898455	-2.13348	-0.702064	0.288166	0.726807	0.634525
chr16	21995177	21996114	938	overlapStart	365	ENSMUSG00000044626	Liph	protein_coding	21953826	21995542	-	3.57861	3.39719	3.4616	4.74882	4.58345	4.58886	2.01021	3.40804	4.179	4.44115	4.51505	2	Cell type specific open chromatin in AM, infection independent	-0.391848	-0.612301	-0.534027	1.03009	0.829151	0.835723	-2.29764	-0.59911	0.337695	0.656235	0.746036
chr2	119548767	119549359	593	inside	1070	ENSMUSG00000014077	Chp1	protein_coding	119547697	119587027	+	2.691	2.64541	2.40535	4.74326	4.7386	4.73643	0.463153	2.81843	3.42652	4.21854	4.36465	2	Cell type specific open chromatin in AM, infection independent	-0.518298	-0.552267	-0.731167	1.01111	1.00763	1.00602	-2.17855	-0.423332	0.0298316	0.620071	0.728952
chr8	25038268	25039407	1140	overlapStart	694	ENSMUSG00000037406	Htra4	protein_coding	25025451	25038962	-	3.32497	3.23338	3.05474	4.5575	4.5539	4.37968	1.70987	3.28167	4.00092	4.05125	3.99272	2	Cell type specific open chromatin in AM, infection independent	-0.384514	-0.493146	-0.705031	1.07742	1.07315	0.866495	-2.30021	-0.435872	0.41725	0.476944	0.407517
chr9	69456661	69457107	447	includeFeature	-283	ENSMUSG00000093042	Mir3109	miRNA	69456944	69457031	+	2.19014	2.23207	2.0521	4.77988	4.80867	4.76457	0	2.9572	4.00092	4.2847	4.17223	2	Cell type specific open chromatin in AM, infection independent	-0.716486	-0.68929	-0.806018	0.963271	0.981941	0.953339	-2.13705	-0.218953	0.458024	0.642086	0.569135
chr6	124839958	124840630	673	overlapStart	317	ENSMUSG00000023439	Gnb3	protein_coding	124834240	124840275	-	2.23017	2.11481	2.44175	2.80524	3.11768	3.26736	0.813199	2.13195	2.53115	3.02399	3.19849	2	Cell type specific open chromatin in AM, infection independent	-0.403005	-0.565681	-0.104665	0.407868	0.848431	1.05949	-2.40103	-0.541511	0.021394	0.716322	0.962381
chr15	95789542	95789896	355	upstream	-1301	ENSMUSG00000064210	Ano6	protein_coding	95790843	95975464	+	2.53192	2.53563	2.93856	3.38771	3.10143	3.27227	1.70987	2.53793	3.19007	3.03257	3.35901	2	Cell type specific open chromatin in AM, infection independent	-0.675896	-0.668532	0.131209	1.02271	0.454484	0.793577	-2.30755	-0.66398	0.630429	0.31781	0.965739
chr3	104671649	104672381	733	upstream	-1639	ENSMUSG00000101641	Gm29560	protein_coding	104667032	104670010	-	2.24978	2.13502	2.43274	3.23784	3.12305	3.25254	1.3301	2.29785	2.9254	2.89815	3.09805	2	Cell type specific open chromatin in AM, infection independent	-0.64076	-0.831849	-0.336115	1.00448	0.813347	1.02896	-2.17214	-0.560716	0.484234	0.43885	0.771715
chr13	100246620	100247629	1010	upstream	-297	ENSMUSG00000071203	Naip5	protein_coding	100211739	100246323	-	4.23154	4.29371	4.06775	4.62749	4.75773	4.65235	3.38733	3.08379	4.29596	4.22978	4.29452	2	Cell type specific open chromatin in AM, infection independent	0.110487	0.231395	-0.208029	0.880515	1.13381	0.928868	-1.53128	-2.1216	0.235786	0.107075	0.232968
chrX	12672932	12674204	1273	overlapStart	736	ENSMUSG00000044148	1810030O07Rik	protein_coding	12654879	12673668	-	4.55487	4.67823	4.41762	4.87941	4.96052	4.9243	3.83282	3.63176	4.73458	4.6729	4.65419	2	Cell type specific open chromatin in AM, infection independent	0.0341506	0.319609	-0.28344	0.785131	0.972828	0.889013	-1.63665	-2.10189	0.449994	0.307272	0.263986
chr4	107801794	107802324	531	overlapStart	-467	ENSMUSG00000028613	Lrp8	protein_coding	107802261	107876840	+	3.74675	3.61436	3.46603	3.92107	4.02061	3.89195	2.81902	2.39872	3.66266	3.75714	3.87624	2	Cell type specific open chromatin in AM, infection independent	0.367457	0.105097	-0.188845	0.712907	0.910159	0.655211	-1.47102	-2.30392	0.200823	0.388054	0.624078
chr6	134920867	134921502	636	inside	466	ENSMUSG00000003031	Cdkn1b	protein_coding	134920401	134925513	+	3.37046	3.39719	3.24698	3.78358	3.78319	3.63812	2.47057	2.24464	3.51363	3.4591	3.62272	2	Cell type specific open chromatin in AM, infection independent	0.0976928	0.150406	-0.145832	0.912465	0.911685	0.625588	-1.6771	-2.12268	0.380062	0.272514	0.595206
chr18	12130655	12131054	400	inside	1805	ENSMUSG00000024404	Riok3	protein_coding	12128850	12157367	+	3.21455	3.15139	2.99476	3.67112	3.55958	3.59569	1.86784	1.7289	2.88863	3.0664	3.57369	2	Cell type specific open chromatin in AM, infection independent	0.27991	0.18494	-0.0506075	0.966518	0.798782	0.853077	-1.74529	-1.95424	-0.210215	0.0571203	0.820002
chr12	79297878	79298505	628	inside	527	ENSMUSG00000059060	Rad51b	protein_coding	79297351	79508656	+	4.07271	3.87696	3.64449	4.32949	3.99738	4.33112	2.65529	2.34917	3.9029	3.97761	4.10481	2	Cell type specific open chromatin in AM, infection independent	0.497435	0.196386	-0.161132	0.892354	0.381579	0.894852	-1.68247	-2.15326	0.23628	0.351174	0.546799
chr11	23769657	23770020	364	inside	1313	ENSMUSG00000020275	Rel	protein_coding	23741514	23770970	-	4.18136	4.10418	4.15255	4.34668	4.35123	4.39325	2.96605	2.70482	4.09271	4.20342	4.40724	2	Cell type specific open chromatin in AM, infection independent	0.324805	0.192955	0.275587	0.607216	0.614985	0.686776	-1.75129	-2.19755	0.173357	0.362485	0.710675
chr7	66121095	66121342	248	upstream	-1692	ENSMUSG00000065800	Gm23042	snRNA	66119303	66119403	-	2.62496	2.70748	2.61113	3.03467	2.91566	3.08972	1.3301	1.16761	2.53115	2.77057	2.82185	2	Cell type specific open chromatin in AM, infection independent	0.17814	0.305509	0.156793	0.810474	0.626805	0.895448	-1.82032	-2.0711	0.033361	0.402875	0.482014
chr2	118727983	118728760	778	overlapStart	455	ENSMUSG00000040061	Plcb2	protein_coding	118707517	118728438	-	3.63562	3.69487	3.31724	4.13404	3.96481	4.05461	2.96605	2.13195	3.42652	3.75714	3.63472	2	Cell type specific open chromatin in AM, infection independent	0.202968	0.306786	-0.354873	1.07625	0.779747	0.937074	-0.970194	-2.43163	-0.163405	0.415887	0.201389
chr14	67007433	67008111	679	inside	1444	ENSMUSG00000022051	Bnip3l	protein_coding	66985239	67008877	-	4.42506	4.27105	4.30358	4.89785	4.79526	4.79558	3.6272	2.85439	4.23867	4.42494	4.51829	2	Cell type specific open chromatin in AM, infection independent	0.235084	-0.0262796	0.0289268	1.03744	0.863329	0.863872	-1.11891	-2.43041	-0.0812314	0.234883	0.393305
chr12	54998468	54999835	1368	downstream	1396	ENSMUSG00000088922	Gm24296	snRNA	54997072	54997177	+	5.42598	5.46747	5.44864	5.89364	5.92722	5.89081	4.87732	4.11946	5.45391	5.54886	5.62375	2	Cell type specific open chromatin in AM, infection independent	0.00150537	0.0806216	0.0447065	0.893103	0.957116	0.887704	-1.0445	-2.48936	0.0547522	0.235781	0.378566
chr11	6519566	6520368	803	inside	1399	ENSMUSG00000020437	Myo1g	protein_coding	6506548	6520965	-	3.94019	3.91838	3.83443	4.13969	4.03779	4.24137	3.22159	2.62379	3.62961	3.914	3.861	2	Cell type specific open chromatin in AM, infection independent	0.388441	0.341367	0.160234	0.818889	0.599019	1.0383	-1.16209	-2.45197	-0.281697	0.331932	0.217571
chr11	50134115	50134757	643	inside	889	ENSMUSG00000085192	Gm12195	antisense	50134082	50135004	-	4.00509	4.16689	4.09943	4.46833	4.46356	4.58295	3.27898	2.85439	3.80761	4.299	4.08745	2	Cell type specific open chromatin in AM, infection independent	-0.00995208	0.297091	0.169068	0.869116	0.860053	1.08661	-1.38785	-2.19356	-0.384692	0.547777	0.146332
chr17	87023446	87023829	384	inside	1960	ENSMUSG00000024145	Pigf	protein_coding	86997256	87025406	-	3.1995	3.12131	3.13474	3.79078	3.60639	3.92661	1.86784	1.47538	3.04721	3.31176	3.32238	2	Cell type specific open chromatin in AM, infection independent	0.16781	0.0640159	0.081846	0.952689	0.707934	1.133	-1.59987	-2.12083	-0.0343453	0.316833	0.330922
chr13	55527108	55527454	347	inside	1430	ENSMUSG00000035711	Dok3	protein_coding	55523235	55528538	-	2.52389	2.53563	2.79118	3.28446	3.49471	3.40778	1.70987	1.04847	2.64579	3.12375	3.02698	2	Cell type specific open chromatin in AM, infection independent	-0.223542	-0.207763	0.135673	0.798599	1.08115	0.964329	-1.31753	-2.20639	-0.0597272	0.582619	0.452574
chr2	6258392	6258974	583	upstream	-1126	ENSMUSG00000087485	Gm13383	lincRNA	6255946	6257266	-	2.57142	2.50489	2.55408	3.06465	3.07393	3.02723	2.13979	1.56493	2.48262	2.89815	2.81131	2	Cell type specific open chromatin in AM, infection independent	-0.0815041	-0.227916	-0.119664	1.00398	1.0244	0.921614	-1.03142	-2.29654	-0.276928	0.63754	0.446436
chr1	80759720	80759994	275	upstream	-1193	ENSMUSG00000038608	Dock10	protein_coding	80501073	80758527	-	2.87271	2.44137	2.79118	3.37819	3.29485	3.24257	1.86784	1.37991	2.50709	3.22457	2.96179	2	Cell type specific open chromatin in AM, infection independent	0.234733	-0.445323	0.106196	1.03168	0.900284	0.817861	-1.34955	-2.11884	-0.341704	0.789476	0.375185
chr8	85070959	85071357	399	upstream	-798	ENSMUSG00000060038	Dhps	protein_coding	85071757	85075162	+	3.05094	2.65244	2.80522	3.22196	3.39157	3.35324	1.86784	1.7289	2.71043	3.35346	3.04508	2	Cell type specific open chromatin in AM, infection independent	0.376732	-0.31735	-0.0512519	0.674616	0.970035	0.903274	-1.68395	-1.92596	-0.216345	0.903662	0.366535
chr11	87422789	87423704	916	includeFeature	-78	ENSMUSG00000095969	Rnu1a1	snRNA	87422867	87423030	+	5.22765	5.31411	5.38347	5.569	5.53501	5.57057	4.4476	4.1774	5.40266	4.91724	5.06004	2	Cell type specific open chromatin in AM, infection independent	0.176195	0.362519	0.511977	0.911806	0.838547	0.915179	-1.50477	-2.08705	0.553331	-0.492726	-0.185001
chr6	83794280	83795997	1718	overlapStart	-702	ENSMUSG00000034744	Nagk	protein_coding	83794982	83803420	+	6.07584	6.13389	6.14453	6.50097	6.50965	6.44228	5.30788	4.95845	6.25614	5.76384	5.65943	2	Cell type specific open chromatin in AM, infection independent	0.194795	0.309843	0.330922	1.03725	1.05445	0.920957	-1.32702	-2.01945	0.55208	-0.423472	-0.630362
chr9	106368341	106368801	461	overlapStart	-291	ENSMUSG00000053716	Dusp7	protein_coding	106368632	106375724	+	3.65413	3.7679	3.7316	4.22714	4.06876	4.05175	2.89441	2.5815	3.70558	3.47808	3.32978	2	Cell type specific open chromatin in AM, infection independent	0.128186	0.355778	0.283159	1.27449	0.957651	0.92363	-1.39166	-2.01764	0.231112	-0.22402	-0.520692
chr9	41161289	41161992	704	overlapStart	408	ENSMUSG00000032020	Ubash3b	protein_coding	41011098	41161697	-	5.23505	5.16355	5.23322	5.53192	5.51981	5.55957	3.713	3.65234	5.3222	4.75298	4.91012	2	Cell type specific open chromatin in AM, infection independent	0.399574	0.294537	0.396896	0.835719	0.817926	0.876349	-1.83653	-1.92565	0.527614	-0.308648	-0.0777911
chrX	13280211	13282382	2172	overlapStart	-759	ENSMUSG00000000787	Ddx3x	protein_coding	13280970	13294052	+	6.11579	6.13953	6.14315	6.44507	6.45741	6.32438	5.03555	5.06972	6.2047	5.96217	5.84519	2	Cell type specific open chromatin in AM, infection independent	0.282771	0.331011	0.338358	0.951738	0.976816	0.706543	-1.91188	-1.84246	0.463405	-0.0293216	-0.266987
chr1	153749064	153750027	964	overlapStart	260	ENSMUSG00000099568	Gm28513	antisense	153743552	153749324	-	5.43457	5.46348	5.35034	5.76347	5.77929	5.80621	4.11084	3.97991	5.70723	5.29078	5.12528	2	Cell type specific open chromatin in AM, infection independent	0.280226	0.325495	0.148357	0.79517	0.819938	0.862077	-1.79224	-1.99724	0.707106	0.0551107	-0.203999
chr12	105031303	105031717	415	overlapStart	46	ENSMUSG00000088789	Scarna13	snoRNA	105031075	105031349	-	3.68687	3.77758	3.6169	4.15091	3.8911	4.02584	2.56588	2.493	3.80761	3.63847	3.32978	2	Cell type specific open chromatin in AM, infection independent	0.261423	0.427397	0.133404	1.1105	0.635121	0.881644	-1.7897	-1.92305	0.482351	0.172865	-0.391964
chr13	23542922	23543728	807	includeFeature	435	ENSMUSG00000064168	Hist1h2bh	protein_coding	23542970	23543357	-	4.77891	4.75372	4.79707	5.09236	5.07867	5.06669	3.90751	3.61089	4.82007	4.82638	4.69488	2	Cell type specific open chromatin in AM, infection independent	0.216811	0.164155	0.254782	0.872088	0.843475	0.818427	-1.60486	-2.22495	0.302865	0.31606	0.0411544
chr6	82763878	82764619	742	overlapStart	-404	ENSMUSG00000090293	Gm17034	processed_transcript	82764282	82767288	+	5.15281	5.10838	5.19108	5.37442	5.38086	5.45447	4.17271	3.87876	5.29786	5.1039	5.05781	2	Cell type specific open chromatin in AM, infection independent	0.268567	0.181514	0.343545	0.702757	0.71537	0.859585	-1.65168	-2.2276	0.552754	0.172743	0.0824368
chrX	13654456	13655795	1340	downstream	1075	ENSMUSG00000093217	Gm25246	miRNA	13653381	13653449	+	4.74649	4.60402	4.65509	4.94376	4.99904	5.1002	3.6272	3.28167	4.83947	4.6674	4.49215	2	Cell type specific open chromatin in AM, infection independent	0.358351	0.109301	0.198573	0.703197	0.799845	0.97667	-1.5983	-2.20234	0.520892	0.220089	-0.0862756
chr9	109832235	109833570	1336	overlapStart	-958	ENSMUSG00000032478	Nme6	protein_coding	109833193	109842961	+	4.65937	4.60039	4.59778	4.75986	4.756	4.70955	3.713	3.45565	4.62146	4.58811	4.31703	2	Cell type specific open chromatin in AM, infection independent	0.510716	0.376845	0.370901	0.738824	0.730078	0.624628	-1.63753	-2.22171	0.424657	0.348965	-0.266379
chr10	41476098	41478235	2138	overlapStart	-216	ENSMUSG00000019823	Mical1	protein_coding	41476314	41487032	+	6.12179	6.11239	6.10039	6.44791	6.36344	6.31964	5.08466	4.70631	6.11601	5.94182	5.90091	2	Cell type specific open chromatin in AM, infection independent	0.355301	0.338006	0.315928	0.95528	0.799879	0.7193	-1.55272	-2.24878	0.344663	0.0242014	-0.051056
chr12	32823264	32823781	518	inside	1392	ENSMUSG00000096954	Gdap10	lincRNA	32821872	32826904	+	4.36788	4.32484	4.2196	4.69039	4.54391	4.53271	2.56588	2.00969	4.21658	4.07221	4.08307	2	Cell type specific open chromatin in AM, infection independent	0.466793	0.416791	0.294525	0.84145	0.67129	0.658269	-1.62662	-2.27275	0.291021	0.123308	0.135924
chr18	61401663	61402035	373	upstream	-1232	ENSMUSG00000033871	Ppargc1b	protein_coding	61298136	61400431	-	3.71888	3.5367	3.53082	4.02539	3.9315	4.09671	2.65529	2.07211	3.69497	3.70977	3.32238	2	Cell type specific open chromatin in AM, infection independent	0.388939	0.0906672	0.0810447	0.890773	0.737041	1.00754	-1.3524	-2.30719	0.349797	0.374022	-0.260227
chr14	54408383	54409606	1224	overlapStart	1089	ENSMUSG00000000958	Slc7a7	protein_coding	54369444	54409472	-	4.88929	4.92315	4.73975	5.29063	5.27738	5.26559	4.01275	3.38364	4.80041	4.95158	4.73445	2	Cell type specific open chromatin in AM, infection independent	0.238108	0.296692	-0.020663	0.932581	0.909663	0.889265	-1.27868	-2.36732	0.0842929	0.345894	-0.029833
chr8	33652945	33654346	1402	inside	422	ENSMUSG00000031584	Gsr	protein_coding	33652523	33698163	+	5.17349	5.29515	5.23192	5.72549	5.68157	5.54038	4.37049	3.89612	5.28022	5.34691	5.1443	2	Cell type specific open chromatin in AM, infection independent	0.0367251	0.25773	0.142877	1.03954	0.959746	0.703238	-1.42208	-2.28386	0.23062	0.351774	-0.0163133
chr14	26638668	26639048	381	upstream	-485	ENSMUSG00000090861	4930570N19Rik	protein_coding	26628407	26638183	-	3.10038	3.36759	3.16771	3.50609	3.49885	3.48167	2.36851	2.00969	3.29216	3.05801	3.12382	2	Cell type specific open chromatin in AM, infection independent	0.0245385	0.580809	0.164708	0.869121	0.85405	0.818293	-1.49903	-2.24598	0.423792	-0.0636511	0.0733487
chr13	23575599	23576191	593	overlapStart	-164	ENSMUSG00000099583	Hist1h3d	protein_coding	23575763	23576322	+	3.97005	4.16197	4.04723	4.44344	4.48041	4.3774	3.43861	2.92374	4.14042	4.05967	4.06545	2	Cell type specific open chromatin in AM, infection independent	-0.0868677	0.332016	0.0815766	0.94634	1.02703	0.802202	-1.2468	-2.37053	0.284961	0.108733	0.121344
chr2	152293666	152294894	1229	overlapStart	-162	ENSMUSG00000027465	Tbc1d20	protein_coding	152293828	152313996	+	5.38666	5.44234	5.42383	5.84003	5.75699	5.76415	4.5208	3.93022	5.4349	5.16568	5.16926	2	Cell type specific open chromatin in AM, infection independent	0.225283	0.322566	0.290221	1.01737	0.872287	0.884799	-1.28747	-2.31927	0.30956	-0.160803	-0.154534
chr6	108658036	108658999	964	inside	1119	ENSMUSG00000090576	Gm17055	lincRNA	108656917	108659417	+	5.75925	5.64714	5.6242	6.0397	6.07323	6.01165	4.85862	4.08959	5.78683	5.52928	5.46478	2	Cell type specific open chromatin in AM, infection independent	0.381484	0.190829	0.151806	0.858435	0.915458	0.810732	-1.15019	-2.45804	0.428395	-0.00960724	-0.119303
chr14	54409724	54410796	1073	upstream	-252	ENSMUSG00000000958	Slc7a7	protein_coding	54369444	54409472	-	5.12654	5.1758	4.99223	5.35149	5.52489	5.43491	4.07888	3.45565	5.05396	4.98955	4.88271	2	Cell type specific open chromatin in AM, infection independent	0.34264	0.422493	0.124941	0.707274	0.988329	0.842473	-1.35549	-2.36568	0.224997	0.120595	-0.0525803
chr14	74946418	74948092	1675	overlapStart	1459	ENSMUSG00000068015	Lrch1	protein_coding	74754674	74947877	-	4.99329	5.02552	4.98762	5.26114	5.30602	5.09467	4.0462	3.40804	4.99029	4.8115	4.7148	2	Cell type specific open chromatin in AM, infection independent	0.366065	0.422813	0.356081	0.837661	0.91668	0.544553	-1.30142	-2.42497	0.360785	0.0460014	-0.124245
chr11	48816144	48816751	608	inside	1209	ENSMUSG00000040365	Trim41	protein_coding	48806404	48817353	-	3.81744	3.74177	3.74986	4.41811	4.20427	4.13763	2.65529	2.29785	4.09271	3.59278	3.95971	2	Cell type specific open chromatin in AM, infection independent	0.184259	0.0684572	0.0808363	1.10348	0.776236	0.674244	-1.59422	-2.14121	0.605506	-0.159554	0.40197
chr10	34127322	34128920	1599	overlapStart	650	ENSMUSG00000046031	Fam26f	protein_coding	34126069	34127972	-	5.02066	4.88187	4.81799	5.31204	5.09244	5.26805	3.90751	3.33355	5.3529	4.85328	4.87766	2	Cell type specific open chromatin in AM, infection independent	0.366052	0.143351	0.0408397	0.833628	0.481246	0.763048	-1.4202	-2.34122	0.8992	0.0974622	0.136597
chr17	80563630	80565448	1819	overlapStart	204	ENSMUSG00000033966	Cdkl4	protein_coding	80523550	80563834	-	5.70345	5.69389	5.63308	6.11901	6.02379	6.03854	4.83967	4.24669	5.89741	5.6871	5.69282	2	Cell type specific open chromatin in AM, infection independent	0.187535	0.170558	0.0626531	0.924902	0.755939	0.782117	-1.34519	-2.39738	0.531689	0.158508	0.168665
chr3	51559415	51561986	2572	overlapStart	237	ENSMUSG00000102466	RP24-511H12.2	TEC	51557542	51559652	-	6.05996	6.03448	6.11243	6.42324	6.38933	6.33204	5.29402	4.66641	6.32829	5.86821	5.95096	2	Cell type specific open chromatin in AM, infection independent	0.204871	0.157032	0.303403	0.887013	0.823334	0.715754	-1.23333	-2.41182	0.708719	-0.155175	0.000201703
chr3	90513714	90515234	1521	overlapStart	678	ENSMUSG00000044080	S100a1	protein_coding	90511034	90514392	-	5.56943	5.65241	5.57895	6.01533	6.09459	6.09503	4.23204	4.78296	5.77176	5.60604	5.44277	2	Cell type specific open chromatin in AM, infection independent	0.0678048	0.214338	0.084624	0.855192	0.995144	0.995913	-2.29376	-1.32095	0.425091	0.132458	-0.155852
chr4	116672706	116673257	552	upstream	-1447	ENSMUSG00000065185	Gm25137	snRNA	116674153	116674262	+	4.4229	4.53913	4.40845	4.76717	4.87708	4.8573	3.09947	3.65234	4.41712	4.40194	4.34287	2	Cell type specific open chromatin in AM, infection independent	0.14851	0.367724	0.12126	0.797828	1.00512	0.967817	-2.34758	-1.30483	0.137614	0.108978	-0.00244243
chr18	62182022	62182697	676	inside	1896	ENSMUSG00000054589	Gm9949	protein_coding	62180126	62184405	+	4.38572	4.12707	4.15529	4.78529	4.99025	4.85075	2.01021	2.78154	4.1866	4.30963	4.04311	2	Cell type specific open chromatin in AM, infection independent	0.366509	0.0782495	0.109703	0.811831	1.04025	0.884784	-2.28097	-1.42133	0.144587	0.281706	-0.0153224
chr1	89570409	89571045	637	inside	1644	ENSMUSG00000101662	Gm28499	sense_intronic	89568765	89576602	+	4.6685	4.59675	4.5233	5.41223	5.42723	5.44363	2.36851	3.33355	4.44272	4.64798	4.42463	2	Cell type specific open chromatin in AM, infection independent	0.202956	0.125367	0.0459371	1.00722	1.02344	1.04118	-2.28424	-1.24065	-0.0412035	0.180765	-0.060767
chr9	69453381	69454537	1157	overlapStart	-239	ENSMUSG00000032231	Anxa2	protein_coding	69453620	69491795	+	5.12521	5.14123	5.04346	5.76073	5.70417	5.6566	3.67074	4.21937	5.1347	5.18697	5.09954	2	Cell type specific open chromatin in AM, infection independent	0.0919963	0.117552	-0.03837	1.10544	1.01525	0.939391	-2.22742	-1.35252	0.107125	0.190493	0.05106
chr13	48872188	48872857	670	inside	1076	ENSMUSG00000086889	Phf2os1	antisense	48871112	48875460	+	3.33877	3.1662	3.14029	3.86082	3.69569	3.82005	1.70987	2.493	3.29216	3.47178	3.10669	2	Cell type specific open chromatin in AM, infection independent	0.237405	-0.038872	-0.0803673	1.07322	0.808857	1.00795	-2.37051	-1.11669	0.162795	0.450362	-0.134151
chr13	100201747	100202411	665	overlapStart	345	ENSMUSG00000078945	Naip2	protein_coding	100144063	100202092	-	4.50678	4.44307	4.44028	4.96299	4.85302	5.04248	3.09947	3.50173	4.55846	4.5165	4.43153	2	Cell type specific open chromatin in AM, infection independent	0.187543	0.0796602	0.0749384	0.960044	0.77382	1.09464	-2.19547	-1.51432	0.275048	0.203995	0.060106
chr14	45667076	45667704	629	inside	1422	ENSMUSG00000086124	A530076I17Rik	lincRNA	45666623	45668498	-	4.62412	4.30267	4.36647	4.97251	4.8003	4.83922	2.73948	3.43204	4.54671	4.44437	4.3392	2	Cell type specific open chromatin in AM, infection independent	0.475377	-0.0106808	0.0857844	1.00219	0.741783	0.800639	-2.37439	-1.32716	0.358323	0.203576	0.0445589
chr6	49035572	49036863	1292	overlapStart	-946	ENSMUSG00000029816	Gpnmb	protein_coding	49036518	49058182	+	5.03202	4.79877	4.65315	5.05699	5.28939	5.22441	3.33417	3.65234	5.03304	4.809	4.60014	2	Cell type specific open chromatin in AM, infection independent	0.558655	0.188159	-0.0431393	0.598313	0.967442	0.86423	-2.13818	-1.63282	0.560275	0.204413	-0.12735
chr17	23675540	23676321	782	inside	1909	ENSMUSG00000023905	Tnfrsf12a	protein_coding	23675447	23677449	-	4.87042	4.84859	4.88396	5.2429	5.26406	5.12075	3.67074	3.93022	5.01183	4.86053	4.78917	2	Cell type specific open chromatin in AM, infection independent	0.192786	0.149987	0.21934	0.923197	0.964694	0.683666	-2.15971	-1.65088	0.470076	0.173386	0.0334555
chr6	134171277	134172861	1585	overlapStart	730	ENSMUSG00000091438	Gm17088	antisense	134168879	134172007	-	4.97279	4.96751	4.88396	5.71797	5.82537	5.80621	3.0343	3.67262	5.27667	5.26734	5.09954	2	Cell type specific open chromatin in AM, infection independent	0.0183612	0.0123228	-0.0833602	0.871729	0.994722	0.972782	-2.20156	-1.47056	0.366363	0.355682	0.163517
chr9	106448483	106449146	664	inside	695	ENSMUSG00000042073	Abhd14b	protein_coding	106447788	106452922	+	3.54726	3.45462	3.44377	3.80861	3.94674	3.83339	2.56588	2.78154	3.68428	3.67182	3.45688	2	Cell type specific open chromatin in AM, infection independent	0.173963	-0.0408957	-0.0660668	0.780102	1.10046	0.837581	-2.10214	-1.60196	0.491757	0.462843	-0.035648
chr11	49202637	49203036	400	upstream	-655	ENSMUSG00000046311	Zfp62	protein_coding	49203292	49218816	+	3.63934	3.31096	3.43477	4.12553	4.00322	4.09948	2.13979	2.53793	3.40063	3.05801	3.16578	2	Cell type specific open chromatin in AM, infection independent	0.452189	-0.0717853	0.125765	1.22796	1.0328	1.18639	-1.94053	-1.30525	0.071293	-0.47539	-0.303435
chr12	105683931	105684226	296	inside	1310	ENSMUSG00000041341	Atg2b	protein_coding	105613539	105685241	-	2.79476	2.67333	2.52892	3.13983	2.92184	3.03302	1.53245	2.00969	2.53115	2.47559	2.69004	2	Cell type specific open chromatin in AM, infection independent	0.473863	0.211419	-0.100692	1.21967	0.748533	0.988828	-2.2544	-1.22291	-0.0958756	-0.215958	0.247532
chr3	87000070	87000578	509	upstream	-629	ENSMUSG00000028076	Cd1d1	protein_coding	86995834	86999441	-	3.12182	2.79267	2.78411	3.20051	3.07947	3.29656	1.3301	1.7289	2.88863	2.67514	2.89352	2	Cell type specific open chromatin in AM, infection independent	0.667595	0.136201	0.122376	0.794642	0.599231	0.949709	-2.22508	-1.58124	0.291112	-0.0535593	0.299008
chr6	113078438	113078744	307	inside	1073	ENSMUSG00000034269	Setd5	protein_coding	113077365	113153435	+	3.58634	3.27041	3.19462	3.88118	3.62924	3.7266	2.25868	2.44663	3.4645	3.07473	3.40177	2	Cell type specific open chromatin in AM, infection independent	0.625405	0.00707979	-0.141245	1.20243	0.709359	0.899895	-1.973	-1.60514	0.386936	-0.375885	0.264169
chr12	83949702	83951713	2012	includeFeature	1653	ENSMUSG00000096953	Gm26571	protein_coding	83950690	83951355	-	5.17349	5.16109	5.1763	5.42962	5.49099	5.44472	3.87065	3.96354	4.67643	4.98734	4.83669	2	Cell type specific open chromatin in AM, infection independent	0.437973	0.415818	0.442995	0.895409	1.00501	0.922373	-1.88885	-1.72295	-0.449755	0.105513	-0.163534
chr16	32002576	32003754	1179	overlapStart	711	ENSMUSG00000022772	Senp5	protein_coding	31962506	32003287	-	5.10516	5.13873	5.25895	5.52006	5.5147	5.49597	3.75405	3.89612	4.78047	4.91492	4.79452	2	Cell type specific open chromatin in AM, infection independent	0.296982	0.352279	0.55031	0.980432	0.971604	0.94074	-1.92868	-1.69465	-0.237883	-0.0164066	-0.214729
chr17	24164720	24165358	639	upstream	-954	ENSMUSG00000036820	Amdhd2	protein_coding	24155833	24163766	-	5.17221	5.20836	5.23192	5.78345	5.68612	5.74221	3.16182	3.22785	4.66016	4.90093	4.81313	2	Cell type specific open chromatin in AM, infection independent	0.330689	0.37047	0.396391	1.0032	0.896118	0.957834	-1.88124	-1.80859	-0.232694	0.0322105	-0.0643915
chr11	74896251	74898596	2346	overlapStart	-1820	ENSMUSG00000038335	Tsr1	protein_coding	74898071	74909342	+	5.73684	5.6655	5.71993	6.29186	6.10956	6.0175	4.37049	4.56152	5.31182	5.58723	5.51434	2	Cell type specific open chromatin in AM, infection independent	0.336887	0.217729	0.308638	1.26393	0.959438	0.805672	-1.9453	-1.62622	-0.373019	0.0869965	-0.0347526
chr14	20694252	20696049	1798	overlapStart	-716	ENSMUSG00000039357	Fut11	protein_coding	20694968	20700197	+	5.71937	5.70576	5.76282	6.3726	6.26171	6.2203	4.3167	4.26016	5.3529	5.67344	5.45297	2	Cell type specific open chromatin in AM, infection independent	0.233753	0.214475	0.295335	1.15953	1.00238	0.943689	-1.75415	-1.83427	-0.285615	0.168668	-0.143791
chr13	37453160	37453573	414	overlapStart	48	ENSMUSG00000099847	Gm29458	lincRNA	37452212	37453208	-	2.95266	2.94358	2.77701	3.21128	3.32781	3.21735	1.86784	2.07211	2.64579	2.73946	2.853	2	Cell type specific open chromatin in AM, infection independent	0.371948	0.352107	-0.0120873	0.937377	1.19217	0.950649	-1.99984	-1.55322	-0.29898	-0.0941859	0.15406
chr10	67096137	67097591	1455	overlapStart	851	ENSMUSG00000019873	Reep3	protein_coding	67009189	67096988	-	5.26907	5.34807	5.33228	5.98821	5.84664	5.6566	3.67074	4.0591	5.11493	5.17733	5.1017	2	Cell type specific open chromatin in AM, infection independent	0.180946	0.29364	0.271117	1.20691	1.00495	0.733812	-2.09934	-1.54528	-0.0389651	0.0500611	-0.0578383
chr10	81523675	81525425	1751	overlapStart	550	ENSMUSG00000034792	Gna15	protein_coding	81502306	81524225	-	5.80304	5.81944	5.90892	6.35995	6.38877	6.31964	4.26081	4.66641	5.66163	5.66932	5.64467	2	Cell type specific open chromatin in AM, infection independent	0.180276	0.204708	0.338035	1.01011	1.05305	0.950046	-2.11773	-1.51338	-0.0304334	-0.0189764	-0.0557
chr3	105054837	105055444	608	upstream	-1691	ENSMUSG00000062127	Cttnbp2nl	protein_coding	105001915	105053146	-	5.0135	5.13748	5.16274	5.72924	5.67792	5.66035	3.6272	3.9961	4.98158	5.06469	4.90517	2	Cell type specific open chromatin in AM, infection independent	0.0264529	0.21381	0.251981	1.10809	1.03053	1.00397	-2.06854	-1.51106	-0.0217837	0.103808	-0.137259
chr8	3664404	3664802	399	upstream	-1358	ENSMUSG00000013974	Mcemp1	protein_coding	3665762	3668905	+	4.1966	4.16197	4.23782	4.78889	4.81864	4.90389	2.73948	2.62379	3.96604	4.01706	3.98805	2	Cell type specific open chromatin in AM, infection independent	0.207193	0.161322	0.261808	0.991863	1.03127	1.14422	-1.72321	-1.87647	-0.0982464	-0.0306577	-0.0690961
chr5	35727932	35729669	1738	overlapStart	1344	ENSMUSG00000036553	Sh3tc1	protein_coding	35697180	35729276	-	6.25934	6.36864	6.32038	7.01455	7.02563	7.04519	5.0188	5.06205	6.06335	6.24203	6.19336	2	Cell type specific open chromatin in AM, infection independent	0.0314157	0.189151	0.11951	1.12134	1.13733	1.16556	-1.75895	-1.69654	-0.251443	0.00642785	-0.0638096
chr8	106149881	106150766	886	overlapStart	-518	ENSMUSG00000031903	Pla2g15	protein_coding	106150399	106164713	+	5.16448	5.2285	5.32377	5.85641	5.91565	5.90589	4.11084	4.14872	5.09085	5.20227	5.20592	2	Cell type specific open chromatin in AM, infection independent	-0.0509873	0.0533858	0.20872	1.07714	1.17372	1.15781	-1.76885	-1.70709	-0.171038	0.0106236	0.0165786
chr1	74236213	74237491	1279	inside	129	ENSMUSG00000006304	Arpc2	protein_coding	74236084	74268209	+	5.4799	5.4116	5.35393	5.95577	5.90164	5.95096	4.42235	4.29983	5.37633	5.38259	5.43077	2	Cell type specific open chromatin in AM, infection independent	0.217112	0.0928966	-0.0119828	1.08254	0.984095	1.0738	-1.70616	-1.92898	0.0287642	0.0401526	0.127769
chr1	91458188	91458913	726	inside	1136	ENSMUSG00000055866	Per2	protein_coding	91415982	91459324	-	5.48818	5.42295	5.3029	5.96772	6.00134	5.95783	3.83282	3.97991	5.23333	5.27097	5.13799	2	Cell type specific open chromatin in AM, infection independent	0.346312	0.256734	0.0918765	1.00485	1.05101	0.991266	-1.92691	-1.72492	-0.00366354	0.0480355	-0.134587
chr19	46002751	46003024	274	upstream	-727	ENSMUSG00000074811	Hps6	protein_coding	46003478	46006173	+	2.45799	2.37492	2.20816	3.16219	3.32315	3.21735	1.09468	0.918604	1.87852	2.27321	2.1858	2	Cell type specific open chromatin in AM, infection independent	0.22401	0.118679	-0.0927741	1.11696	1.32106	1.1869	-1.50469	-1.72796	-0.510761	-0.0102858	-0.121125
chr2	167687574	167689444	1871	overlapStart	-1341	ENSMUSG00000056501	Cebpb	protein_coding	167688915	167690418	+	6.35863	6.41019	6.36074	7.12718	7.13411	7.03981	5.19314	4.90801	5.95635	6.27133	6.32046	2	Cell type specific open chromatin in AM, infection independent	0.108794	0.180124	0.111718	1.1721	1.18169	1.05122	-1.5037	-1.89818	-0.447771	-0.0119878	0.0559848
chr6	31220572	31221114	543	inside	221	ENSMUSG00000087380	2210408F21Rik	processed_transcript	31220351	31337404	+	4.17625	4.17911	4.12763	4.59498	4.72275	4.63721	3.0343	2.88948	3.68428	4.08465	3.95493	2	Cell type specific open chromatin in AM, infection independent	0.279393	0.284145	0.198765	0.97382	1.18573	1.04387	-1.61444	-1.85461	-0.536495	0.127479	-0.0876496
chr6	51524284	51525751	1468	inside	383	ENSMUSG00000038301	Snx10	protein_coding	51523901	51590679	+	5.11322	5.05632	4.99069	5.76621	5.80962	5.88281	3.75405	3.89612	4.77544	4.87013	5.03761	2	Cell type specific open chromatin in AM, infection independent	0.168329	0.0868671	-0.00711036	1.10334	1.16549	1.27029	-1.77782	-1.5744	-0.315322	-0.179735	0.0600766
chr11	76901347	76902058	712	upstream	-812	ENSMUSG00000020839	Tmigd1	protein_coding	76902159	76916587	+	2.74726	2.58055	2.77701	3.74706	3.92228	3.75141	0.813199	1.04847	2.21196	2.81104	2.77924	2	Cell type specific open chromatin in AM, infection independent	0.0925754	-0.072179	0.121969	1.08064	1.2538	1.08494	-1.8188	-1.58628	-0.436445	0.155603	0.124172
chr11	116198143	116199550	1408	overlapStart	902	ENSMUSG00000020777	Acox1	protein_coding	116171888	116199045	-	5.88134	5.8311	5.89339	6.59952	6.56403	6.47777	4.47242	4.48329	5.3222	5.82316	5.81387	2	Cell type specific open chromatin in AM, infection independent	0.189841	0.12139	0.206261	1.16834	1.11999	1.00246	-1.7298	-1.71498	-0.571984	0.110575	0.0979078
chr2	24976987	24977411	425	inside	954	ENSMUSG00000036833	Pnpla7	protein_coding	24976033	25054057	+	4.20164	4.06783	4.26601	5.1606	5.01792	5.07374	2.65529	2.88948	4.29596	4.51344	4.3133	2	Cell type specific open chromatin in AM, infection independent	-0.0265487	-0.191319	0.0527138	1.15429	0.978612	1.04734	-1.93071	-1.64232	0.0895995	0.357393	0.110951
chr10	81358215	81358602	388	inside	724	ENSMUSG00000034854	Mfsd12	protein_coding	81357491	81366225	+	3.34789	3.36759	3.53082	4.09969	4.04347	3.99351	2.36851	2.34917	3.47694	3.42039	3.51647	2	Cell type specific open chromatin in AM, infection independent	-0.106217	-0.0727477	0.204606	1.1712	1.07567	0.990786	-1.77033	-1.80319	0.113052	0.0169616	0.18022
chr11	62575335	62577188	1854	inside	849	ENSMUSG00000018507	Trpv2	protein_coding	62574486	62600515	+	6.02055	5.96489	5.96235	6.76893	6.8544	6.79539	4.78129	4.62536	6.098	6.18061	6.11093	2	Cell type specific open chromatin in AM, infection independent	0.00784788	-0.0680076	-0.0714637	1.02777	1.14426	1.06384	-1.68108	-1.89358	0.113397	0.225992	0.131019
chr8	3665522	3666065	544	overlapStart	-240	ENSMUSG00000013974	Mcemp1	protein_coding	3665762	3668905	+	3.82726	3.64288	3.82067	4.90616	5.01069	4.86219	2.13979	2.07211	3.95719	4.08877	4.11341	2	Cell type specific open chromatin in AM, infection independent	-0.0314074	-0.218104	-0.0380813	1.06099	1.16683	1.01647	-1.74001	-1.80852	0.100145	0.233369	0.258317
chr4	40851579	40851863	285	upstream	-1177	ENSMUSG00000095871	Gm25931	miRNA	40850320	40850402	-	3.26841	3.20975	3.23147	3.76908	3.70648	3.96349	1.53245	1.64924	3.34742	3.28328	3.51647	2	Cell type specific open chromatin in AM, infection independent	0.167143	0.0940183	0.121101	0.791231	0.713191	1.03355	-1.99673	-1.85115	0.265622	0.185677	0.476348
chr6	39379759	39380433	675	upstream	-1416	ENSMUSG00000029923	Rab19	protein_coding	39381175	39390380	+	4.11876	4.08352	4.03537	4.54266	4.61813	4.58295	2.56588	2.5815	4.0846	4.25567	3.95013	2	Cell type specific open chromatin in AM, infection independent	0.239019	0.18993	0.122841	0.829608	0.934748	0.885729	-1.92446	-1.90271	0.191431	0.429766	0.0040918
chr7	141394103	141394679	577	inside	1904	ENSMUSG00000025503	Taldo1	protein_coding	141392199	141402968	+	4.65753	4.53723	4.59979	5.1169	5.18402	5.18981	2.96605	3.14315	4.81518	4.79394	4.60319	2	Cell type specific open chromatin in AM, infection independent	0.19495	0.0362964	0.118798	0.800748	0.889267	0.896903	-2.03575	-1.80219	0.40285	0.374838	0.123285
chr6	31220191	31220527	337	overlapStart	-160	ENSMUSG00000087380	2210408F21Rik	processed_transcript	31220351	31337404	+	3.85313	3.8558	3.84466	4.57636	4.33973	4.37512	2.89441	2.9572	3.77775	3.85716	3.8456	2	Cell type specific open chromatin in AM, infection independent	0.0359415	0.0410146	0.0197964	1.41356	0.962823	1.03023	-1.79027	-1.67065	-0.107644	0.0436089	0.0215809
chr14	27379299	27379932	634	downstream	1551	ENSMUSG00000093034	Gm23633	miRNA	27380732	27380850	-	4.8172	4.74058	4.50622	5.36602	5.35824	5.25943	3.33417	3.54639	4.5526	4.8868	4.68626	2	Cell type specific open chromatin in AM, infection independent	0.2635	0.148756	-0.202264	1.08549	1.07384	0.925844	-1.95767	-1.63983	-0.132801	0.36774	0.0673903
chr3	108018465	108018776	312	upstream	-492	ENSMUSG00000058135	Gstm1	protein_coding	108012255	108017973	-	2.87271	2.75398	2.56237	3.61953	3.55958	3.58389	1.53245	1.80438	2.64579	2.93524	2.97129	2	Cell type specific open chromatin in AM, infection independent	0.101724	-0.0734059	-0.356039	1.20331	1.11489	1.15075	-1.87521	-1.4741	-0.232996	0.193953	0.247132
chr12	85176720	85178218	1499	overlapStart	576	ENSMUSG00000004791	Pgf	protein_coding	85166639	85177296	-	3.7707	3.92999	3.9013	4.64546	4.66495	4.49332	2.65529	3.02188	3.92123	3.9	4.26007	2	Cell type specific open chromatin in AM, infection independent	-0.243801	0.00950289	-0.0361233	1.14722	1.17822	0.905291	-2.0175	-1.43455	-0.00443997	-0.0381912	0.53438
chr5	137072053	137073124	1072	overlapStart	219	ENSMUSG00000037411	Serpine1	protein_coding	137061504	137072272	-	4.5686	4.63807	4.88561	6.20903	6.25805	6.29514	2.73948	3.35881	4.73458	5.26916	5.23971	2	Cell type specific open chromatin in AM, infection independent	-0.314314	-0.253377	-0.036242	1.1246	1.1676	1.20013	-1.91874	-1.37548	-0.168722	0.300188	0.274355
chr8	70634122	70634746	625	upstream	-1666	ENSMUSG00000038508	Gdf15	protein_coding	70629393	70632456	-	4.16596	4.25958	4.3426	5.20436	5.18659	5.13429	3.0343	3.25501	4.1866	4.57348	4.594	2	Cell type specific open chromatin in AM, infection independent	-0.267373	-0.136949	-0.0212944	1.17923	1.15448	1.08162	-1.84391	-1.53644	-0.238632	0.300348	0.328934
chr19	59344187	59344927	741	inside	1593	ENSMUSG00000074746	Pdzd8	protein_coding	59296084	59345780	-	3.5591	3.36331	3.50525	4.61335	4.43574	4.40224	2.47057	2.53793	3.94828	3.3397	3.73289	2	Cell type specific open chromatin in AM, infection independent	-0.0971269	-0.372982	-0.172993	1.38829	1.13804	1.09083	-1.63083	-1.53592	0.451223	-0.406258	0.147734
chr15	85336180	85337570	1391	overlapStart	-201	ENSMUSG00000016541	Atxn10	protein_coding	85336381	85463836	+	5.01637	5.09037	4.99529	6.11328	6.1217	6.12382	4.49681	4.29983	5.56879	5.35549	5.24754	2	Cell type specific open chromatin in AM, infection independent	-0.469722	-0.35204	-0.503239	1.27459	1.28798	1.29135	-1.29592	-1.60916	0.408735	0.0695471	-0.102105
chr6	145865240	145866926	1687	overlapStart	318	ENSMUSG00000030256	Bhlhe41	protein_coding	145858243	145865558	-	5.19262	5.13998	5.08288	6.17507	6.15488	6.04715	4.69957	4.5396	5.89045	5.54736	5.49142	2	Cell type specific open chromatin in AM, infection independent	-0.451609	-0.543599	-0.6434	1.26554	1.23026	1.04197	-1.31336	-1.59296	0.768077	0.168425	0.0706544
chr8	26979021	26979349	329	inside	1685	ENSMUSG00000085795	Zfp703	protein_coding	26977336	26981461	+	3.03407	2.8851	3.00087	4.16759	3.8911	3.81669	2.13979	2.07211	3.48927	3.37387	3.23836	2	Cell type specific open chromatin in AM, infection independent	-0.235748	-0.458535	-0.285399	1.45941	1.04593	0.934648	-1.57314	-1.67434	0.445001	0.272411	0.06976
chr10	95416405	95418199	1795	overlapStart	775	ENSMUSG00000020027	Socs2	protein_coding	95385362	95417180	-	5.28817	5.21313	5.02108	6.05696	6.07739	5.99541	4.49681	4.50608	5.75398	5.3943	5.31622	2	Cell type specific open chromatin in AM, infection independent	-0.153197	-0.286346	-0.62712	1.21097	1.24722	1.10177	-1.5574	-1.54095	0.67336	0.0351236	-0.10342
chr19	53141221	53141787	567	inside	776	ENSMUSG00000025026	Add3	protein_coding	53140445	53247399	+	3.61687	3.56678	3.55595	4.42043	4.4825	4.34049	2.73948	2.88948	4.0846	3.914	3.68175	2	Cell type specific open chromatin in AM, infection independent	-0.237424	-0.324242	-0.343018	1.15537	1.26295	1.01681	-1.75817	-1.49817	0.573281	0.277589	-0.124968
chr8	84063908	84064445	538	inside	1229	ENSMUSG00000074215	Gm10643	protein_coding	84063561	84065137	-	3.36148	3.44251	3.4616	4.35399	4.21438	4.2288	2.81902	2.493	3.59579	3.50299	3.48367	2	Cell type specific open chromatin in AM, infection independent	-0.315271	-0.173419	-0.139983	1.42224	1.17785	1.20309	-1.26491	-1.83564	0.0949192	-0.0675276	-0.101353
chr8	3671937	3672588	652	overlapStart	399	ENSMUSG00000089665	Fcor	antisense	3671188	3672336	-	4.11074	4.13462	3.92721	5.04951	4.96502	5.05392	3.58232	3.28167	4.24596	4.25567	4.09181	2	Cell type specific open chromatin in AM, infection independent	-0.23279	-0.191473	-0.550265	1.39111	1.24496	1.39874	-1.14686	-1.66692	0.00111204	0.0179157	-0.265537
chr8	13027621	13029024	1404	inside	1587	ENSMUSG00000031443	F7	protein_coding	13026034	13035809	+	5.44098	5.4116	5.21756	6.44393	6.47696	6.49099	4.5444	4.01211	5.74372	5.65411	5.54168	2	Cell type specific open chromatin in AM, infection independent	-0.131104	-0.168696	-0.416933	1.15202	1.19428	1.21222	-1.27815	-1.95914	0.256208	0.141559	-0.00226837
chr17	48232351	48232882	532	overlapStart	-417	ENSMUSG00000042265	Trem1	protein_coding	48232768	48246924	+	2.97049	2.89106	2.98246	4.12837	4.18641	4.16691	2.01021	1.27766	3.26373	3.47808	3.12382	2	Cell type specific open chromatin in AM, infection independent	-0.182016	-0.270193	-0.168736	1.10323	1.16765	1.14601	-1.24793	-2.06107	0.143471	0.381401	-0.0118199
chr3	106485759	106486669	911	overlapStart	154	ENSMUSG00000091575	2010016I18Rik	processed_transcript	106481982	106485913	-	4.50066	4.54858	4.36173	5.46828	5.56099	5.45663	3.87065	3.14315	4.64921	4.83867	4.63938	2	Cell type specific open chromatin in AM, infection independent	-0.193369	-0.126777	-0.386438	1.15127	1.28011	1.13508	-1.06886	-2.07982	0.0130566	0.276344	-0.000597919
chr10	128370615	128370977	363	upstream	-583	ENSMUSG00000039914	Coq10a	protein_coding	128363097	128370032	-	3.47829	3.13643	3.13474	4.43658	4.27601	4.4	2.65529	2.07211	3.54942	3.69903	3.78766	2	Cell type specific open chromatin in AM, infection independent	-0.0449481	-0.508821	-0.511114	1.25537	1.03749	1.20573	-1.16169	-1.953	0.0515674	0.254577	0.374839
chr2	167776080	167776916	837	upstream	-1387	ENSMUSG00000084797	Gm14321	lincRNA	167777467	167782569	+	4.46755	4.26876	4.15255	5.86836	5.85717	5.93015	3.713	3.08379	4.68182	5.00271	4.99635	2	Cell type specific open chromatin in AM, infection independent	-0.283673	-0.499111	-0.625058	1.2345	1.22237	1.30147	-1.10144	-1.78336	-0.051454	0.296323	0.289437
chr4	140988584	140989970	1387	inside	1711	ENSMUSG00000036622	Atp13a2	protein_coding	140986873	141007330	+	5.25943	5.34698	5.23711	6.3026	6.36855	6.2745	4.72044	4.37604	5.53646	5.74046	5.71418	2	Cell type specific open chromatin in AM, infection independent	-0.428569	-0.292039	-0.46338	1.19822	1.30106	1.1544	-1.26911	-1.80621	0.00344936	0.321573	0.280604
chr6	129273536	129274116	581	inside	1833	ENSMUSG00000030156	Cd69	protein_coding	129267324	129275369	-	3.49482	3.05388	3.40742	3.90126	4.04063	4.27599	2.47057	2.07211	3.62961	3.45272	3.32978	2	Cell type specific open chromatin in AM, infection independent	0.183503	-0.493754	0.0492674	0.807792	1.02185	1.38336	-1.38971	-2.00172	0.390546	0.118847	-0.06999
chr4	116820835	116821861	1027	overlapStart	872	ENSMUSG00000043155	Hpdl	protein_coding	116819904	116821707	-	4.5725	4.51426	4.66667	5.41456	5.46052	5.48332	4.20268	3.61089	5.14643	4.6674	4.68048	2	Cell type specific open chromatin in AM, infection independent	-0.333758	-0.434496	-0.170843	1.12294	1.20245	1.24189	-0.973498	-1.99725	0.659091	-0.169581	-0.146951
chr2	28091628	28092754	1127	overlapEnd	1886	ENSMUSG00000085693	Gm13371	lincRNA	28092032	28093514	-	3.72939	3.78399	3.63667	5.0069	5.13829	5.11256	2.81902	3.08379	3.89365	4.08051	3.87624	2	Cell type specific open chromatin in AM, infection independent	-0.366297	-0.296181	-0.485374	1.27421	1.44294	1.40989	-1.53535	-1.19535	-0.155368	0.0845937	-0.177719
chr2	156420592	156421963	1372	overlapStart	-317	ENSMUSG00000027624	Epb4.1l1	protein_coding	156420909	156543214	+	4.12673	4.22463	4.01739	5.1606	5.18659	5.03094	3.27898	3.47887	4.25321	4.4282	4.32816	2	Cell type specific open chromatin in AM, infection independent	-0.308311	-0.151713	-0.483205	1.3454	1.38697	1.13801	-1.66433	-1.34459	-0.106011	0.173893	0.0138817
chr8	72317122	72317525	404	upstream	-1911	ENSMUSG00000055148	Klf2	protein_coding	72319033	72321656	+	2.97639	2.77989	2.95124	4.38284	4.15001	4.08281	1.53245	2.13195	3.32005	3.4591	3.06296	2	Cell type specific open chromatin in AM, infection independent	-0.221123	-0.44988	-0.250407	1.4162	1.14514	1.06692	-1.9021	-1.20419	0.178954	0.340826	-0.120349
chr5	112355140	112356200	1061	overlapStart	893	ENSMUSG00000051503	Gm6583	protein_coding	112353801	112356033	-	3.08408	3.20975	3.44825	4.37089	4.39855	4.40894	2.25868	2.81843	3.54942	3.52749	3.45688	2	Cell type specific open chromatin in AM, infection independent	-0.613296	-0.429259	-0.0799652	1.27127	1.31178	1.327	-1.82214	-1.00236	0.0681987	0.036083	-0.0673177
chr10	77417151	77418755	1605	overlapStart	1119	ENSMUSG00000020262	Adarb1	protein_coding	77290726	77418270	-	4.59949	4.66959	4.66475	5.74507	5.77161	5.66128	3.94345	4.38835	4.94175	5.12813	4.96343	2	Cell type specific open chromatin in AM, infection independent	-0.600346	-0.481108	-0.489353	1.34819	1.39334	1.20567	-1.71622	-0.959476	-0.0181972	0.298823	0.0186791
chr7	4150693	4151431	739	upstream	-319	ENSMUSG00000043432	Leng9	protein_coding	4147915	4150374	-	4.15301	4.29595	4.13599	5.26114	5.20191	5.18721	3.16182	3.75103	4.3443	4.49803	4.4177	2	Cell type specific open chromatin in AM, infection independent	-0.386272	-0.163381	-0.41281	1.34158	1.24923	1.22631	-1.93177	-1.01304	-0.0879995	0.151701	0.026452
chr11	70437066	70437381	316	upstream	-1189	ENSMUSG00000099109	Mir7115	miRNA	70438255	70438318	+	2.49953	2.32299	2.41454	3.75811	3.59096	3.82339	1.53245	1.16761	2.11977	3.04958	2.65512	2	Cell type specific open chromatin in AM, infection independent	-0.150497	-0.353558	-0.248256	1.29719	1.10492	1.37227	-1.26288	-1.68253	-0.58732	0.482199	0.0284667
chr16	10965763	10966047	285	overlapEnd	39	ENSMUSG00000093897	Gm26268	miRNA	10965724	10965849	+	2.30706	2.04173	2.12106	3.32962	3.25133	3.20713	1.3301	1.37991	1.95166	2.77057	2.58263	2	Cell type specific open chromatin in AM, infection independent	-0.114961	-0.489798	-0.37772	1.32961	1.21901	1.15657	-1.49511	-1.42475	-0.617031	0.539843	0.274335
chr2	35493445	35494073	629	upstream	-1926	ENSMUSG00000081421	Gm13445	processed_pseudogene	35491213	35491519	-	3.22944	3.03787	3.31233	4.30458	4.23439	4.37968	2.56588	2.5815	3.32005	3.63284	3.59227	2	Cell type specific open chromatin in AM, infection independent	-0.381051	-0.682127	-0.25077	1.30867	1.19836	1.4267	-1.42391	-1.39937	-0.238633	0.252945	0.189193
chr19	55840579	55841249	671	upstream	-1093	ENSMUSG00000099746	Ppnr	sense_intronic	55841672	55845897	+	2.58692	2.29631	2.62702	4.08514	4.15788	4.15101	1.09468	1.37991	2.45773	2.96244	2.90347	2	Cell type specific open chromatin in AM, infection independent	-0.197167	-0.477744	-0.158451	1.24933	1.31957	1.31293	-1.6379	-1.36252	-0.321899	0.165389	0.108456
chr2	166655700	166656544	845	upstream	-558	ENSMUSG00000093063	Gm23152	rRNA	166655027	166655142	-	4.7027	4.50264	4.49327	5.93238	5.8636	5.9114	3.58232	3.67262	4.44905	4.804	5.02399	2	Cell type specific open chromatin in AM, infection independent	-0.133539	-0.376756	-0.388145	1.3614	1.27779	1.3359	-1.49561	-1.38581	-0.441904	-0.0103856	0.257062
chr15	75886832	75887395	564	inside	1938	ENSMUSG00000098678	Mroh6	protein_coding	75884137	75888770	-	2.42387	2.72092	2.46846	3.73592	3.67388	3.5398	1.86784	1.87612	2.81213	3.05801	3.06296	2	Cell type specific open chromatin in AM, infection independent	-0.63567	-0.181891	-0.567549	1.36862	1.27384	1.06903	-1.48505	-1.47241	-0.0425592	0.333048	0.340597
chr8	3353064	3354862	1799	overlapStart	-351	ENSMUSG00000074497	A430078G23Rik	protein_coding	3353415	3390295	+	4.41424	4.46719	4.34501	5.50483	5.28579	5.32938	3.90751	3.71236	4.76025	4.56167	4.87007	2	Cell type specific open chromatin in AM, infection independent	-0.413141	-0.320638	-0.534072	1.49187	1.10927	1.1854	-1.29828	-1.63916	0.191268	-0.155608	0.383094
chr2	167590413	167591015	603	upstream	-982	ENSMUSG00000081511	Gm11475	processed_pseudogene	167591395	167591870	+	3.56694	3.6639	3.66388	5.19218	5.11824	5.17285	2.47057	2.493	3.68428	4.18429	4.32816	2	Cell type specific open chromatin in AM, infection independent	-0.405697	-0.30511	-0.305129	1.28024	1.20354	1.26019	-1.54301	-1.51973	-0.283967	0.234713	0.383956
chr2	131086137	131087423	1287	overlapStart	628	ENSMUSG00000027322	Siglec1	protein_coding	131069220	131086765	-	4.04211	4.15704	4.04723	5.11976	5.08282	5.08214	3.27898	3.28167	3.97484	4.5587	4.49873	2	Cell type specific open chromatin in AM, infection independent	-0.367339	-0.192805	-0.359563	1.26918	1.21309	1.21206	-1.52623	-1.52215	-0.46949	0.417165	0.326084
chr17	34133302	34133603	302	includeFeature	235	ENSMUSG00000092246	Gm20493	processed_pseudogene	34133325	34133537	-	2.22027	2.04173	1.9293	3.65938	3.64428	3.53573	0.813199	1.16761	1.95166	2.54921	2.94261	2	Cell type specific open chromatin in AM, infection independent	-0.190936	-0.375476	-0.49168	1.29652	1.28091	1.16872	-1.64528	-1.27895	-0.468566	0.14906	0.555677
chr10	40107527	40108641	1115	upstream	-1935	ENSMUSG00000077200	Gm25613	snoRNA	40109462	40109590	+	3.66513	3.54049	3.65228	4.73769	4.74035	4.65423	2.81902	3.02188	3.66266	4.09697	4.22874	2	Cell type specific open chromatin in AM, infection independent	-0.344425	-0.533077	-0.363872	1.27904	1.28306	1.15271	-1.62512	-1.31806	-0.348158	0.309229	0.508675
chr9	120578698	120579205	508	downstream	1352	ENSMUSG00000052658	5830454E08Rik	protein_coding	120577346	120578072	+	3.05094	2.64541	2.81219	4.33196	3.98267	4.02293	1.70987	2.07211	3.0802	3.42039	3.57991	2	Cell type specific open chromatin in AM, infection independent	-0.127254	-0.621601	-0.418299	1.43437	1.00856	1.05764	-1.76207	-1.32048	-0.0915803	0.323121	0.517589
chr14	56576062	56576897	836	inside	443	ENSMUSG00000054509	Parp4	protein_coding	56575619	56659794	+	3.35243	3.13141	2.96381	4.07043	3.92228	3.92661	2.56588	2.5815	3.29216	3.67182	3.64662	2	Cell type specific open chromatin in AM, infection independent	-0.0428691	-0.462877	-0.781355	1.32149	1.03996	1.0482	-1.5375	-1.50784	-0.157396	0.564031	0.516155
chr4	59368110	59368599	490	overlapEnd	756	ENSMUSG00000083979	Gm12527	processed_pseudogene	59368303	59368866	-	2.67658	3.04323	2.82602	3.42055	4.11805	3.88236	1.70987	1.94445	2.86988	3.59857	3.50344	2	Cell type specific open chromatin in AM, infection independent	-0.499016	-0.0141288	-0.30138	0.484881	1.40733	1.09562	-1.77749	-1.46726	-0.24338	0.720313	0.594506
chr6	29217550	29218104	555	upstream	-1186	ENSMUSG00000003500	Impdh1	protein_coding	29200434	29216364	-	2.44953	2.34051	2.32968	3.12851	3.44406	3.36707	1.53245	1.7289	2.40662	3.24687	2.86324	2	Cell type specific open chromatin in AM, infection independent	-0.266701	-0.435698	-0.452487	0.785801	1.27493	1.15559	-1.68829	-1.38377	-0.333222	0.96926	0.374589
chr6	129474418	129475019	602	upstream	-1641	ENSMUSG00000079293	Clec7a	polymorphic_pseudogene	129461591	129472777	-	3.7259	3.65693	3.70938	4.92753	4.90387	4.97635	2.36851	2.44663	4.13257	4.77872	4.38965	2	Cell type specific open chromatin in AM, infection independent	-0.294446	-0.368144	-0.312096	0.98954	0.964262	1.04171	-1.74486	-1.66139	0.1401	0.830527	0.414795
chr9	101075268	101075599	332	inside	1167	ENSMUSG00000066415	Msl2	protein_coding	101074101	101104800	+	2.91016	3.14642	2.84653	3.62356	3.55561	3.65325	2.13979	2.07211	3.34742	3.66631	3.32978	2	Cell type specific open chromatin in AM, infection independent	-0.360676	0.050592	-0.471438	0.881162	0.762878	0.932843	-1.70169	-1.81948	0.400467	0.955577	0.369763
chr1	9796978	9799611	2634	overlapStart	-1129	ENSMUSG00000025915	Sgk3	protein_coding	9798107	9900845	+	4.72213	4.84706	4.75971	5.39463	5.31427	5.14904	3.97852	4.24669	5.28022	5.44017	5.18771	2	Cell type specific open chromatin in AM, infection independent	-0.449411	-0.189559	-0.37124	0.949377	0.782229	0.438542	-1.99611	-1.43831	0.711405	1.0441	0.51898
chr2	92023267	92024809	1543	overlapStart	1235	ENSMUSG00000027230	Creb3l1	protein_coding	91982328	92024502	-	3.24418	3.15139	3.22627	3.82622	3.68846	3.81333	2.56588	2.74369	3.67351	3.84746	3.57369	2	Cell type specific open chromatin in AM, infection independent	-0.34051	-0.54884	-0.380723	0.96639	0.657066	0.937441	-1.86352	-1.46427	0.623506	1.01409	0.399374
chr1	176833979	176834558	580	upstream	-1745	ENSMUSG00000103367	RP23-293I7.1	processed_pseudogene	176835724	176836062	+	3.39708	2.80535	2.90636	4.05557	4.0003	3.92037	2.25868	2.00969	3.56115	3.85716	3.74954	2	Cell type specific open chromatin in AM, infection independent	0.106936	-0.715181	-0.574839	1.0218	0.945002	0.833951	-1.47468	-1.8206	0.334877	0.746133	0.596608
chr3	95499485	95499965	481	inside	199	ENSMUSG00000028111	Ctsk	protein_coding	95499286	95509362	+	3.43612	3.24738	3.08957	4.6315	4.59897	4.71136	2.65529	2.34917	3.85604	4.47932	4.33185	2	Cell type specific open chromatin in AM, infection independent	-0.383215	-0.604879	-0.790213	1.02069	0.982479	1.11448	-1.30025	-1.65977	0.109961	0.841956	0.668768
chr1	170937073	170937395	323	downstream	1302	ENSMUSG00000104386	RP24-65D16.2	processed_pseudogene	170935771	170936065	+	2.60986	2.37492	2.45961	3.66722	3.86567	3.66449	1.86784	1.64924	2.90713	3.38061	3.28479	2	Cell type specific open chromatin in AM, infection independent	-0.365094	-0.677226	-0.564706	1.03964	1.3033	1.03602	-1.3509	-1.64132	0.0298379	0.658866	0.531574
chr11	34048112	34049267	1156	inside	1192	ENSMUSG00000002699	Lcp2	protein_coding	34046920	34092295	+	4.40334	4.16934	4.25838	5.1949	5.25919	5.21041	3.75405	3.67262	4.5526	5.13412	4.93459	2	Cell type specific open chromatin in AM, infection independent	-0.324829	-0.721669	-0.570673	1.01762	1.12666	1.04394	-1.42598	-1.56408	-0.0716912	0.914555	0.576162
chr2	167692872	167693835	964	inside	1695	ENSMUSG00000006462	A530013C23Rik	lincRNA	167691177	167729172	+	4.33613	4.15951	4.10511	5.54155	5.02368	5.22567	2.96605	3.02188	4.44272	5.03082	5.0952	2	Cell type specific open chromatin in AM, infection independent	-0.132786	-0.339031	-0.40255	1.27478	0.670072	0.905932	-1.73264	-1.66744	-0.00832373	0.678408	0.753583
chr6	127107448	127107797	350	upstream	-941	ENSMUSG00000097525	Gm26845	lincRNA	127108389	127110467	+	2.42387	2.10459	2.26004	3.13983	2.878	2.9619	1.53245	1.56493	2.71043	2.65304	2.93293	2	Cell type specific open chromatin in AM, infection independent	-0.0823436	-0.661358	-0.379442	1.21605	0.741229	0.89339	-1.69895	-1.64004	0.437347	0.333269	0.840839
chr4	59439815	59440411	597	upstream	-1182	ENSMUSG00000038578	Susd1	protein_coding	59314683	59438633	-	4.10805	4.23638	3.91431	5.042	5.02656	4.94596	3.33417	3.45565	4.68182	4.72413	4.63042	2	Cell type specific open chromatin in AM, infection independent	-0.434577	-0.223835	-0.75275	1.09919	1.07383	0.94148	-1.70548	-1.50599	0.507682	0.577175	0.423274
chr11	58979288	58980075	788	inside	1195	ENSMUSG00000020455	Trim11	protein_coding	58978093	58991458	+	3.53932	3.31096	3.06061	4.72835	4.54792	4.56106	1.70987	2.34917	3.95719	3.95521	3.99737	2	Cell type specific open chromatin in AM, infection independent	-0.075093	-0.31552	-0.579105	1.1768	0.986822	1.00065	-2.00124	-1.32815	0.364871	0.362786	0.407176
chr10	81494672	81495083	412	inside	1720	ENSMUSG00000020238	Ncln	protein_coding	81486249	81496392	-	2.84719	2.73424	2.69645	4.17035	4.22192	4.12954	1.09468	1.7289	3.67351	3.88112	3.76053	2	Cell type specific open chromatin in AM, infection independent	-0.313183	-0.420697	-0.456664	0.946254	0.995336	0.907404	-1.98129	-1.37762	0.473344	0.67095	0.556171
chr18	65697395	65698740	1346	overlapStart	-873	ENSMUSG00000046610	Oacyl	protein_coding	65698268	65751601	+	5.20648	5.14373	5.04346	6.23366	6.13373	6.14538	3.58232	3.96354	6.01298	5.81075	5.73663	2	Cell type specific open chromatin in AM, infection independent	-0.176652	-0.246673	-0.358567	0.969567	0.858063	0.871057	-1.98905	-1.56364	0.723316	0.497643	0.414939
chr4	33289092	33290625	1534	overlapStart	1071	ENSMUSG00000040128	Pnrc1	protein_coding	33245423	33290163	-	5.18245	5.10966	4.96747	6.28296	6.19436	6.15935	3.48812	4.1774	5.94296	5.70734	5.78858	2	Cell type specific open chromatin in AM, infection independent	-0.202871	-0.284347	-0.443495	1.02894	0.929773	0.890588	-2.09935	-1.32783	0.648378	0.384643	0.475577
chr3	90668570	90669678	1109	overlapStart	-501	ENSMUSG00000056054	S100a8	protein_coding	90669071	90670034	+	4.09456	4.01427	3.91755	4.6788	4.82855	4.75584	3.38733	3.58971	4.33749	4.39197	4.60929	2	Cell type specific open chromatin in AM, infection independent	-0.296698	-0.464129	-0.665812	0.921555	1.2338	1.08219	-1.77141	-1.34942	0.209859	0.323459	0.776605
chr11	50237993	50239737	1745	overlapStart	623	ENSMUSG00000020377	Ltc4s	protein_coding	50236469	50238616	-	5.35984	5.30298	5.33953	7.10354	7.05967	7.12128	4.0462	4.20552	6.31276	6.27586	6.20548	2	Cell type specific open chromatin in AM, infection independent	-0.447303	-0.499358	-0.4659	1.14908	1.10892	1.16532	-1.64997	-1.50411	0.425104	0.391321	0.326893
chr1	58797283	58797806	524	overlapStart	-500	ENSMUSG00000102719	RP24-273P12.4	TEC	58797783	58801623	+	3.2636	3.32423	3.36066	4.43887	4.5717	4.52245	2.36851	2.66487	3.83687	4.09288	4.07429	2	Cell type specific open chromatin in AM, infection independent	-0.561995	-0.480855	-0.432098	1.01084	1.18861	1.12269	-1.75986	-1.36325	0.205195	0.547807	0.522932
chr11	94133112	94134066	955	overlapStart	-373	ENSMUSG00000086003	B230206L02Rik	processed_transcript	94133485	94155776	+	4.29897	4.30936	4.36883	5.62844	5.61159	5.65001	2.96605	3.50173	4.70844	4.93107	4.87766	2	Cell type specific open chromatin in AM, infection independent	-0.374552	-0.362539	-0.293777	1.16257	1.14308	1.18751	-1.91566	-1.29631	0.0988705	0.35628	0.294528
chr13	58214700	58216972	2273	overlapStart	953	ENSMUSG00000005312	Ubqln1	protein_coding	58176156	58215653	-	5.4653	5.46248	5.44304	6.66313	6.57682	6.42311	4.3167	4.51734	5.77932	6.11848	6.03712	2	Cell type specific open chromatin in AM, infection independent	-0.314986	-0.318617	-0.343716	1.23101	1.1196	0.921216	-1.79743	-1.53847	0.0903051	0.528051	0.423041
chr11	53774537	53775067	531	upstream	-1350	ENSMUSG00000091191	Gm17334	protein_coding	53772281	53773187	-	3.80755	3.56678	3.6169	5.01767	4.84653	4.95667	2.01021	2.74369	4.33749	3.8328	3.98805	2	Cell type specific open chromatin in AM, infection independent	-0.0826112	-0.34269	-0.288545	1.22453	1.03967	1.15864	-2.02405	-1.23177	0.489816	-0.0553422	0.112355
chr7	101011397	101012540	1144	overlapStart	594	ENSMUSG00000032860	P2ry2	protein_coding	100996572	101011991	-	4.81555	4.8547	4.61182	5.74692	5.70147	5.76676	3.16182	3.86119	5.51551	4.99395	5.04887	2	Cell type specific open chromatin in AM, infection independent	-0.122905	-0.0751152	-0.37161	1.01406	0.958574	1.03827	-2.14168	-1.28793	0.731559	0.0948674	0.161913
chr14	32785579	32786655	1077	overlapStart	-384	ENSMUSG00000041707	1810011H11Rik	protein_coding	32785963	32817968	+	4.0393	4.12959	4.13599	4.84872	4.82855	4.79558	3.22159	3.25501	4.57592	4.27388	4.2208	2	Cell type specific open chromatin in AM, infection independent	-0.304087	-0.144501	-0.133203	1.12643	1.09078	1.03251	-1.74924	-1.69018	0.6443	0.110503	0.0166947
chr2	92375064	92376869	1806	upstream	-195	ENSMUSG00000040434	Gyltl1b	protein_coding	92365046	92374869	-	5.91243	5.9507	5.93708	6.51678	6.5209	6.48835	5.05211	5.1149	6.43257	6.05355	6.12588	2	Cell type specific open chromatin in AM, infection independent	-0.187715	-0.113762	-0.14009	0.980196	0.988143	0.925252	-1.8503	-1.72896	0.817454	0.0850032	0.224777
chr17	80127361	80128526	1166	overlapStart	-110	ENSMUSG00000035473	Galm	protein_coding	80127471	80185101	+	5.12654	5.1249	5.18707	5.79333	5.80795	5.78319	3.83282	4.11946	5.38296	5.08546	5.13165	2	Cell type specific open chromatin in AM, infection independent	0.00235337	-0.000200491	0.096895	1.04382	1.06665	1.02798	-2.0183	-1.5706	0.402861	-0.0618004	0.0103422
chr17	86964518	86965009	492	inside	1436	ENSMUSG00000024143	Rhoq	protein_coding	86963082	87000069	+	4.42721	4.46719	4.40154	5.05848	5.07729	5.06528	3.33417	3.67262	4.68182	4.44437	4.66301	2	Cell type specific open chromatin in AM, infection independent	-0.0971904	-0.0251872	-0.143426	1.03967	1.07354	1.05191	-2.06566	-1.45614	0.361325	-0.0662988	0.327458
chr13	94058708	94059091	384	inside	912	ENSMUSG00000045312	Lhfpl2	protein_coding	94057796	94195409	+	3.24906	3.333	2.71887	3.77635	3.81675	3.86297	1.70987	2.34917	3.74727	3.41383	3.52294	2	Cell type specific open chromatin in AM, infection independent	0.0314653	0.152769	-0.734639	0.793392	0.851767	0.918554	-2.19262	-1.26884	0.751364	0.269564	0.427223
chr18	50054421	50054784	364	upstream	-577	ENSMUSG00000086600	C030005K06Rik	processed_transcript	50042730	50053844	-	2.90398	2.99426	2.75548	3.21663	3.39602	3.37165	2.13979	2.29785	3.27802	3.17116	3.15749	2	Cell type specific open chromatin in AM, infection independent	-0.159749	0.0550724	-0.513125	0.584192	1.01105	0.953068	-1.97818	-1.60206	0.730266	0.475995	0.443464
chr7	66118070	66119309	1240	overlapEnd	1333	ENSMUSG00000065800	Gm23042	snRNA	66119303	66119403	-	4.0561	4.31158	4.21171	4.76899	4.99318	4.90073	2.89441	3.43204	4.3443	4.6283	4.68626	2	Cell type specific open chromatin in AM, infection independent	-0.369899	0.028309	-0.127349	0.741254	1.09069	0.946584	-2.18057	-1.34258	0.0793039	0.521963	0.6123
chr1	39650044	39651518	1475	overlapStart	1430	ENSMUSG00000050967	Creg2	protein_coding	39618406	39651474	-	4.62974	4.86986	4.74158	5.38278	5.46371	5.27051	3.53598	3.96354	5.14253	5.07719	5.12528	2	Cell type specific open chromatin in AM, infection independent	-0.343758	0.0552552	-0.157913	0.907587	1.04206	0.721021	-2.16128	-1.45081	0.508354	0.39978	0.479702
chr9	25570047	25571208	1162	upstream	-242	ENSMUSG00000077697	Gm25346	snoRNA	25569678	25569805	-	4.52098	4.62204	4.52542	5.42153	5.57968	5.52092	2.89441	3.50173	5.14643	5.1812	5.18771	2	Cell type specific open chromatin in AM, infection independent	-0.250821	-0.13323	-0.245645	0.796978	0.980984	0.912615	-2.14333	-1.43671	0.476891	0.517346	0.524924
chr2	164356153	164357191	1039	upstream	-1770	ENSMUSG00000098489	Mir7678	miRNA	164354313	164354383	-	3.99641	3.8219	3.7786	5.00845	5.12228	5.01785	1.70987	2.66487	4.10077	4.40194	4.14731	2	Cell type specific open chromatin in AM, infection independent	0.0167921	-0.152632	-0.194669	0.999345	1.10986	1.00848	-2.20314	-1.27596	0.118111	0.41051	0.163298
chr8	36251437	36251990	554	upstream	-1921	ENSMUSG00000039633	Lonrf1	protein_coding	36216064	36249516	-	3.97889	4.02514	4.01739	4.67297	4.73333	4.71497	2.73948	3.20016	4.23134	4.40194	4.13046	2	Cell type specific open chromatin in AM, infection independent	-0.156986	-0.0829196	-0.095327	0.954587	1.05126	1.02184	-2.14192	-1.40413	0.247314	0.520529	0.0857491
chr10	61716368	61716906	539	inside	1105	ENSMUSG00000020085	Aifm2	protein_coding	61715263	61739260	+	3.81415	3.69828	3.77147	5.07478	5.16068	5.24327	1.53245	2.44663	4.48028	4.34795	4.39671	2	Cell type specific open chromatin in AM, infection independent	-0.158901	-0.25962	-0.195999	0.936817	1.01148	1.08326	-2.14212	-1.34752	0.420087	0.305068	0.347449
chr8	94811474	94812476	1003	overlapEnd	1021	ENSMUSG00000031780	Ccl17	protein_coding	94810453	94812035	+	3.45313	3.59624	3.56009	4.26638	4.26875	4.29781	2.36851	2.78154	3.95719	3.81798	3.9308	2	Cell type specific open chromatin in AM, infection independent	-0.339997	-0.108695	-0.167127	0.974422	0.978252	1.02523	-2.09304	-1.42546	0.474693	0.249692	0.432034
chr5	65990067	65990484	418	downstream	1022	ENSMUSG00000093070	Gm25952	miRNA	65989045	65989118	+	3.18938	2.82415	3.05474	4.1141	4.00613	4.07441	1.3301	1.87612	3.34742	3.3671	3.58611	2	Cell type specific open chromatin in AM, infection independent	0.0321727	-0.380224	-0.119849	1.0763	0.954389	1.03148	-2.06719	-1.45067	0.210615	0.232838	0.480127
chr7	63917000	63917526	527	inside	143	ENSMUSG00000095061	E030018B13Rik	protein_coding	63916857	63920539	+	3.34789	3.28405	3.33186	4.50816	4.60858	4.33347	1.53245	2.24464	3.67351	3.67182	3.82479	2	Cell type specific open chromatin in AM, infection independent	-0.149994	-0.218641	-0.167236	1.09763	1.20561	0.909788	-2.10213	-1.33631	0.200143	0.198318	0.362815
chr8	36093589	36094427	839	upstream	-1239	ENSMUSG00000050271	D8Ertd82e	protein_coding	36094828	36147787	+	3.34789	3.23806	3.21579	3.59918	3.94066	3.91096	2.73948	2.39872	3.61842	3.71511	3.2462	2	Cell type specific open chromatin in AM, infection independent	-0.0275421	-0.259155	-0.306112	0.502378	1.22249	1.15986	-1.31058	-2.02916	0.542958	0.746849	-0.241988
chr17	10321077	10321420	344	upstream	-1716	ENSMUSG00000062078	Qk	protein_coding	10206471	10319361	-	3.57861	3.36759	3.45717	4.01314	3.88162	3.9574	2.81902	2.44663	3.84649	3.72043	3.85588	2	Cell type specific open chromatin in AM, infection independent	0.0765845	-0.345932	-0.166581	0.94662	0.683281	0.835017	-1.4443	-2.18991	0.612933	0.360541	0.63175
chr1	191266527	191267195	669	overlapStart	-651	ENSMUSG00000103174	RP24-443M8.2	lincRNA	191267178	191288714	+	4.39014	4.21754	4.30852	5.4134	5.46688	5.55051	2.81902	2.29785	5.35963	5.12412	5.00793	2	Cell type specific open chromatin in AM, infection independent	-0.137838	-0.295112	-0.212217	0.794555	0.843286	0.919491	-1.56945	-2.04434	0.745562	0.530962	0.425094
chr14	44103744	44104728	985	downstream	1090	ENSMUSG00000072596	Ear2	protein_coding	44102654	44103534	+	4.2266	4.05992	4.1136	4.86073	4.87867	4.86056	3.27898	3.05317	4.72418	4.49493	4.5692	2	Cell type specific open chromatin in AM, infection independent	-0.0908836	-0.356219	-0.270771	0.918632	0.947189	0.918363	-1.59945	-1.95893	0.701248	0.336286	0.454535
chr9	21030054	21030667	614	overlapEnd	681	ENSMUSG00000001014	Icam4	protein_coding	21029373	21030531	+	3.67241	3.49037	3.43025	4.12268	4.20934	4.11595	2.81902	2.70482	3.86554	3.76231	3.9308	2	Cell type specific open chromatin in AM, infection independent	0.0491626	-0.311375	-0.430455	0.940931	1.11255	0.927598	-1.641	-1.86717	0.431651	0.22721	0.560901
chr1	88102848	88103484	637	overlapStart	-404	ENSMUSG00000090145	Ugt1a6b	protein_coding	88103252	88219003	+	3.69046	3.63225	3.69814	4.23771	4.32114	4.15898	2.73948	2.70482	4.05171	4.06805	4.08307	2	Cell type specific open chromatin in AM, infection independent	-0.127746	-0.2312	-0.114103	0.844774	0.993043	0.704863	-1.81776	-1.87934	0.514232	0.543262	0.569971
chr6	129513846	129515477	1632	inside	1289	ENSMUSG00000030160	Tmem52b	protein_coding	129512557	129519227	+	4.91101	4.91148	5.01656	5.73298	5.85717	5.82553	4.01275	3.89612	5.34952	5.4026	5.43935	2	Cell type specific open chromatin in AM, infection independent	-0.317248	-0.316549	-0.159426	0.911759	1.09744	1.05014	-1.66031	-1.8347	0.338408	0.417766	0.472721
chr7	25217652	25218054	403	includeFeature	73	ENSMUSG00000098325	Mir7048	miRNA	25217668	25217725	-	3.63189	3.59259	3.55595	4.75066	4.60666	4.83093	2.01021	2.24464	4.14042	4.30963	4.29452	2	Cell type specific open chromatin in AM, infection independent	-0.193439	-0.234889	-0.273544	0.986626	0.834737	1.07129	-1.90396	-1.65669	0.342946	0.521429	0.505489
chr7	102248487	102248934	448	inside	1636	ENSMUSG00000073982	Rhog	protein_coding	102239123	102250123	-	4.12142	3.97275	3.99613	4.53412	4.55589	4.55301	3.38733	3.05317	4.0846	4.23723	4.14731	2	Cell type specific open chromatin in AM, infection independent	0.133197	-0.181288	-0.131815	1.00614	1.0522	1.04612	-1.41957	-2.12641	0.0553129	0.378151	0.187962
chr3	97929367	97929857	491	upstream	-806	ENSMUSG00000074388	Gm5544	lincRNA	97930173	97967018	+	4.05052	3.96712	3.89147	4.64744	4.66863	4.71497	3.16182	2.92374	4.05171	4.30609	4.40374	2	Cell type specific open chromatin in AM, infection independent	-0.0358009	-0.177654	-0.306328	0.97947	1.01552	1.09432	-1.54734	-1.95228	-0.0337761	0.398891	0.564979
chr1	80756830	80757310	481	inside	1697	ENSMUSG00000038608	Dock10	protein_coding	80501073	80758527	-	4.04772	3.98394	4.12484	4.80852	4.74384	4.8142	3.22159	2.92374	4.14822	4.41184	4.36104	2	Cell type specific open chromatin in AM, infection independent	-0.158151	-0.262389	-0.0321327	1.08513	0.979433	1.09442	-1.5082	-1.99494	0.00607327	0.436889	0.353866
chr2	118599911	118600675	765	inside	1700	ENSMUSG00000040084	Bub1b	protein_coding	118598211	118641591	+	3.84349	3.60352	3.77504	4.91606	4.91786	4.90863	2.56588	2.18939	4.0846	4.29544	4.3538	2	Cell type specific open chromatin in AM, infection independent	-0.117516	-0.381444	-0.192795	1.06213	1.06411	1.05396	-1.52266	-1.93674	0.147667	0.37955	0.443738
chr1	170936221	170936964	744	downstream	450	ENSMUSG00000104386	RP24-65D16.2	processed_pseudogene	170935771	170936065	+	4.30367	3.87095	4.06192	5.01921	5.04932	4.95362	2.81902	2.92374	4.06	4.50421	4.33185	2	Cell type specific open chromatin in AM, infection independent	0.172892	-0.397485	-0.145759	1.11605	1.15575	1.02961	-1.78404	-1.64601	-0.148285	0.437232	0.210042
chr14	27380965	27381902	938	upstream	-115	ENSMUSG00000093034	Gm23633	miRNA	27380732	27380850	-	4.79735	4.65567	4.56309	5.86581	5.63247	5.75892	3.48812	3.43204	4.84908	5.03937	4.98468	2	Cell type specific open chromatin in AM, infection independent	-0.0333364	-0.208998	-0.323786	1.2914	1.0021	1.15887	-1.6566	-1.72612	0.0307995	0.266732	0.198932
chr11	114675110	114676821	1712	overlapStart	-321	ENSMUSG00000034714	Ttyh2	protein_coding	114675431	114720977	+	5.33596	5.18067	5.13522	6.21037	6.20073	6.16398	4.5208	4.41268	5.44443	5.68574	5.69425	2	Cell type specific open chromatin in AM, infection independent	-0.187901	-0.436861	-0.509726	1.21394	1.19848	1.13956	-1.49476	-1.66809	-0.0140017	0.372851	0.386507
chr1	180943817	180944318	502	inside	1473	ENSMUSG00000026519	Tmem63a	protein_coding	180942344	180975112	+	2.97639	3.10602	2.83973	3.76908	3.87526	3.52754	2.13979	1.94445	3.45195	3.09126	3.14075	2	Cell type specific open chromatin in AM, infection independent	-0.167849	0.045488	-0.392759	1.13668	1.31142	0.739178	-1.54465	-1.86611	0.614773	0.021183	0.10264
chr4	43381470	43382685	1216	overlapStart	-509	ENSMUSG00000035969	Rusc2	protein_coding	43381979	43427088	+	4.81555	4.98572	4.89056	5.6913	5.53501	5.36427	4.01275	3.76999	5.17725	4.91027	4.91012	2	Cell type specific open chromatin in AM, infection independent	-0.170247	0.121655	-0.0415824	1.33202	1.06392	0.771027	-1.54738	-1.96382	0.450211	-0.00776984	-0.00803031
chr7	79742612	79743414	803	overlapStart	-551	ENSMUSG00000039099	Wdr93	protein_coding	79743163	79785950	+	3.43183	3.7252	3.44825	4.1425	4.10181	3.97557	2.65529	2.53793	3.67351	3.52749	3.58611	2	Cell type specific open chromatin in AM, infection independent	-0.18368	0.377984	-0.152252	1.17694	1.09903	0.857342	-1.67042	-1.89512	0.279032	-0.000544255	0.111686
chr8	13038929	13039449	521	inside	1621	ENSMUSG00000031444	F10	protein_coding	13037308	13056676	+	3.85634	3.80307	3.65228	4.65731	4.70852	4.71857	2.89441	2.34917	4.10879	4.18043	4.19267	2	Cell type specific open chromatin in AM, infection independent	-0.0853421	-0.156583	-0.358274	0.985999	1.05449	1.06793	-1.37196	-2.10124	0.252321	0.348154	0.364513
chr19	37174047	37175495	1449	inside	204	ENSMUSG00000097591	A330032B11Rik	lincRNA	37173843	37196541	+	4.27045	4.28015	4.01135	4.79069	4.8203	4.87515	3.6272	3.17194	4.51689	4.38863	4.46552	2	Cell type specific open chromatin in AM, infection independent	-0.0422999	-0.0237468	-0.537858	0.952693	1.00932	1.11424	-1.27257	-2.14331	0.429036	0.183727	0.330776
chr2	60283683	60284952	1270	overlapStart	805	ENSMUSG00000060703	Cd302	protein_coding	60251993	60284488	-	5.44948	5.48432	5.38347	6.08576	6.02809	6.0407	4.56761	4.28673	5.78683	5.56817	5.64764	2	Cell type specific open chromatin in AM, infection independent	-0.0601349	-0.000205373	-0.173721	1.03459	0.93537	0.957061	-1.57742	-2.06068	0.520277	0.144071	0.280794
chr16	38711839	38713687	1849	overlapStart	1435	ENSMUSG00000022799	Arhgap31	protein_coding	38598340	38713274	-	5.21897	5.16232	5.04198	5.80404	5.66876	5.65754	4.56761	4.2331	5.52153	5.29614	5.24363	2	Cell type specific open chromatin in AM, infection independent	-0.00132651	-0.120338	-0.373156	1.2278	0.943609	0.920023	-1.36971	-2.07247	0.63429	0.160793	0.0504851
chr4	35155964	35157670	1707	overlapStart	1520	ENSMUSG00000073910	Mob3b	protein_coding	34949074	35157484	-	5.34966	5.3041	5.15317	5.91108	5.82124	5.86749	4.6351	4.28673	5.52752	5.29078	5.43764	2	Cell type specific open chromatin in AM, infection independent	0.047366	-0.0433215	-0.343784	1.16498	0.986139	1.0782	-1.37509	-2.0686	0.401434	-0.0698341	0.22251
chr5	110284397	110285042	646	inside	1789	ENSMUSG00000029499	Pxmp2	protein_coding	110274282	110286186	-	2.67658	2.81164	2.79822	3.00404	3.06279	2.87424	2.01021	2.07211	2.88863	3.13973	2.79001	2	Cell type specific open chromatin in AM, infection independent	-0.168594	0.196629	0.160333	0.716918	0.875778	0.365923	-1.97058	-1.80319	0.404814	1.08384	0.13813
chr4	8689620	8691713	2094	overlapStart	-786	ENSMUSG00000041235	Chd7	protein_coding	8690406	8867659	+	4.90638	4.91148	4.94546	5.31827	5.17758	4.90705	4.14211	3.75103	4.93725	5.42721	5.07332	2	Cell type specific open chromatin in AM, infection independent	0.0870023	0.0973054	0.166054	0.92026	0.635626	0.0883563	-1.45914	-2.25029	0.14945	1.14065	0.424725
chr9	32541249	32541583	335	inside	1612	ENSMUSG00000016087	Fli1	protein_coding	32422204	32542861	-	2.42387	2.65244	2.60311	2.74724	2.83278	2.73898	2.13979	1.7289	2.5781	3.04958	2.72414	2	Cell type specific open chromatin in AM, infection independent	-0.391762	0.241125	0.104539	0.503609	0.74045	0.480738	-1.17833	-2.31601	0.0352905	1.34073	0.43963
chrX	155218151	155218649	499	upstream	-1702	ENSMUSG00000025283	Sat1	protein_coding	155213132	155216449	-	3.10038	3.26124	3.22104	3.27935	3.56354	3.40331	2.73948	2.53793	3.56115	3.65524	3.69327	2	Cell type specific open chromatin in AM, infection independent	-0.470446	-0.0350112	-0.143828	0.0140141	0.783274	0.349549	-1.44735	-1.99292	0.776799	1.03149	1.13443
chr11	31873161	31873537	377	inside	950	ENSMUSG00000020300	Cpeb4	protein_coding	31872211	31935634	+	2.16969	2.44946	2.18687	2.59117	2.85234	2.9497	1.53245	1.47538	2.75198	2.92605	2.84269	2	Cell type specific open chromatin in AM, infection independent	-0.488193	0.0369092	-0.45595	0.302876	0.793068	0.975818	-1.68426	-1.79136	0.604704	0.931428	0.774963
chr3	81039737	81040148	412	inside	700	ENSMUSG00000085106	Gm16000	antisense	81037408	81040437	-	2.41521	2.56574	2.57061	3.08235	3.3371	3.24756	1.86784	1.56493	3.30618	3.3603	3.26948	2	Cell type specific open chromatin in AM, infection independent	-0.577482	-0.339625	-0.331921	0.476725	0.879268	0.737788	-1.44242	-1.92108	0.830409	0.915926	0.772421
chr12	54655362	54655891	530	inside	1210	ENSMUSG00000044408	Sptssa	protein_coding	54645374	54656572	-	3.43612	3.29757	3.29254	3.87442	3.61786	3.87592	2.25868	1.87612	3.76766	3.86198	3.81428	2	Cell type specific open chromatin in AM, infection independent	0.109861	-0.0932986	-0.100675	0.752561	0.376359	0.75476	-1.61666	-2.17761	0.596014	0.734319	0.664372
chr17	17889591	17890615	1025	inside	1739	ENSMUSG00000079700	Fpr3	protein_coding	17887852	17971677	+	4.46125	4.51233	4.52754	4.9976	4.89604	4.96579	3.22159	2.66487	5.07866	4.91724	4.80518	2	Cell type specific open chromatin in AM, infection independent	0.00296311	0.0677824	0.0870865	0.683616	0.554731	0.643243	-1.57022	-2.27672	0.786473	0.581627	0.439425
chrX	42151728	42152390	663	upstream	-1547	ENSMUSG00000104042	RP23-295D9.3	TEC	42147988	42150181	-	3.98768	4.07046	4.12203	4.35399	4.19154	4.29057	3.43861	3.14315	4.29596	4.32368	4.31703	2	Cell type specific open chromatin in AM, infection independent	-0.153161	0.0549249	0.184565	0.767608	0.359265	0.608215	-1.53334	-2.27601	0.621764	0.691436	0.674722
chrX	107148497	107149137	641	overlapStart	-430	ENSMUSG00000054293	A630033H20Rik	protein_coding	107148927	107173661	+	4.16079	4.02785	4.08799	4.61132	4.55191	4.47853	3.09947	2.34917	4.97283	4.68928	4.67758	2	Cell type specific open chromatin in AM, infection independent	0.00722282	-0.163089	-0.0860417	0.584363	0.508253	0.414255	-1.35237	-2.31353	1.04746	0.684224	0.669247
chrX	107149292	107149894	603	inside	365	ENSMUSG00000054293	A630033H20Rik	protein_coding	107148927	107173661	+	3.27799	3.30205	3.11797	3.74706	3.62924	3.66076	1.86784	1.47538	4.06	3.82788	4.07429	2	Cell type specific open chromatin in AM, infection independent	0.0018577	0.0300064	-0.185413	0.550785	0.412908	0.449787	-1.64837	-2.10765	0.917007	0.645359	0.933725
chr12	37242446	37242884	439	inside	805	ENSMUSG00000050103	Agmo	protein_coding	37241641	37582202	+	2.38892	2.55827	2.52044	2.76196	2.79959	2.92499	1.3301	0.918604	3.41363	3.24687	3.11528	2	Cell type specific open chromatin in AM, infection independent	-0.199996	0.0190872	-0.0298518	0.282606	0.331292	0.493511	-1.5698	-2.10215	1.12567	0.909928	0.7397
chr17	36970901	36971850	950	overlapStart	495	ENSMUSG00000083534	H2-M6-ps	unprocessed_pseudogene	36969195	36971396	-	3.25392	3.22869	3.31724	3.65544	3.5112	3.65701	2.56588	2.29785	3.84649	3.78788	3.57991	2	Cell type specific open chromatin in AM, infection independent	-0.166858	-0.217843	-0.0389206	0.644424	0.352981	0.647589	-1.55704	-2.0986	1.03043	0.912021	0.491816
chr2	18047129	18048479	1351	inside	1922	ENSMUSG00000054074	Skida1	protein_coding	18040676	18049051	-	3.57473	3.9558	3.77504	4.33688	4.14737	4.07441	3.09947	2.9572	4.40415	4.29544	4.08745	2	Cell type specific open chromatin in AM, infection independent	-0.631075	0.150191	-0.220393	0.931503	0.542957	0.393371	-1.60546	-1.89714	1.06942	0.846522	0.420102
chr18	49980219	49980668	450	inside	792	ENSMUSG00000062210	Tnfaip8	protein_coding	49979427	50107173	+	3.19445	3.19538	3.101	3.78358	3.45262	3.67194	2.25868	2.29785	3.73696	3.92787	3.65254	2	Cell type specific open chromatin in AM, infection independent	-0.180678	-0.179048	-0.344472	0.851905	0.27183	0.65623	-1.82082	-1.75215	0.770186	1.1048	0.622219
chr6	13609374	13609646	273	upstream	-1274	ENSMUSG00000029569	Tmem168	protein_coding	13580687	13608100	-	2.46639	2.71422	2.32968	2.97275	2.59816	2.82165	1.86784	1.7289	3.09642	3.0664	2.81131	2	Cell type specific open chromatin in AM, infection independent	-0.266882	0.274687	-0.565633	0.839646	0.0210576	0.509455	-1.57487	-1.8785	1.10989	1.04429	0.486859
chr2	144267665	144267999	335	upstream	-1449	ENSMUSG00000077714	Snord17	snoRNA	144265979	144266216	-	3.28751	3.10089	3.14581	3.43898	3.55958	3.54387	2.89441	1.94445	3.23471	3.69903	3.74401	2	Cell type specific open chromatin in AM, infection independent	0.102966	-0.268268	-0.178912	0.404287	0.644196	0.612937	-0.679033	-2.56877	-0.0020628	0.921593	1.01107
chr7	75365417	75365963	547	upstream	-638	ENSMUSG00000069196	Gm10161	processed_pseudogene	75366055	75366264	+	3.11649	2.91464	2.88669	3.48849	3.67021	3.45602	2.13979	1.56493	3.11246	3.48435	3.60453	2	Cell type specific open chromatin in AM, infection independent	0.116513	-0.190448	-0.232948	0.682237	0.958584	0.632851	-1.36879	-2.243	0.11038	0.675928	0.858695
chr3	59212322	59212893	572	upstream	-1440	ENSMUSG00000036362	P2ry13	protein_coding	59207896	59210882	-	3.30167	3.25201	3.04886	3.66722	3.86888	3.77235	2.73948	2.24464	3.54942	3.98204	3.81428	2	Cell type specific open chromatin in AM, infection independent	-0.156093	-0.248522	-0.626668	0.524315	0.899675	0.719998	-1.20253	-2.12359	0.305046	1.11032	0.798051
chr10	57792424	57792766	343	upstream	-1911	ENSMUSG00000019872	Smpdl3a	protein_coding	57794335	57811830	+	2.94666	2.77346	2.70396	3.27935	3.27083	3.02141	2.13979	1.64924	3.19007	3.12375	3.63472	2	Cell type specific open chromatin in AM, infection independent	0.109862	-0.197936	-0.321433	0.701073	0.685933	0.242694	-1.32401	-2.19574	0.542416	0.424557	1.33258
chr3	59210780	59211199	420	overlapStart	102	ENSMUSG00000036362	P2ry13	protein_coding	59207896	59210882	-	3.23928	3.1662	3.08957	3.86082	4.00904	3.79298	2.81902	2.07211	4.01805	3.88586	4.06101	2	Cell type specific open chromatin in AM, infection independent	-0.340836	-0.45586	-0.576484	0.637493	0.870803	0.530722	-1.00235	-2.17801	0.884991	0.676917	0.95261
chr6	37440953	37441254	302	inside	1193	ENSMUSG00000038648	Creb3l2	protein_coding	37327255	37442146	-	2.49953	2.41681	2.45071	3.06465	3.24147	3.0097	2.01021	1.64924	2.94345	3.13176	3.254	2	Cell type specific open chromatin in AM, infection independent	-0.371515	-0.526821	-0.46317	0.689474	1.02144	0.586309	-1.29018	-1.96788	0.461913	0.815462	1.04497
chr10	57796094	57796466	373	inside	1759	ENSMUSG00000019872	Smpdl3a	protein_coding	57794335	57811830	+	2.65468	2.69392	2.12106	3.01637	3.01732	2.99196	2.01021	1.37991	3.24929	3.23947	3.23047	2	Cell type specific open chromatin in AM, infection independent	-0.060131	0.00424365	-0.935618	0.53327	0.534827	0.493231	-1.11748	-2.1516	0.915417	0.899303	0.88454
chr13	101766607	101766893	287	inside	1610	ENSMUSG00000041417	Pik3r1	protein_coding	101680563	101768217	-	2.48306	2.45751	2.20816	2.86781	2.69519	2.68848	2.13979	1.47538	2.97887	2.98914	2.94261	2	Cell type specific open chromatin in AM, infection independent	-0.120803	-0.176228	-0.717309	0.714083	0.339512	0.324957	-0.865679	-2.3074	0.955085	0.977371	0.876412
chr14	26668100	26670239	2140	overlapStart	-1910	ENSMUSG00000096052	9930004E17Rik	antisense	26670010	26670507	+	4.67032	4.70553	4.72875	5.25725	5.15151	4.98684	4.37049	3.89612	5.11493	5.26552	5.15475	2	Cell type specific open chromatin in AM, infection independent	-0.411094	-0.328547	-0.274095	0.965195	0.717228	0.331107	-1.11417	-2.22651	0.631462	0.984585	0.724841
chr15	35937114	35938490	1377	overlapStart	1132	ENSMUSG00000014313	Cox6c	protein_coding	35925886	35938246	-	3.59787	3.5742	3.58471	3.92107	3.86246	3.80319	3.22159	2.74369	4.12469	4.22978	4.02042	2	Cell type specific open chromatin in AM, infection independent	-0.235118	-0.290401	-0.265843	0.519883	0.382982	0.244522	-1.1141	-2.23047	0.995537	1.24104	0.751977
chr12	32206792	32207414	623	inside	1867	ENSMUSG00000020573	Pik3cg	protein_coding	32173473	32208659	-	3.08408	2.71422	2.97627	3.23257	3.03454	3.08415	2.47057	1.94445	2.85089	3.03257	3.38055	2	Cell type specific open chromatin in AM, infection independent	0.484202	-0.445001	0.213338	0.857229	0.359725	0.48437	-1.05712	-2.37887	-0.101657	0.354783	1.229
chr3	65990517	65991477	961	upstream	-764	ENSMUSG00000103641	RP24-372I24.1	processed_pseudogene	65987158	65989753	-	3.07861	3.05388	3.19994	3.65544	3.3371	3.60738	2.65529	2.44663	2.99626	3.90468	3.77687	2	Cell type specific open chromatin in AM, infection independent	-0.363075	-0.416536	-0.100767	0.883978	0.195745	0.780082	-1.27826	-1.72935	-0.541114	1.42281	1.14649
chr2	35108187	35108565	379	upstream	-1305	ENSMUSG00000057110	Cntrl	protein_coding	35109492	35178822	+	2.7194	2.81164	3.03105	3.4159	3.36004	3.33928	2.25868	1.64924	2.77231	3.52749	3.5358	2	Cell type specific open chromatin in AM, infection independent	-0.385642	-0.229597	0.141608	0.792718	0.698215	0.66308	-1.16512	-2.19619	-0.296137	0.981502	0.995562
chr9	22118144	22118613	470	upstream	-996	ENSMUSG00000013822	Elof1	protein_coding	22112989	22117148	-	2.92243	2.93207	2.96381	2.99784	3.07393	3.1008	2.36851	2.07211	2.73136	3.30469	3.20655	2	Cell type specific open chromatin in AM, infection independent	0.117586	0.143979	0.230822	0.323952	0.532206	0.605732	-1.39834	-2.20949	-0.405332	1.16374	0.895148
chr10	62946689	62947462	774	overlapStart	-337	ENSMUSG00000036875	Dna2	protein_coding	62947026	62974185	+	3.38826	3.75816	3.80679	4.08806	3.86888	3.99648	2.25868	2.66487	4.39107	3.73102	3.87624	2	Cell type specific open chromatin in AM, infection independent	-0.369089	0.218087	0.29528	0.741777	0.393846	0.596406	-2.16221	-1.51741	1.22277	0.175002	0.40554
chr2	68907581	68908453	873	inside	1578	ENSMUSG00000103747	RP23-412L18.3	TEC	68906003	68909231	+	3.61687	3.83741	3.67921	3.95028	3.95279	3.87592	2.47057	2.78154	4.30297	3.54559	3.809	2	Cell type specific open chromatin in AM, infection independent	-0.00621269	0.405599	0.110196	0.616358	0.621043	0.477518	-2.14667	-1.56599	1.27493	-0.139311	0.352544
chr7	43353116	43353609	494	inside	1775	ENSMUSG00000039013	Siglecf	protein_coding	43351341	43359531	+	3.62064	3.79991	3.62484	4.29702	4.13678	4.15367	2.13979	2.70482	4.13257	3.85232	4.05209	2	Cell type specific open chromatin in AM, infection independent	-0.0928437	0.173492	-0.0865983	0.912017	0.673958	0.699053	-2.29286	-1.45342	0.667709	0.251354	0.548139
chr18	46573890	46574655	766	overlapStart	643	ENSMUSG00000056130	Ticam2	protein_coding	46559155	46574533	-	4.10805	4.24571	4.26093	4.5016	4.48876	4.57105	2.89441	3.28167	4.6656	4.14921	4.32446	2	Cell type specific open chromatin in AM, infection independent	-0.0497425	0.19896	0.22646	0.661295	0.638103	0.786771	-2.2425	-1.54282	0.957609	0.0246107	0.341251
chr1	167241966	167242684	719	overlapStart	-491	ENSMUSG00000103139	RP23-79H24.3	antisense	167242457	167251492	+	4.67396	4.6363	4.7158	5.30703	5.27376	5.33759	2.89441	3.38364	5.68595	4.93337	4.92729	2	Cell type specific open chromatin in AM, infection independent	-0.0381478	-0.0825934	0.0112354	0.708973	0.669714	0.745048	-2.13829	-1.56092	1.15616	0.267998	0.260831
chr1	72306941	72307902	962	overlapStart	-480	ENSMUSG00000026187	Xrcc5	protein_coding	72307421	72394952	+	4.28002	4.21517	4.3011	4.61538	4.5717	4.55301	3.33417	3.58971	4.76025	4.34451	4.49215	2	Cell type specific open chromatin in AM, infection independent	0.00477406	-0.142937	0.0527941	0.768609	0.669128	0.626557	-2.14955	-1.56753	1.09858	0.151658	0.487923
chr13	23535072	23535762	691	overlapStart	-362	ENSMUSG00000099517	Hist1h3g	protein_coding	23535434	23535860	+	4.11876	4.35747	4.23004	4.56382	4.43358	4.61421	3.27898	3.28167	4.4987	3.91864	4.13046	2	Cell type specific open chromatin in AM, infection independent	-0.0232507	0.485554	0.213941	0.925358	0.647774	1.03276	-1.81317	-1.80744	0.786575	-0.449786	0.00169097
chr6	39526755	39528303	1549	overlapStart	-758	ENSMUSG00000085058	8030453O22Rik	antisense	39527513	39544486	+	5.15021	5.33174	5.24357	5.5939	5.56593	5.53017	4.39666	4.1774	5.68863	5.0351	5.17954	2	Cell type specific open chromatin in AM, infection independent	-0.0449364	0.328053	0.146898	0.866715	0.809256	0.735775	-1.59325	-2.04376	1.06135	-0.281441	0.0153392
chr10	83336908	83338196	1289	overlapStart	974	ENSMUSG00000034591	Slc41a2	protein_coding	83230848	83337882	-	4.5588	4.86533	4.7434	5.26889	5.15282	5.10982	3.58232	3.7887	5.36299	4.84356	4.73724	2	Cell type specific open chromatin in AM, infection independent	-0.296447	0.238926	0.0259708	0.943785	0.741055	0.665955	-2.00197	-1.64151	1.10813	0.200895	0.0152054
chr5	92277514	92278783	1270	overlapStart	656	ENSMUSG00000029413	Naaa	protein_coding	92257659	92278170	-	5.32098	5.4178	5.44079	6.12044	6.03024	6.0839	4.17271	4.42469	6.35043	5.53835	5.58408	2	Cell type specific open chromatin in AM, infection independent	-0.259089	-0.117847	-0.0843084	0.907154	0.775575	0.853862	-1.93417	-1.56659	1.24267	0.0580145	0.124717
chr13	23533667	23534339	673	includeFeature	-239	ENSMUSG00000061991	Hist1h2af	protein_coding	23533906	23534304	+	3.98476	4.04397	4.05899	4.4994	4.39411	4.55704	2.96605	2.81843	4.54671	4.23723	4.14731	2	Cell type specific open chromatin in AM, infection independent	-0.0642785	0.035017	0.0602008	0.79866	0.6221	0.8953	-1.7724	-2.01992	0.877973	0.359051	0.208288
chr1	74294785	74296133	1349	overlapStart	-818	ENSMUSG00000099931	Gm29358	sense_intronic	74295603	74298867	+	6.69581	6.77877	6.82332	7.37498	7.34347	7.41218	5.3216	5.46819	7.43858	6.91619	6.85135	2	Cell type specific open chromatin in AM, infection independent	-0.095468	0.0175969	0.0783245	0.830209	0.787271	0.880911	-1.96848	-1.76868	0.916896	0.204893	0.116524
chr7	143627671	143628840	1170	overlapStart	174	ENSMUSG00000045362	Tnfrsf26	protein_coding	143607685	143627845	-	4.4842	4.32484	4.35458	4.90616	4.97249	4.93208	2.96605	3.11378	4.87751	4.44115	4.52476	2	Cell type specific open chromatin in AM, infection independent	0.187168	-0.042489	0.000373302	0.795279	0.890871	0.832633	-2.00073	-1.78783	0.75399	0.125124	0.245617
chr2	157561185	157561703	519	downstream	1262	ENSMUSG00000077990	Gm23134	miRNA	157562361	157562447	-	3.09497	3.03787	3.14029	3.4617	3.75922	3.71943	1.70987	1.94445	3.70558	3.00667	2.97129	2	Cell type specific open chromatin in AM, infection independent	0.0662156	-0.0180931	0.133131	0.607698	1.04699	0.988239	-1.97889	-1.63253	0.967797	-0.0641573	-0.116396
chr10	13868436	13870171	1736	overlapStart	544	ENSMUSG00000019806	Aig1	protein_coding	13647054	13868980	-	5.62679	5.80216	5.60727	6.21439	6.26354	6.15537	4.6351	4.50608	6.13772	5.66242	5.64912	2	Cell type specific open chromatin in AM, infection independent	-0.0557178	0.238551	-0.0884777	0.930292	1.01276	0.831261	-1.71981	-1.93632	0.801633	0.00407459	-0.0182538
chr2	22773415	22774744	1330	overlapStart	-679	ENSMUSG00000026786	Apbb1ip	protein_coding	22774094	22875653	+	5.88996	5.88656	5.8777	6.43075	6.45315	6.41259	4.6784	4.42469	6.43735	5.74959	5.8439	2	Cell type specific open chromatin in AM, infection independent	0.0927458	0.0878285	0.0750085	0.875417	0.907839	0.849138	-1.66072	-2.02792	0.88498	-0.110403	0.0260836
chr10	127164612	127166106	1495	overlapStart	-544	ENSMUSG00000006731	B4galnt1	protein_coding	127165156	127172340	+	5.50153	5.47839	5.43966	6.10897	6.01658	5.92159	4.59046	4.38835	5.88346	5.42395	5.45127	2	Cell type specific open chromatin in AM, infection independent	0.0516281	0.00959767	-0.0607641	1.15519	0.987345	0.814767	-1.60354	-1.97072	0.745487	-0.0893064	-0.0396732
chr8	13036137	13037902	1766	overlapStart	-1171	ENSMUSG00000031444	F10	protein_coding	13037308	13056676	+	6.17147	5.98522	6.04453	7.1129	7.06597	7.00706	4.47242	4.29983	6.74313	6.26588	6.12588	2	Cell type specific open chromatin in AM, infection independent	0.0563097	-0.138603	-0.0765322	1.04151	0.992392	0.930749	-1.72174	-1.90235	0.654547	0.155111	0.00860234
chr2	19343593	19344934	1342	overlapStart	-724	ENSMUSG00000087674	4930447M23Rik	lincRNA	19344317	19351050	+	5.30818	5.45747	5.37408	5.61432	5.86681	5.73956	4.3167	3.7887	6.02362	5.57259	5.36566	2	Cell type specific open chromatin in AM, infection independent	-0.00511764	0.217559	0.0931762	0.451487	0.828082	0.638281	-1.4839	-2.2714	1.06196	0.389257	0.0806175
chr10	45066506	45067973	1468	overlapStart	-700	ENSMUSG00000019849	Prep	protein_coding	45067206	45158997	+	4.94599	5.01328	4.95494	5.16752	5.25184	5.28028	4.34384	3.97991	5.46331	5.04786	4.94427	2	Cell type specific open chromatin in AM, infection independent	0.00272513	0.159913	0.0236214	0.520177	0.717136	0.783568	-1.40376	-2.25384	1.21109	0.240666	-0.00129251
chrX	107150676	107151914	1239	inside	1749	ENSMUSG00000054293	A630033H20Rik	protein_coding	107148927	107173661	+	5.02066	4.77642	4.92953	5.2766	5.35253	5.2345	3.83282	3.20016	5.47886	5.10594	5.07992	2	Cell type specific open chromatin in AM, infection independent	0.252023	-0.0971199	0.121754	0.617909	0.72646	0.557723	-1.44604	-2.35045	0.907051	0.373938	0.336749
chr13	23551169	23551964	796	includeFeature	479	ENSMUSG00000069274	Hist1h4f	protein_coding	23551258	23551648	-	4.40115	4.28469	4.34501	4.59498	4.62193	4.49752	3.58232	3.40804	4.64921	4.45398	4.34652	2	Cell type specific open chromatin in AM, infection independent	0.270643	-0.0118595	0.134465	0.740827	0.806218	0.504414	-1.71564	-2.13838	0.872376	0.398812	0.138132
chr4	63556783	63557089	307	upstream	-1998	ENSMUSG00000045917	6330416G13Rik	protein_coding	63558781	63586357	+	2.95266	2.77346	2.6349	3.16219	3.11228	3.28689	2.25868	2.07211	3.30618	3.04958	2.93293	2	Cell type specific open chromatin in AM, infection independent	0.211328	-0.233073	-0.576678	0.730951	0.607181	1.0402	-1.50969	-1.97234	1.08803	0.451693	0.162397
chr7	84687781	84688694	914	upstream	-1859	ENSMUSG00000085236	2610206C17Rik	processed_transcript	84689640	84776549	+	3.84993	3.76141	3.70938	3.9112	3.9678	4.07722	3.0343	3.05317	4.28893	4.01706	3.83002	2	Cell type specific open chromatin in AM, infection independent	0.195829	-0.0288125	-0.16087	0.351338	0.494994	0.772676	-1.87418	-1.82629	1.30998	0.62001	0.145316
chr1	162006060	162006548	489	inside	1091	ENSMUSG00000090260	2810442N19Rik	antisense	162004969	162016494	+	3.7976	3.68805	3.59687	3.97891	4.19664	3.99648	2.65529	2.29785	4.44905	4.08877	3.91612	2	Cell type specific open chromatin in AM, infection independent	0.155076	-0.0129834	-0.152864	0.433231	0.767269	0.460193	-1.59737	-2.14573	1.15449	0.601773	0.336913
chr6	67035415	67035772	358	upstream	-1184	ENSMUSG00000087231	E230016M11Rik	processed_transcript	67036599	67080654	+	3.25392	3.06446	3.00087	3.74706	3.56749	3.56802	1.3301	1.16761	4.24596	3.49059	3.57369	2	Cell type specific open chromatin in AM, infection independent	0.166798	-0.0281226	-0.0935486	0.674164	0.489414	0.489955	-1.81251	-1.97969	1.18745	0.410294	0.495796
chr5	90930628	90932216	1589	overlapStart	-568	ENSMUSG00000029376	Mthfd2l	protein_coding	90931196	91021360	+	4.43366	4.41027	4.24557	4.62548	4.62193	4.67476	3.58232	3.47887	4.90999	4.49803	4.48884	2	Cell type specific open chromatin in AM, infection independent	0.16361	0.111032	-0.259252	0.594852	0.586886	0.705656	-1.75036	-1.98291	1.23448	0.308326	0.287681
chr9	15708851	15710652	1802	overlapStart	-887	ENSMUSG00000043885	Slc36a4	protein_coding	15709738	15742384	+	5.99318	6.04854	6.07019	6.81067	6.78826	6.72241	5.26591	4.81068	7.20146	6.50049	6.31021	2	Cell type specific open chromatin in AM, infection independent	-0.334788	-0.256287	-0.225587	0.824435	0.792665	0.699284	-1.36608	-2.0116	1.3786	0.384597	0.11477
chr1	167283660	167285709	2050	overlapStart	1660	ENSMUSG00000026558	Uck2	protein_coding	167222883	167285320	-	4.72038	4.72566	4.7865	5.54793	5.47636	5.3329	4.0462	3.94698	5.74886	5.1754	5.09303	2	Cell type specific open chromatin in AM, infection independent	-0.414708	-0.405693	-0.301995	0.995995	0.873997	0.62945	-1.56396	-1.7331	1.33852	0.360951	0.220543
chr8	66443702	66444934	1233	upstream	-893	ENSMUSG00000085109	Gm15356	antisense	66439455	66442809	-	4.23646	4.13713	4.19848	4.99916	4.97843	4.695	3.09947	3.08379	5.44443	4.63958	4.71197	2	Cell type specific open chromatin in AM, infection independent	-0.19744	-0.330367	-0.248265	0.823257	0.795519	0.416218	-1.71904	-1.74002	1.41916	0.342046	0.438929
chr3	50607170	50608479	1310	overlapStart	53	ENSMUSG00000102715	RP24-295G1.1	processed_transcript	50516399	50607223	-	5.093	4.85622	5.00292	5.54687	5.53602	5.50746	3.94345	3.86119	5.90433	5.35206	5.40997	2	Cell type specific open chromatin in AM, infection independent	0.00132048	-0.359644	-0.136003	0.693226	0.676686	0.633147	-1.75115	-1.87655	1.23817	0.396253	0.484537
chr9	88956626	88957331	706	overlapStart	-274	ENSMUSG00000102037	Bcl2a1a	protein_coding	88956900	88962419	+	5.32676	5.27479	5.33107	5.95417	5.9463	5.86992	4.28903	3.97991	6.27585	5.56522	5.61469	2	Cell type specific open chromatin in AM, infection independent	-0.107748	-0.181664	-0.101624	0.784597	0.7734	0.664767	-1.58369	-2.02333	1.24212	0.231404	0.301771
chr11	22858096	22858426	331	upstream	-835	ENSMUSG00000092626	9130230N09Rik	processed_transcript	22858931	22861264	+	3.15339	3.10089	2.8533	3.77635	3.72073	3.47317	2.13979	2.07211	3.60715	3.09945	3.42268	2	Cell type specific open chromatin in AM, infection independent	0.0419777	-0.0483729	-0.474476	1.11407	1.01835	0.592306	-1.70242	-1.81888	0.822882	-0.0508621	0.505422
chr18	10705866	10707343	1478	overlapStart	-994	ENSMUSG00000097387	4930563E18Rik	lincRNA	10706860	10711832	+	4.4229	4.48896	4.58359	5.2057	4.99465	5.06103	3.83282	3.93022	5.18485	4.74778	4.80253	2	Cell type specific open chromatin in AM, infection independent	-0.506587	-0.365181	-0.162599	1.16914	0.717349	0.859444	-1.76976	-1.56125	1.12451	0.18887	0.306069
chr4	97777583	97778952	1370	overlapStart	495	ENSMUSG00000048747	E130114P18Rik	protein_coding	97568133	97778078	-	3.68687	3.79674	3.50095	4.66516	4.56579	4.42445	2.96605	2.62379	4.68182	4.18429	4.23269	2	Cell type specific open chromatin in AM, infection independent	-0.363633	-0.205148	-0.631817	1.04751	0.90417	0.70029	-1.40338	-1.89708	1.07153	0.353873	0.423691
chrX	42147991	42148512	522	upstream	-1326	ENSMUSG00000025862	Stag2	protein_coding	42149317	42277185	+	3.06207	3.27497	3.25723	4.05856	4.05195	3.99648	2.47057	2.07211	3.97484	3.4968	3.64662	2	Cell type specific open chromatin in AM, infection independent	-0.504707	-0.183469	-0.210234	0.998859	0.988886	0.905194	-1.3972	-1.99842	0.872545	0.151247	0.377302
chr3	16184304	16184868	565	inside	1092	ENSMUSG00000047213	Ythdf3	protein_coding	16183212	16217037	+	4.1504	4.13211	4.24557	4.1786	3.97079	4.20334	2.96605	2.74369	3.95719	4.36504	4.26007	2	Cell type specific open chromatin in AM, infection independent	0.414488	0.380884	0.589338	0.466303	0.0844868	0.511747	-1.76152	-2.17006	0.0595049	0.808852	0.615981
chr2	144264484	144265103	620	downstream	1732	ENSMUSG00000077714	Snord17	snoRNA	144265979	144266216	-	3.57473	3.90077	3.89147	3.90126	3.69208	3.77235	2.73948	2.74369	3.97484	3.87636	4.09181	2	Cell type specific open chromatin in AM, infection independent	-0.161852	0.531833	0.512033	0.532878	0.0878225	0.258598	-1.93894	-1.92997	0.689428	0.479889	0.938279
chr16	77015888	77016335	448	inside	1819	ENSMUSG00000022867	Usp25	protein_coding	77014069	77116779	+	3.4907	3.40137	3.41659	3.26909	3.27083	3.1227	2.01021	2.13195	3.59579	3.65524	3.59227	2	Cell type specific open chromatin in AM, infection independent	0.548171	0.391624	0.418307	0.159817	0.162878	-0.0967023	-2.0462	-1.83288	0.73232	0.836504	0.726164
chr2	112267910	112268332	423	inside	1596	ENSMUSG00000096764	Gm21985	protein_coding	112266314	112406319	+	3.83702	3.90372	3.82412	3.71338	3.62546	3.74437	2.01021	2.39872	4.30994	4.1092	4.28693	2	Cell type specific open chromatin in AM, infection independent	0.301359	0.391824	0.283869	0.13367	0.0144226	0.175694	-2.17631	-1.64938	0.942774	0.670508	0.911567
chr10	63243142	63243436	295	upstream	-655	ENSMUSG00000020064	Herc4	protein_coding	63243797	63317881	+	2.95863	2.98872	2.88007	2.80524	2.69519	2.78091	1.86784	1.87612	2.99626	2.88872	2.99009	2	Cell type specific open chromatin in AM, infection independent	0.607178	0.678523	0.42094	0.243508	-0.0173997	0.185836	-1.97891	-1.9593	0.696398	0.441448	0.68178
chr2	94404900	94405201	302	upstream	-1251	ENSMUSG00000045464	2810002D19Rik	processed_transcript	94406151	94411682	+	3.23437	3.43437	3.31724	3.08235	3.20138	3.26736	1.70987	1.94445	3.3338	3.23204	3.30746	2	Cell type specific open chromatin in AM, infection independent	0.386151	0.724167	0.526208	0.129241	0.330399	0.441914	-2.19032	-1.79386	0.554198	0.382216	0.509683
chr10	71348950	71349653	704	inside	1187	ENSMUSG00000060733	Ipmk	protein_coding	71347763	71433327	+	4.36788	4.09389	4.11078	5.13821	4.83838	5.02369	2.01021	2.493	4.65469	4.73206	4.64532	2	Cell type specific open chromatin in AM, infection independent	0.172733	-0.0958133	-0.0792622	0.927732	0.633873	0.815489	-2.13804	-1.66486	0.453835	0.529661	0.444653
chr1	182906801	182907629	829	upstream	-909	ENSMUSG00000102291	RP23-160F6.1	TEC	182907710	182910541	+	3.61309	3.59624	3.51809	4.25602	4.36264	4.47428	1.70987	2.00969	3.93932	4.13334	4.08745	2	Cell type specific open chromatin in AM, infection independent	0.00432643	-0.0139208	-0.09858	0.700817	0.816316	0.937259	-2.05744	-1.73263	0.357736	0.567914	0.518202
chr10	52418943	52419794	852	inside	1396	ENSMUSG00000023068	Nus1	protein_coding	52417547	52440192	+	4.71686	4.71898	4.61978	5.4017	5.42832	5.39271	2.81902	3.22785	4.97721	5.29614	5.13799	2	Cell type specific open chromatin in AM, infection independent	0.0152858	0.0176861	-0.0943534	0.788784	0.818847	0.778637	-2.12824	-1.66649	0.309345	0.669558	0.490934
chr16	44812398	44813056	659	inside	665	ENSMUSG00000062082	Cd200r4	protein_coding	44811733	44839150	+	2.77459	2.80535	2.64274	3.42055	3.29008	3.572	1.53245	1.47538	3.19007	3.28328	3.35901	2	Cell type specific open chromatin in AM, infection independent	-0.103217	-0.0608955	-0.284692	0.785821	0.606252	0.99427	-1.81281	-1.89135	0.468612	0.596896	0.701121
chr6	83774129	83774491	363	inside	1684	ENSMUSG00000014748	Tex261	protein_coding	83768885	83775813	-	2.94064	2.6664	2.50332	3.27935	3.05155	3.28689	1.3301	1.37991	3.03042	2.98029	3.17403	2	Cell type specific open chromatin in AM, infection independent	0.352615	-0.0378599	-0.270063	0.834886	0.510535	0.845622	-1.94055	-1.86963	0.480451	0.409073	0.68492
chr1	144005678	144005904	227	upstream	-1517	ENSMUSG00000026360	Rgs2	protein_coding	143999338	144004161	-	2.97049	2.90289	2.93856	3.20051	3.06837	3.33928	1.53245	1.64924	3.24929	3.26882	3.20655	2	Cell type specific open chromatin in AM, infection independent	0.192115	0.0862155	0.142082	0.552449	0.345443	0.769834	-2.06068	-1.87771	0.628868	0.659466	0.561913
chr10	99443370	99444175	806	overlapStart	-360	ENSMUSG00000090665	Gad1-ps	protein_coding	99443730	99447007	+	3.73983	3.77758	3.73893	3.86764	3.92843	4.07722	2.81902	2.92374	4.02654	4.08465	3.89632	2	Cell type specific open chromatin in AM, infection independent	0.0538543	0.140438	0.0517908	0.347011	0.48646	0.827747	-2.05831	-1.8181	0.711507	0.844793	0.412811
chr6	134790926	134792070	1145	inside	1699	ENSMUSG00000030203	Dusp16	protein_coding	134715473	134792625	-	4.52902	4.71395	4.62968	4.97567	4.89761	4.68031	3.53598	3.61089	4.85861	4.89388	4.90269	2	Cell type specific open chromatin in AM, infection independent	-0.0729615	0.289865	0.124525	0.803361	0.650205	0.223863	-2.02128	-1.87432	0.573692	0.642877	0.660172
chr11	57516987	57517499	513	inside	1630	ENSMUSG00000020523	Fam114a2	protein_coding	57482993	57518617	-	2.63245	2.57316	2.80522	3.20051	3.27083	3.07856	1.09468	1.37991	3.03042	3.26154	3.2462	2	Cell type specific open chromatin in AM, infection independent	-0.0736469	-0.151541	0.153361	0.672741	0.765138	0.512507	-2.09414	-1.71938	0.449261	0.75293	0.732776
chr14	8003954	8005026	1073	inside	1052	ENSMUSG00000025277	Abhd6	protein_coding	8002902	8056555	+	3.12713	3.17111	3.26233	3.56182	3.64801	3.49852	2.01021	2.18939	3.58433	3.6215	3.78227	2	Cell type specific open chromatin in AM, infection independent	-0.162006	-0.0879443	0.0656754	0.570029	0.715176	0.46343	-2.04293	-1.74118	0.607942	0.670541	0.941278
chr11	94991721	94992188	468	inside	686	ENSMUSG00000038976	Ppp1r9b	protein_coding	94991035	95006899	+	2.82775	2.98315	2.74823	3.35896	3.11768	3.38077	1.70987	1.87612	2.90713	3.12375	3.07181	2	Cell type specific open chromatin in AM, infection independent	9.21349e-06	0.283203	-0.144903	0.968032	0.528346	1.00778	-2.03713	-1.73417	0.144665	0.539412	0.444761
chr8	85084419	85084944	526	inside	1150	ENSMUSG00000005142	Man2b1	protein_coding	85083269	85098739	+	3.56302	3.51758	3.41201	4.13404	3.80007	3.96349	2.13979	2.44663	3.43929	3.77771	3.64068	2	Cell type specific open chromatin in AM, infection independent	0.202037	0.127715	-0.0449202	1.13588	0.589698	0.856956	-2.12553	-1.62371	-0.000316508	0.553136	0.329044
chr10	68279951	68280485	535	upstream	-1225	ENSMUSG00000019947	Arid5b	protein_coding	68095593	68278726	-	3.45313	3.43029	3.53082	3.65544	3.62167	3.572	2.25868	2.44663	3.47694	3.58696	3.62272	2	Cell type specific open chromatin in AM, infection independent	0.245816	0.199337	0.403856	0.65737	0.58866	0.487627	-2.18407	-1.8017	0.294243	0.518062	0.590802
chr7	45460822	45461356	535	upstream	-938	ENSMUSG00000050708	Ftl1	protein_coding	45457944	45459884	-	4.93089	4.99127	5.16001	5.37323	5.31427	5.35851	3.27898	3.58971	4.85861	5.05419	5.2338	2	Cell type specific open chromatin in AM, infection independent	0.139386	0.223846	0.459845	0.75805	0.675598	0.737472	-2.171	-1.73641	0.0383074	0.311846	0.563052
chr1	36927631	36928158	528	upstream	-1283	ENSMUSG00000103159	RP23-328J8.3	TEC	36922797	36926348	-	3.13242	3.02167	2.91286	3.6515	3.65545	3.5398	1.70987	1.94445	3.144	3.64967	3.79836	2	Cell type specific open chromatin in AM, infection independent	0.0384859	-0.119608	-0.274936	0.779453	0.785096	0.620016	-1.99217	-1.65731	0.055022	0.776849	0.989105
chr10	117708843	117709261	419	inside	1915	ENSMUSG00000020184	Mdm2	protein_coding	117688888	117710758	-	3.11649	3.19056	3.12917	3.86423	3.80676	3.71222	1.53245	2.07211	3.38751	3.72573	3.63472	2	Cell type specific open chromatin in AM, infection independent	-0.107834	-0.00918141	-0.0909427	0.888081	0.811541	0.685625	-2.21761	-1.49883	0.253138	0.703619	0.582398
chr9	55208450	55210009	1560	overlapStart	-475	ENSMUSG00000032309	Fbxo22	protein_coding	55208925	55224433	+	4.57832	4.58394	4.70086	5.2191	5.24816	5.24202	3.09947	3.63176	4.68182	5.12211	5.12741	2	Cell type specific open chromatin in AM, infection independent	-0.113012	-0.105016	0.0613968	0.799002	0.840363	0.831632	-2.21786	-1.46025	0.0342882	0.660961	0.668503
chr9	113932040	113932404	365	inside	1106	ENSMUSG00000009741	Ubp1	protein_coding	113930934	113977199	+	3.84349	3.62869	3.55595	3.98832	4.13145	3.85971	2.65529	2.92374	3.62961	3.82294	3.81955	2	Cell type specific open chromatin in AM, infection independent	0.491216	0.0115357	-0.150907	0.814658	1.13429	0.527449	-2.1622	-1.56271	0.0136006	0.445323	0.437754
chr2	45113706	45114326	621	includeFeature	-202	ENSMUSG00000098367	Gm27645	misc_RNA	45113908	45113984	+	3.78084	3.63225	3.41201	4.21114	4.1761	4.09117	2.36851	2.39872	3.72658	3.97316	4.02042	2	Cell type specific open chromatin in AM, infection independent	0.249202	0.0226999	-0.312994	0.905089	0.851678	0.722218	-1.90357	-1.85752	0.16648	0.542334	0.614384
chr9	40782981	40783359	379	inside	1200	ENSMUSG00000087135	Gm16096	processed_transcript	40780742	40784181	-	3.63562	3.32862	3.27247	4.35156	4.30231	4.06029	1.09468	1.37991	3.20511	3.73102	3.85588	2	Cell type specific open chromatin in AM, infection independent	0.315125	0.0331778	-0.0183929	0.972637	0.927409	0.705141	-2.01847	-1.75652	-0.0802587	0.402735	0.517414
chr8	75093406	75094088	683	overlapStart	-185	ENSMUSG00000005413	Hmox1	protein_coding	75093591	75100596	+	4.52098	4.4592	4.56927	4.69997	4.69775	4.77843	3.58232	3.45565	4.83465	4.4282	4.69774	2	Cell type specific open chromatin in AM, infection independent	0.195189	0.0634174	0.298201	0.577001	0.572254	0.744357	-1.80701	-2.0772	0.864262	-0.00271209	0.572246
chr9	7871194	7872076	883	inside	1992	ENSMUSG00000032000	Birc3	protein_coding	7848699	7873186	-	4.99038	5.055	4.91504	5.38397	5.35139	5.36197	3.33417	2.9572	5.20369	4.64798	4.75384	2	Cell type specific open chromatin in AM, infection independent	0.325426	0.404121	0.233679	0.804734	0.76506	0.777943	-1.69146	-2.15053	0.585194	-0.0915353	0.0373757
chr13	23697449	23698717	1269	includeFeature	1005	ENSMUSG00000060678	Hist1h4c	protein_coding	23698060	23698454	-	5.21773	5.17945	5.21494	5.38753	5.54105	5.44363	4.0462	3.86119	5.36968	5.01142	5.19381	2	Cell type specific open chromatin in AM, infection independent	0.31351	0.245069	0.308523	0.617188	0.891727	0.717516	-1.78161	-2.11246	0.585253	-0.0554429	0.270734
chr9	75558391	75559855	1465	overlapStart	1266	ENSMUSG00000058587	Tmod3	protein_coding	75497796	75559657	-	5.44418	5.44437	5.4329	5.55323	5.60392	5.53017	4.49681	4.31281	5.52453	5.25456	5.39418	2	Cell type specific open chromatin in AM, infection independent	0.390865	0.391307	0.365273	0.638383	0.753435	0.586049	-1.7594	-2.17702	0.573238	-0.0395104	0.277383
chr1	172474950	172476369	1420	overlapStart	-408	ENSMUSG00000026548	Slamf9	protein_coding	172475358	172478575	+	4.77384	4.73397	4.91504	4.80675	5.00779	5.012	3.83282	3.63176	4.97721	4.73206	4.77297	2	Cell type specific open chromatin in AM, infection independent	0.254514	0.169706	0.554902	0.324523	0.752219	0.761172	-1.74739	-2.17512	0.68717	0.165631	0.252667
chr3	59130301	59130912	612	overlapStart	323	ENSMUSG00000036381	P2ry14	protein_coding	59114626	59130624	-	3.50709	3.63934	3.6009	3.47962	3.5987	3.63812	2.36851	2.13195	3.68428	3.5214	3.40177	2	Cell type specific open chromatin in AM, infection independent	0.337717	0.582599	0.511418	0.286851	0.507339	0.580343	-1.77049	-2.20851	0.665812	0.36422	0.142707
chr1	84362466	84363986	1521	inside	1714	ENSMUSG00000045658	Pid1	protein_coding	84036296	84364180	-	5.13315	5.29515	5.18974	5.24421	5.51777	5.3814	3.94345	3.73183	5.45391	5.17152	5.09954	2	Cell type specific open chromatin in AM, infection independent	0.19793	0.468617	0.292495	0.383506	0.840605	0.61275	-1.79	-2.14361	0.733896	0.262038	0.141768
chr10	93488150	93489214	1065	overlapStart	-618	ENSMUSG00000020017	Hal	protein_coding	93488768	93519304	+	4.86248	4.80352	4.69145	4.78709	4.97991	4.85239	3.0343	2.85439	4.90999	4.59682	4.66886	2	Cell type specific open chromatin in AM, infection independent	0.533483	0.455657	0.307737	0.433983	0.688482	0.520168	-1.8795	-2.11696	0.596185	0.182841	0.277924
chr10	57792989	57793321	333	upstream	-1346	ENSMUSG00000019872	Smpdl3a	protein_coding	57794335	57811830	+	3.82726	3.46264	3.6169	3.84362	3.81675	3.84002	2.25868	2.07211	3.62961	3.62718	3.66429	2	Cell type specific open chromatin in AM, infection independent	0.635818	0.0615643	0.304516	0.66158	0.619258	0.655901	-1.8346	-2.12842	0.324529	0.320703	0.379148
chr15	68259545	68260324	780	upstream	-689	ENSMUSG00000022335	Zfat	protein_coding	68083766	68258856	-	3.97301	4.01154	4.05312	4.28688	4.13943	4.10224	2.89441	2.62379	4.19415	3.95069	4.06545	2	Cell type specific open chromatin in AM, infection independent	0.233281	0.303485	0.379259	0.805167	0.536519	0.468742	-1.73196	-2.22504	0.636214	0.192622	0.401718
chr14	8099385	8100237	853	inside	1172	ENSMUSG00000033885	Pxk	protein_coding	8098213	8165111	+	5.06837	5.00918	5.01052	5.32324	5.1698	5.17547	3.83282	3.61089	5.17343	5.2361	5.16513	2	Cell type specific open chromatin in AM, infection independent	0.306553	0.205608	0.207883	0.741264	0.479561	0.48923	-1.80078	-2.1793	0.48575	0.592637	0.471594
chr5	21784405	21785559	1155	overlapStart	-878	ENSMUSG00000028932	Psmc2	protein_coding	21785283	21803787	+	4.40989	4.44104	4.47363	4.57844	4.37846	4.61421	3.48812	3.33355	4.51689	4.4887	4.46552	2	Cell type specific open chromatin in AM, infection independent	0.272048	0.342666	0.416517	0.654079	0.200811	0.735138	-1.81717	-2.16749	0.514577	0.450683	0.398135
chr6	122819332	122821121	1790	overlapStart	1282	ENSMUSG00000097635	Gm26826	lincRNA	122813626	122820614	-	4.77045	4.88038	4.71208	5.10828	4.80365	4.84911	3.6272	3.8254	4.7449	4.71616	4.70345	2	Cell type specific open chromatin in AM, infection independent	0.34629	0.587803	0.218061	1.08851	0.41924	0.519112	-2.16537	-1.72994	0.290171	0.227027	0.199107
chr3	137867412	137868271	860	overlapStart	-263	ENSMUSG00000074212	Dnajb14	protein_coding	137867675	137916557	+	4.51694	4.38517	4.50407	4.98511	4.63328	4.45714	2.96605	3.43204	4.67103	4.6674	4.50854	2	Cell type specific open chromatin in AM, infection independent	0.299679	0.0780107	0.278032	1.08729	0.495403	0.19909	-2.30936	-1.52542	0.558906	0.552804	0.285561
chr12	24710177	24710995	819	inside	1936	ENSMUSG00000020649	Rrm2	protein_coding	24708241	24714146	+	3.77409	3.73847	3.76789	4.04358	3.93761	3.9574	2.56588	2.85439	4.02654	3.86679	3.8456	2	Cell type specific open chromatin in AM, infection independent	0.210948	0.138241	0.198297	0.761056	0.544746	0.585149	-2.25537	-1.66643	0.726277	0.400179	0.356913
chr12	87387269	87387690	422	inside	1086	ENSMUSG00000021036	Sptlc2	protein_coding	87305058	87388355	-	3.53133	3.51372	3.52659	4.00079	3.86246	3.74083	2.01021	2.07211	3.77775	3.63284	3.68175	2	Cell type specific open chromatin in AM, infection independent	0.197968	0.17231	0.191068	0.882163	0.68057	0.503299	-2.01891	-1.92869	0.557114	0.345912	0.417194
chr17	70989551	70991105	1555	overlapStart	1236	ENSMUSG00000034868	Myl12b	protein_coding	70973920	70990787	-	5.60602	5.5155	5.57997	5.8861	5.73521	5.70731	4.23204	4.40057	5.75908	5.51251	5.55753	2	Cell type specific open chromatin in AM, infection independent	0.357348	0.193697	0.310256	0.863671	0.590899	0.540446	-2.12651	-1.82185	0.63405	0.188298	0.269686
chr3	35931709	35933890	2182	overlapStart	625	ENSMUSG00000027708	Dcun1d1	protein_coding	35892105	35932334	-	5.41841	5.4012	5.22019	5.65726	5.50031	5.31161	4.47242	4.26016	5.45075	5.3708	5.24363	2	Cell type specific open chromatin in AM, infection independent	0.478069	0.438639	0.0240059	1.02518	0.665668	0.233422	-1.68883	-2.17501	0.552147	0.368999	0.0777135
chr4	143211664	143213163	1500	overlapStart	1331	ENSMUSG00000057637	Prdm2	protein_coding	143107391	143212995	-	4.8545	4.76835	4.75249	4.9976	4.80533	4.66173	3.90751	3.69263	4.88686	4.65356	4.66008	2	Cell type specific open chromatin in AM, infection independent	0.606168	0.397969	0.35962	0.952046	0.487325	0.140269	-1.68262	-2.20196	0.68439	0.120515	0.136273
chr15	31530097	31532358	2262	overlapStart	940	ENSMUSG00000039100	2021-03-06	protein_coding	31455899	31531037	-	5.67654	5.5759	5.72547	5.78074	5.66139	5.52607	4.76129	4.51734	5.68595	5.72862	5.45804	2	Cell type specific open chromatin in AM, infection independent	0.505415	0.266781	0.62145	0.752495	0.469494	0.148605	-1.66486	-2.24332	0.527724	0.628909	-0.0126918
chr18	77797153	77797446	294	upstream	-410	ENSMUSG00000073529	F830208F22Rik	processed_transcript	77793259	77796743	-	2.78807	2.60974	2.76987	2.94077	2.85879	2.85475	1.53245	1.47538	2.9254	2.94436	2.54497	2	Cell type specific open chromatin in AM, infection independent	0.406949	0.0776576	0.373336	0.688915	0.537547	0.530071	-1.91162	-2.017	0.660543	0.695549	-0.0419474
chr5	125003379	125004252	874	overlapStart	-68	ENSMUSG00000037962	Fam101a	protein_coding	125003447	125012547	+	1.04224	1.21051	0.802793	2.51502	2.77931	2.71756	1.70987	2.70482	2.24143	3.96421	3.809	2	Cell type specific open chromatin in AM, infection independent	-1.2152	-1.0549	-1.4433	0.18779	0.439558	0.380731	-0.579205	0.368599	-0.0728318	1.56831	1.42045
chr8	24438189	24439523	1335	overlapStart	795	ENSMUSG00000056313	1810011O10Rik	protein_coding	24437180	24438984	-	1.97138	2.29631	2.2903	2.87459	3.39602	2.81494	2.65529	3.17194	2.97887	3.84259	3.78227	2	Cell type specific open chromatin in AM, infection independent	-1.56192	-1.02456	-1.03451	-0.06825	0.794038	-0.166897	-0.430916	0.423475	0.104193	1.53255	1.43279
chr14	66634565	66635727	1163	overlapStart	-686	ENSMUSG00000045875	Adra1a	protein_coding	66635251	66733462	+	1.611	1.77165	1.33502	2.59117	2.83933	2.82833	1.86784	3.02188	3.12832	3.26154	3.34447	2	Cell type specific open chromatin in AM, infection independent	-1.23742	-1.01608	-1.61764	0.113012	0.454918	0.439765	-0.883547	0.706433	0.853068	1.03662	1.15087
chr18	37814506	37815957	1452	overlapStart	-573	ENSMUSG00000023036	Pcdhgc4	protein_coding	37815079	37841873	+	2.09578	1.83481	2.2702	3.13983	3.52751	3.08415	2.47057	3.65234	3.52566	3.95069	4.13891	2	Cell type specific open chromatin in AM, infection independent	-1.23281	-1.56551	-1.01044	0.098242	0.592493	0.0272623	-0.754988	0.751638	0.590136	1.132	1.37196
chr11	68196506	68197663	1158	upstream	-353	ENSMUSG00000087242	C78197	antisense	68192193	68196153	-	0.628316	1.07056	1.10471	3.82272	3.71718	3.83671	1.70987	2.98991	3.03042	3.55753	3.32978	2	Cell type specific open chromatin in AM, infection independent	-1.60798	-1.25057	-1.22297	0.973637	0.888347	0.984944	-0.733902	0.300586	0.333331	0.759323	0.575259
chr2	4317853	4318617	765	inside	1374	ENSMUSG00000102494	RP23-416H10.8	sense_intronic	4316479	4318886	+	1.1295	1.4062	1.5995	4.14811	4.36264	4.41782	2.13979	2.88948	3.45195	3.98204	3.97395	2	Cell type specific open chromatin in AM, infection independent	-1.51325	-1.29472	-1.14205	0.870784	1.04021	1.08379	-0.715346	-0.123252	0.320969	0.739626	0.733231
chr11	105952941	105953827	887	overlapStart	395	ENSMUSG00000019590	Cyb561	protein_coding	105933702	105953336	-	1.68488	1.6783	1.67789	4.33196	4.48668	4.4	2.36851	3.30784	3.58433	3.88112	3.67595	2	Cell type specific open chromatin in AM, infection independent	-1.32703	-1.33284	-1.3332	1.00861	1.14512	1.06864	-0.723833	0.104985	0.348944	0.61081	0.429784
chr16	21908089	21909281	1193	overlapStart	688	ENSMUSG00000097332	2610020F03Rik	lincRNA	21907922	21908777	-	1.58035	1.88343	1.82293	4.44572	4.52373	4.39775	2.36851	3.05317	3.84649	3.91864	3.81955	2	Cell type specific open chromatin in AM, infection independent	-1.45703	-1.19125	-1.2443	1.05573	1.12414	1.01366	-0.765859	-0.165453	0.530235	0.593509	0.506612
chr13	56295392	56296897	1506	overlapStart	1159	ENSMUSG00000021508	Cxcl14	protein_coding	56288647	56296551	-	2.38005	2.28731	1.97968	4.06747	4.06038	4.06029	2.65529	3.33355	3.57279	3.80802	3.56117	2	Cell type specific open chromatin in AM, infection independent	-1.111	-1.22925	-1.62146	1.04039	1.03134	1.03123	-0.760087	0.104673	0.409686	0.709595	0.394875
chr19	9087597	9088799	1203	overlapStart	361	ENSMUSG00000024653	Scgb1a1	protein_coding	9083636	9087958	-	1.72746	1.83481	1.5833	4.65534	4.67047	4.71857	2.25868	3.35881	3.15952	3.87636	3.95013	2	Cell type specific open chromatin in AM, infection independent	-1.24087	-1.15361	-1.35806	1.13918	1.15148	1.19058	-0.809054	0.0852417	-0.0767591	0.50595	0.565923
chr11	105943187	105944662	1476	overlapStart	-517	ENSMUSG00000103469	RP23-186E14.5	TEC	105943704	105945253	+	2.0629	2.13502	2.07546	5.22442	5.1263	5.21806	2.89441	3.7887	4.00951	4.32368	4.44862	2	Cell type specific open chromatin in AM, infection independent	-1.33373	-1.27688	-1.32383	1.15793	1.0806	1.15292	-0.678399	0.0264083	0.200438	0.448041	0.546508
chr15	86057410	86057850	441	overlapStart	-285	ENSMUSG00000035900	Gramd4	protein_coding	86057695	86137634	+	1.82219	1.976	1.61552	4.00389	3.88795	3.91096	2.36851	2.92374	3.01344	3.40063	3.42959	2	Cell type specific open chromatin in AM, infection independent	-1.27595	-1.10056	-1.51161	1.21188	1.07968	1.10591	-0.65297	-0.0198287	0.0824603	0.523981	0.557
chr11	98446409	98448194	1786	inside	15	ENSMUSG00000019312	Grb7	protein_coding	98446394	98455373	+	0.503192	0.574344	0.45653	4.50598	4.41617	4.39775	2.56588	3.30784	3.20511	3.50916	3.67013	2	Cell type specific open chromatin in AM, infection independent	-1.4554	-1.41087	-1.48461	1.05006	0.993852	0.982324	-0.1643	0.300117	0.23581	0.426124	0.526885
chr5	30711213	30712692	1480	overlapStart	-351	ENSMUSG00000029168	Dpysl5	protein_coding	30711564	30799375	+	1.65578	1.976	1.69306	4.12837	4.06318	3.79639	2.73948	3.20016	3.3338	3.67182	3.699	2	Cell type specific open chromatin in AM, infection independent	-1.53643	-1.19267	-1.4964	1.11792	1.04793	0.761535	-0.373073	0.121477	0.264938	0.6278	0.656978
chr9	56850040	56850802	763	inside	1923	ENSMUSG00000045620	Odf3l1	protein_coding	56848659	56851963	-	0.132656	0.12656	0.345644	4.22714	4.19409	4.02874	2.01021	2.85439	3.11246	3.92326	3.62272	2	Cell type specific open chromatin in AM, infection independent	-1.47358	-1.47723	-1.34628	0.97378	0.954026	0.855191	-0.351327	0.153259	0.307508	0.792145	0.612504
chr16	44810170	44810745	576	upstream	-1563	ENSMUSG00000062082	Cd200r4	protein_coding	44811733	44839150	+	1.04224	0.793688	0.961634	3.39717	3.55958	3.65701	2.13979	2.74369	3.144	3.22457	3.42268	2	Cell type specific open chromatin in AM, infection independent	-1.34516	-1.56642	-1.41691	0.751248	0.895832	0.982563	-0.368098	0.169511	0.525877	0.597595	0.773964
chr9	56851827	56852926	1100	overlapStart	136	ENSMUSG00000045620	Odf3l1	protein_coding	56848659	56851963	-	1.23165	1.00616	1.12723	4.2741	4.29041	4.17479	2.13979	2.88948	3.5015	3.4591	3.84042	2	Cell type specific open chromatin in AM, infection independent	-1.27838	-1.45083	-1.35824	1.04852	1.06099	0.972564	-0.583828	-0.0104516	0.457628	0.425197	0.716836
chr1	135767307	135767889	583	inside	1188	ENSMUSG00000041801	Phlda3	protein_coding	135766119	135769136	+	0.292457	0.418123	0.0944787	3.73592	3.61023	3.65701	1.53245	2.13195	2.66766	3.12375	3.12382	2	Cell type specific open chromatin in AM, infection independent	-1.35785	-1.26919	-1.49753	1.07157	0.982892	1.0159	-0.483019	-0.0600608	0.317894	0.639674	0.639726
chr7	99769066	99770317	1252	downstream	1902	ENSMUSG00000073997	Olfr521	protein_coding	99767164	99768130	+	0.850069	0.632385	0.420507	4.70569	4.54792	4.4593	2.47057	3.05317	3.51363	3.8377	3.89632	2	Cell type specific open chromatin in AM, infection independent	-1.29051	-1.42465	-1.55522	1.08541	0.988187	0.933576	-0.291922	0.0670901	0.350837	0.550537	0.586659
chr1	74153648	74154297	650	overlapStart	-341	ENSMUSG00000026180	Cxcr2	protein_coding	74153989	74161246	+	1.15052	1.11195	1.4467	3.23257	3.4696	3.45602	2.25868	2.39872	2.50709	3.23204	3.16578	2	Cell type specific open chromatin in AM, infection independent	-1.47466	-1.517	-1.14946	0.811347	1.0716	1.05669	-0.257944	-0.104175	0.0148061	0.810768	0.73802
chr18	38928553	38930304	1752	overlapStart	851	ENSMUSG00000036585	Fgf1	protein_coding	38838673	38929404	-	2.39774	2.16483	2.07546	4.31958	4.44006	4.38195	3.16182	3.50173	3.43929	4.24463	4.29073	2	Cell type specific open chromatin in AM, infection independent	-1.17662	-1.42694	-1.52299	0.88887	1.01835	0.955901	-0.355426	0.00989277	-0.0572194	0.80832	0.857863
chr15	75889172	75889858	687	upstream	-402	ENSMUSG00000098678	Mroh6	protein_coding	75884137	75888770	-	0.43631	0.45075	0.525986	3.64357	3.89425	3.82673	1.53245	2.5815	2.38037	3.17891	3.23047	2	Cell type specific open chromatin in AM, infection independent	-1.37657	-1.36609	-1.31154	0.949136	1.13092	1.08195	-0.581717	0.178987	0.0331418	0.612194	0.649584
chr1	86045664	86046867	1204	overlapStart	-199	ENSMUSG00000026227	2810459M11Rik	protein_coding	86045863	86055456	+	2.15936	2.29631	2.22914	3.54915	3.59096	3.44737	2.73948	2.92374	2.85089	3.3397	3.35175	2	Cell type specific open chromatin in AM, infection independent	-1.45854	-1.20671	-1.33024	1.09711	1.17399	0.909947	-0.391784	-0.0529418	-0.186914	0.711951	0.734127
chr6	88726286	88727330	1045	upstream	-1785	ENSMUSG00000097730	Gm26588	lincRNA	88716424	88724501	-	1.10817	0.741899	0.745707	5.14664	5.1711	5.12347	3.16182	3.05317	3.87497	4.17269	4.45202	2	Cell type specific open chromatin in AM, infection independent	-1.27668	-1.4861	-1.48392	1.03236	1.04635	1.01911	-0.102482	-0.164604	0.305269	0.475495	0.635202
chr11	100149446	100150081	636	upstream	-781	ENSMUSG00000020911	Krt19	protein_coding	100140810	100148665	-	0	0.242908	0	5.22575	5.13696	5.31874	2.47057	2.18939	3.92123	4.1958	4.27164	2	Cell type specific open chromatin in AM, infection independent	-1.40788	-1.29379	-1.40788	1.04654	1.00484	1.09021	-0.247509	-0.379569	0.433831	0.562792	0.598414
chr8	120643360	120644271	912	overlapStart	-590	ENSMUSG00000097500	Gm26537	lincRNA	120643950	120653687	+	0.329787	0.242908	0.345644	5.24552	5.14755	5.23952	2.81902	2.39872	4.20167	4.25567	4.4177	2	Cell type specific open chromatin in AM, infection independent	-1.38201	-1.42459	-1.37423	1.02737	0.979353	1.02443	-0.161945	-0.367947	0.515739	0.542208	0.621626
chr14	70553449	70554678	1230	inside	1237	ENSMUSG00000022096	Hr	protein_coding	70552212	70573548	+	1.53312	1.32052	1.4645	5.14664	5.34335	5.15436	2.81902	2.98991	4.38448	4.76848	4.75933	2	Cell type specific open chromatin in AM, infection independent	-1.28206	-1.41345	-1.32447	0.951143	1.07271	0.955914	-0.487359	-0.381749	0.480114	0.717431	0.711779
chr6	113435455	113436203	749	overlapStart	305	ENSMUSG00000030278	Cidec	protein_coding	113424634	113435760	-	0.850069	0.418123	0.655605	5.4099	5.30129	5.29483	2.01021	2.66487	4.01805	4.6283	4.54397	2	Cell type specific open chromatin in AM, infection independent	-1.20796	-1.425	-1.30567	1.08322	1.02865	1.0254	-0.625023	-0.296075	0.383858	0.69049	0.648118
chr10	80227861	80228593	733	inside	1427	ENSMUSG00000020156	Mum1	protein_coding	80226434	80243903	+	0.366176	0.242908	0.266683	4.1141	4.01772	4.03164	1.70987	2.07211	2.71043	3.66079	3.80369	2	Cell type specific open chromatin in AM, infection independent	-1.30081	-1.3776	-1.36279	1.0341	0.974058	0.982726	-0.463704	-0.23803	0.159635	0.751692	0.840719
chr11	94285859	94287092	1234	overlapEnd	1207	ENSMUSG00000094091	Gm21885	protein_coding	94284652	94285985	+	1.19165	1.04941	1.29579	4.09969	4.33511	4.23887	2.47057	2.493	3.21999	4.11729	4.07429	2	Cell type specific open chromatin in AM, infection independent	-1.33933	-1.44692	-1.26057	0.860294	1.03836	0.965565	-0.371968	-0.354999	0.194888	0.873603	0.841079
chr17	44813551	44815165	1615	overlapStart	1246	ENSMUSG00000039153	Runx2	protein_coding	44495987	44814797	-	1.54903	1.28477	1.4467	3.27935	3.24147	3.14962	1.53245	2.66487	3.17488	3.33276	3.69327	2	Cell type specific open chromatin in AM, infection independent	-1.11256	-1.39851	-1.2233	0.75979	0.718804	0.61941	-1.13051	0.0948707	0.646741	0.817585	1.20768
chr8	40517816	40519248	1433	upstream	-1969	ENSMUSG00000031601	Cnot7	protein_coding	40492540	40515847	-	1.94756	1.94198	2.01635	3.21128	3.23155	3.28203	2.13979	2.70482	3.3338	3.4591	3.73846	2	Cell type specific open chromatin in AM, infection independent	-1.27004	-1.27817	-1.16976	0.572141	0.601703	0.675289	-0.989818	-0.166141	0.750751	0.933408	1.34064
chr1	60042317	60043557	1241	overlapStart	867	ENSMUSG00000026018	Ica1l	protein_coding	59982490	60043184	-	1.83523	1.4062	1.53358	2.91466	3.09597	2.83498	2.13979	2.66487	2.71043	3.25422	3.15749	2	Cell type specific open chromatin in AM, infection independent	-1.0071	-1.65288	-1.46115	0.617659	0.890567	0.497724	-0.548683	0.241677	0.310257	1.12877	0.98316
chr1	155854480	155855749	1270	includeFeature	-969	ENSMUSG00000103717	RP24-429M15.5	processed_pseudogene	155855449	155855707	+	0.329787	0.574344	0.345644	3.29967	3.27567	3.42991	1.86784	2.493	2.55482	3.6158	3.57991	2	Cell type specific open chromatin in AM, infection independent	-1.49113	-1.30661	-1.47917	0.749721	0.731612	0.847988	-0.330629	0.141071	0.187713	0.988254	0.961173
chr17	10496059	10496727	669	overlapStart	-387	ENSMUSG00000089941	Gm16168	antisense	10496446	10569396	+	0	0	0.0944787	3.18421	3.33246	3.27716	1.53245	2.13195	2.27031	3.40725	3.45688	2	Cell type specific open chromatin in AM, infection independent	-1.42976	-1.42976	-1.36426	0.777622	0.880393	0.842055	-0.367425	0.0481641	0.144081	0.932236	0.966645
chr7	19403594	19404516	923	overlapStart	510	ENSMUSG00000040714	Klc3	protein_coding	19394437	19404104	-	1.95952	2.12495	1.90343	3.14545	3.11228	2.98002	2.13979	2.9572	2.73136	2.99793	3.03606	2	Cell type specific open chromatin in AM, infection independent	-1.36724	-1.03697	-1.47921	1.00039	0.934167	0.670108	-1.00735	0.624565	0.173676	0.705874	0.782001
chr1	120503987	120505118	1132	overlapStart	1037	ENSMUSG00000026390	Marco	protein_coding	120474538	120505024	-	1.74138	1.56365	1.29579	3.65938	3.48221	3.58783	2.13979	3.02188	3.04721	3.40725	3.56117	2	Cell type specific open chromatin in AM, infection independent	-1.13808	-1.33408	-1.62947	0.97701	0.781635	0.898115	-0.69874	0.274006	0.301931	0.698971	0.868711
chr18	65580371	65581605	1235	inside	141	ENSMUSG00000042439	Zfp532	protein_coding	65580230	65689443	+	1.25123	1.21051	0.910606	3.69816	3.40928	3.22749	2.01021	3.05317	3.20511	3.42039	3.17403	2	Cell type specific open chromatin in AM, infection independent	-1.29642	-1.33565	-1.62449	1.06028	0.782049	0.606962	-0.565429	0.439072	0.585405	0.792748	0.555473
chr6	128532214	128533848	1635	upstream	-910	ENSMUSG00000058700	Gm8724	processed_pseudogene	128530918	128531304	-	0.715516	0.45075	0.266683	3.50609	3.90677	3.76192	0.813199	2.53793	3.27802	3.71511	3.56745	2	Cell type specific open chromatin in AM, infection independent	-1.11944	-1.29427	-1.41581	0.723184	0.98776	0.89211	-1.05494	0.0839051	0.572588	0.861203	0.7637
chr11	55502585	55503424	840	downstream	1359	ENSMUSG00000098906	Mir7652	miRNA	55501226	55501281	+	1.86096	1.8224	1.49945	3.3686	3.33246	3.49433	2.01021	2.62379	3.144	3.47808	3.50344	2	Cell type specific open chromatin in AM, infection independent	-1.10672	-1.15528	-1.56197	0.791867	0.746355	0.950189	-0.918766	-0.146088	0.509027	0.929726	0.961667
chr9	67830565	67831904	1340	inside	1765	ENSMUSG00000047990	C2cd4a	protein_coding	67830532	67832330	-	1.9355	2.03098	1.48208	3.60735	3.38711	3.36707	1.86784	3.02188	3.29216	3.41383	3.32238	2	Cell type specific open chromatin in AM, infection independent	-1.08933	-0.968109	-1.66502	1.03335	0.753715	0.728272	-1.17523	0.290008	0.633171	0.787648	0.67153
chr5	23674632	23676530	1899	upstream	-251	ENSMUSG00000088359	Gm24009	rRNA	23674289	23674381	-	2.62496	2.61695	2.34897	4.23243	4.0463	3.8727	2.81902	3.61089	4.15597	4.00839	4.07429	2	Cell type specific open chromatin in AM, infection independent	-1.18658	-1.19755	-1.56433	1.01358	0.758814	0.521201	-0.92097	0.162864	0.908924	0.706922	0.797123
chr7	68618010	68618704	695	overlapStart	-446	ENSMUSG00000094854	Gm5334	transcribed_processed_pseudogene	68618456	68620009	+	0.254136	0.0855947	0	3.90789	4.03208	4.11322	0.813199	2.44663	4.28893	3.93246	4.06988	2	Cell type specific open chromatin in AM, infection independent	-1.22905	-1.31965	-1.36567	0.735166	0.801927	0.845544	-0.928502	-0.0503891	0.940003	0.748373	0.822245
chr9	111438875	111439766	892	overlapStart	-206	ENSMUSG00000032500	Dclk3	protein_coding	111439081	111489608	+	0.0897788	0.0855947	0.183149	3.59096	3.55163	3.55196	0.813199	2.34917	4.16369	3.51529	3.46363	2	Cell type specific open chromatin in AM, infection independent	-1.33388	-1.3364	-1.27767	0.774069	0.750389	0.750589	-0.898333	0.0264264	1.11889	0.728511	0.697405
chr5	14025125	14025986	862	overlapStart	-151	ENSMUSG00000063531	Sema3e	protein_coding	14025276	14256689	+	0.254136	0.242908	0	3.83321	4.16572	3.88556	0	2.29785	4.36453	3.84746	3.92103	2	Cell type specific open chromatin in AM, infection independent	-1.14408	-1.14997	-1.27725	0.731357	0.905594	0.758792	-1.27725	-0.0731709	1.00977	0.738828	0.777377
chr4	19923260	19923973	714	upstream	-655	ENSMUSG00000028238	Atp6v0d2	protein_coding	19876841	19922605	-	0.254136	0.279694	0.420507	5.08653	4.93171	5.03094	0.813199	2.53793	5.22597	4.87968	4.83669	2	Cell type specific open chromatin in AM, infection independent	-1.27426	-1.26289	-1.20024	0.875956	0.80707	0.851224	-1.0255	-0.258068	0.938005	0.783918	0.764791
chr9	35686627	35687735	1109	overlapStart	763	ENSMUSG00000091215	Gm17252	protein_coding	35685079	35687390	-	0.174297	0.279694	0.183149	4.69806	4.807	4.65423	0.463153	2.493	5.28022	4.69469	4.48553	2	Cell type specific open chromatin in AM, infection independent	-1.2427	-1.19514	-1.2387	0.798457	0.847609	0.77868	-1.11236	-0.19648	1.06113	0.796937	0.702563
chr12	76324603	76325677	1075	overlapStart	-288	ENSMUSG00000021057	Akap5	protein_coding	76324891	76334153	+	2.11728	2.17463	2.18687	3.8946	3.85602	3.76888	2.13979	2.98991	3.97484	3.81798	3.766	2	Cell type specific open chromatin in AM, infection independent	-1.24426	-1.17539	-1.16069	0.890212	0.843881	0.739227	-1.21724	-0.196283	0.98658	0.798196	0.735765
chr5	103977854	103978653	800	upstream	-444	ENSMUSG00000034528	Hsd17b13	protein_coding	103955440	103977410	-	1.30845	1.60772	1.33502	3.28955	3.27083	3.2575	1.70987	2.88948	3.34742	3.59278	3.41575	2	Cell type specific open chromatin in AM, infection independent	-1.42767	-1.10646	-1.39916	0.698709	0.678624	0.664309	-0.99682	0.269307	0.760824	1.02418	0.834166
chr12	44221427	44222672	1246	inside	57	ENSMUSG00000036257	Pnpla8	protein_coding	44221370	44312343	+	2.26913	2.40853	2.486	3.65544	3.59483	3.5398	2.36851	3.20016	3.45195	3.69903	3.5358	2	Cell type specific open chromatin in AM, infection independent	-1.41939	-1.18407	-1.05329	0.920918	0.818599	0.725703	-1.25163	0.152336	0.577389	0.994495	0.718939
chrX	74645035	74646131	1097	overlapStart	600	ENSMUSG00000079534	Gm5640	protein_coding	74639119	74645635	-	1.51703	1.65048	1.05858	4.08806	4.41178	4.24886	4.01275	3.20016	4.15597	4.00403	3.9405	2	Cell type specific open chromatin in AM, infection independent	-1.41591	-1.30987	-1.78019	0.627048	0.884282	0.754821	0.56721	-0.0784788	0.681013	0.560278	0.509796
chrX	74836698	74837795	1098	overlapStart	-498	ENSMUSG00000079531	Gm5936	protein_coding	74837196	74843355	+	1.64101	1.75868	1.25546	4.07338	4.12343	4.14299	3.58232	3.30784	3.96604	3.90468	3.72168	2	Cell type specific open chromatin in AM, infection independent	-1.42843	-1.32233	-1.77607	0.764749	0.809873	0.827514	0.321972	0.0744914	0.667965	0.612638	0.447629
chr5	111416449	111417810	1362	overlapStart	-913	ENSMUSG00000070576	Mn1	protein_coding	111417362	111457033	+	0.824144	0.938757	1.10471	3.67501	3.71005	3.57994	3.53598	2.9572	3.91209	3.80802	3.71038	2	Cell type specific open chromatin in AM, infection independent	-1.63031	-1.53972	-1.40857	0.62285	0.650543	0.547708	0.512969	0.0555348	0.810222	0.727968	0.650802
chr1	180482657	180484386	1730	overlapStart	847	ENSMUSG00000053963	6330403A02Rik	protein_coding	180432387	180483504	-	2.2787	2.0943	2.22914	3.25355	3.23155	3.23253	3.16182	2.9572	3.15952	3.16336	3.23047	2	Cell type specific open chromatin in AM, infection independent	-1.35872	-1.75663	-1.46567	0.74481	0.697353	0.699466	0.546882	0.105354	0.541926	0.55021	0.695019
chrX	146962114	146963290	1177	overlapStart	-399	ENSMUSG00000041380	Htr2c	protein_coding	146962513	147197277	+	0.254136	0.043432	0.0944787	3.76908	3.81343	3.43866	3.16182	2.493	3.74727	3.08302	3.47034	2	Cell type specific open chromatin in AM, infection independent	-1.43143	-1.56644	-1.53373	0.820839	0.849254	0.609116	0.431725	0.00316658	0.806859	0.381229	0.629413
chr2	4380453	4381590	1138	includeFeature	614	ENSMUSG00000075826	Gm23691	snRNA	4380961	4381067	-	0.598038	0.632385	0.491676	3.02249	3.5112	3.28203	2.47057	2.44663	2.5781	2.79095	3.08061	2	Cell type specific open chromatin in AM, infection independent	-1.46884	-1.43856	-1.56261	0.668665	1.09953	0.897487	0.182064	0.160962	0.276872	0.464524	0.719903
chr6	114968343	114970199	1857	overlapStart	1651	ENSMUSG00000030315	Vgll4	protein_coding	114860628	114969994	-	1.75517	1.69201	1.66255	4.08221	4.17351	4.10499	3.58232	3.35881	3.64071	3.88112	3.73289	2	Cell type specific open chromatin in AM, infection independent	-1.46086	-1.5229	-1.55184	0.824934	0.914623	0.847313	0.333902	0.114361	0.391265	0.627408	0.481804
chr9	122571026	122572905	1880	overlapStart	-1471	ENSMUSG00000097736	9530059O14Rik	lincRNA	122572497	122679596	+	0.824144	1.00616	0.936345	4.5888	4.64641	4.5245	3.83282	3.56821	3.78778	3.76746	3.96922	2	Cell type specific open chromatin in AM, infection independent	-1.57668	-1.45704	-1.50293	0.897797	0.935663	0.855537	0.400899	0.226974	0.371292	0.35794	0.490551
chr14	20180431	20182431	2001	overlapStart	1351	ENSMUSG00000023243	Kcnk5	protein_coding	20140058	20181782	-	2.26913	1.976	1.75223	5.09381	5.06756	4.99577	4.0462	4.08959	4.63817	4.55573	4.29452	2	Cell type specific open chromatin in AM, infection independent	-1.27464	-1.5053	-1.68138	0.948075	0.927418	0.870925	0.123717	0.157866	0.589534	0.524663	0.319117
chr7	43713311	43714301	991	inside	744	ENSMUSG00000054046	Klk13	protein_coding	43712567	43726758	+	0.900563	0.688181	0.745707	3.80861	3.89425	3.80996	2.81902	3.08379	3.61842	3.55157	3.32978	2	Cell type specific open chromatin in AM, infection independent	-1.41465	-1.57711	-1.53311	0.809756	0.875268	0.810789	0.0528047	0.255333	0.664282	0.613146	0.443492
chr1	93685317	93686896	1580	overlapStart	-343	ENSMUSG00000026278	Bok	protein_coding	93685660	93695764	+	1.06455	1.3554	0.936345	3.6789	3.82996	3.79298	2.96605	2.88948	3.71612	3.64408	3.67013	2	Cell type specific open chromatin in AM, infection independent	-1.54131	-1.29268	-1.6509	0.69348	0.822609	0.791002	0.084124	0.018675	0.725296	0.663719	0.685988
chr5	49523871	49525709	1839	overlapStart	1033	ENSMUSG00000029088	Kcnip4	protein_coding	48389502	49524904	-	0.56711	0.768026	0.525986	4.8418	4.7732	4.72574	3.6272	3.52423	4.78047	4.45717	4.5344	2	Cell type specific open chromatin in AM, infection independent	-1.53862	-1.42852	-1.56115	0.803727	0.766136	0.740129	0.13818	0.0817568	0.770118	0.592966	0.635281
chr19	24029548	24031630	2083	overlapStart	1471	ENSMUSG00000071604	Fam189a2	protein_coding	23972751	24031019	-	0.875537	1.22943	1.14941	4.9502	5.02225	4.89438	3.58232	3.20016	4.57592	4.38529	4.45878	2	Cell type specific open chromatin in AM, infection independent	-1.59076	-1.37493	-1.42373	0.894181	0.938121	0.860139	0.0599762	-0.17308	0.665925	0.549669	0.594491
chr7	43796854	43798997	2144	overlapStart	-723	ENSMUSG00000064023	Klk8	protein_coding	43797577	43803822	+	2.09578	2.08394	1.78093	4.87603	4.89604	4.79898	3.67074	3.65234	4.52889	4.56463	4.68048	2	Cell type specific open chromatin in AM, infection independent	-1.36923	-1.37883	-1.62452	0.885109	0.901335	0.822634	-0.0921888	-0.107109	0.603635	0.632615	0.726549
chr11	116237785	116238629	845	overlapStart	292	ENSMUSG00000034282	Evpl	protein_coding	116220559	116238077	-	1.19165	0.984043	0.884398	3.65544	3.42677	3.55599	2.89441	3.20016	2.60102	3.3397	3.3734	2	Cell type specific open chromatin in AM, infection independent	-1.33788	-1.52885	-1.62051	0.928465	0.718121	0.836985	0.228417	0.509671	-0.0414585	0.638022	0.669027
chr5	65935215	65935972	758	inside	294	ENSMUSG00000029205	Chrna9	protein_coding	65934921	65977326	+	1.34538	1.4062	1.33502	3.09403	2.97037	3.11179	2.47057	2.81843	2.53115	2.97139	3.17403	2	Cell type specific open chromatin in AM, infection independent	-1.50882	-1.42761	-1.52266	0.826203	0.661074	0.849919	-0.0063256	0.458183	0.0745738	0.662441	0.933024
chr3	10208136	10208867	732	overlapStart	440	ENSMUSG00000062515	Fabp4	protein_coding	10204088	10208576	-	1.82219	1.66446	1.63137	3.49732	3.53559	3.65325	3.0343	2.9572	2.83164	3.6215	3.49688	2	Cell type specific open chromatin in AM, infection independent	-1.31678	-1.51203	-1.55299	0.756739	0.804119	0.949759	0.183605	0.0881702	-0.0672562	0.910462	0.756198
chr15	86089429	86090563	1135	overlapStart	631	ENSMUSG00000089680	Gm15722	antisense	86087640	86090060	-	0.535505	0.688181	0.491676	4.42506	4.34434	4.33347	2.89441	2.98991	3.0802	4.08051	4.10911	2	Cell type specific open chromatin in AM, infection independent	-1.48061	-1.38527	-1.50798	0.948211	0.897805	0.891014	-0.00760137	0.0520331	0.108417	0.733059	0.750917
chr17	25951224	25952619	1396	overlapStart	1341	ENSMUSG00000025727	A930017K11Rik	protein_coding	25946387	25952565	-	0.770852	0.793688	0.830511	3.5148	3.38711	3.51518	2.65529	2.5815	2.40662	3.0411	3.31494	2	Cell type specific open chromatin in AM, infection independent	-1.49126	-1.47082	-1.43787	0.964055	0.849793	0.96439	0.194955	0.128923	-0.0275584	0.540183	0.785215
chr10	41552929	41554477	1549	overlapStart	-833	ENSMUSG00000090708	Gm17196	antisense	41553762	41556552	+	0.824144	0.984043	0.559499	3.28446	3.01732	3.30616	2.81902	3.22785	2.6892	2.84066	3.19038	2	Cell type specific open chromatin in AM, infection independent	-1.49124	-1.34286	-1.73682	0.791828	0.543933	0.811968	0.35992	0.739294	0.239457	0.380005	0.704529
chr15	86032707	86034689	1983	overlapStart	1070	ENSMUSG00000016028	Celsr1	protein_coding	85898758	86033777	-	2.02925	1.74559	1.89032	3.71716	3.64053	3.4689	3.09947	3.54639	3.34742	3.66631	3.32978	2	Cell type specific open chromatin in AM, infection independent	-1.32609	-1.69688	-1.50769	0.880269	0.780101	0.555753	0.0728487	0.657044	0.396953	0.813799	0.373897
chr11	67921340	67922720	1381	overlapStart	-164	ENSMUSG00000055134	9130017K11Rik	processed_transcript	67921504	67947659	+	1.04224	1.00616	0.884398	3.32467	2.95839	2.9497	2.25868	2.98991	3.4645	2.78079	2.96179	2	Cell type specific open chromatin in AM, infection independent	-1.41296	-1.44995	-1.57481	0.927586	0.551983	0.543074	-0.165546	0.584301	1.07098	0.369866	0.555473
chr19	54044469	54045808	1340	overlapStart	-713	ENSMUSG00000033717	Adra2a	protein_coding	54045182	54048982	+	1.15052	1.22943	1.21397	3.57854	3.37364	3.32518	2.56588	3.14315	3.41363	3.24687	3.21457	2	Cell type specific open chromatin in AM, infection independent	-1.55307	-1.47281	-1.48854	0.916012	0.707641	0.658361	-0.11377	0.473256	0.748309	0.578725	0.545883
chr7	143501602	143503302	1701	overlapStart	939	ENSMUSG00000010760	Phlda2	protein_coding	143501545	143502541	-	1.99481	2.02015	2.28028	3.85052	3.66654	3.89195	2.65529	3.35881	3.79773	3.50299	3.60453	2	Cell type specific open chromatin in AM, infection independent	-1.52497	-1.49145	-1.14733	0.929861	0.686474	0.984668	-0.651254	0.279403	0.860021	0.47013	0.604447
chr2	93188167	93189101	935	inside	619	ENSMUSG00000068735	Trp53i11	protein_coding	93187548	93201759	+	1.62608	1.37253	1.33502	2.98535	3.19118	3.03302	2.01021	2.78154	3.30618	3.14765	3.00866	2	Cell type specific open chromatin in AM, infection independent	-1.16036	-1.4869	-1.53522	0.590265	0.855355	0.651665	-0.665629	0.327783	1.00347	0.799294	0.620285
chr14	51853498	51854186	689	overlapStart	-201	ENSMUSG00000062148	Ear6	protein_coding	51853699	51854643	+	0.470138	0.242908	0.420507	3.22196	3.31847	3.45602	1.3301	2.493	3.38751	3.22457	3.05405	2	Cell type specific open chromatin in AM, infection independent	-1.32225	-1.4922	-1.35937	0.735813	0.807994	0.910864	-0.679093	0.190631	0.859625	0.737763	0.610231
chr18	38713135	38713815	681	upstream	-1265	ENSMUSG00000099488	Gm19774	processed_pseudogene	38714400	38714513	+	0.503192	0.45075	0.559499	3.80506	3.85602	3.76192	1.53245	2.98991	4.0846	3.81301	3.78766	2	Cell type specific open chromatin in AM, infection independent	-1.38801	-1.42193	-1.3516	0.747337	0.780295	0.719438	-0.722384	0.22017	0.92812	0.752478	0.736083
chr16	35490069	35491194	1126	overlapStart	804	ENSMUSG00000022844	Pdia5	protein_coding	35397313	35490873	-	1.98314	2.63835	2.47726	3.42055	3.40928	3.49433	2.81902	3.52423	3.52566	3.34659	3.254	2	Cell type specific open chromatin in AM, infection independent	-2.10417	-0.848532	-1.15725	0.650458	0.628861	0.791845	-0.502299	0.849162	0.851892	0.508736	0.331295
chr2	180227372	180228277	906	upstream	-1513	ENSMUSG00000015647	Lama5	protein_coding	180176373	180225859	-	1.69922	1.75868	2.28028	2.91466	3.06279	2.91874	2.25868	2.85439	3.21999	2.86008	2.89352	2	Cell type specific open chromatin in AM, infection independent	-1.73735	-1.62405	-0.630161	0.578604	0.860847	0.586376	-0.671336	0.463769	1.16038	0.474605	0.538314
chr4	127168276	127170213	1938	overlapStart	-928	ENSMUSG00000042388	Dlgap3	protein_coding	127169204	127237022	+	1.64101	1.85932	1.99201	3.12282	3.20138	3.07294	2.47057	3.28167	3.15952	3.13973	3.254	2	Cell type specific open chromatin in AM, infection independent	-1.7502	-1.40409	-1.19374	0.598981	0.723516	0.519907	-0.435062	0.850802	0.657164	0.625777	0.806945
chr8	91801234	91802471	1238	overlapStart	682	ENSMUSG00000031734	Irx3	protein_coding	91798525	91801916	-	0.687031	0.868045	0.884398	3.29462	3.40928	3.30616	1.53245	3.80717	4.3443	3.4968	3.65843	2	Cell type specific open chromatin in AM, infection independent	-1.44239	-1.31023	-1.29829	0.461439	0.545155	0.469868	-0.825146	0.835659	1.22783	0.609059	0.727061
chr4	56224485	56225320	836	overlapStart	36	ENSMUSG00000085020	2310081O03Rik	lincRNA	56220617	56224521	-	2.91631	3.20497	2.62702	3.65544	3.8911	3.92037	2.47057	2.88948	3.97484	3.82788	3.71038	2	Cell type specific open chromatin in AM, infection independent	-0.808493	-0.295969	-1.32212	0.503835	0.922253	0.974211	-1.5999	-0.856118	1.07093	0.809991	0.601379
chr1	64079906	64080605	700	inside	1252	ENSMUSG00000086836	Gm13748	antisense	64078654	64090782	+	1.83523	2.06299	1.89032	3.42518	3.66654	3.3853	1.70987	2.13195	3.21999	3.57526	3.65843	2	Cell type specific open chromatin in AM, infection independent	-1.13287	-0.859268	-1.06668	0.777113	1.06705	0.72921	-1.28346	-0.776427	0.530618	0.957406	1.05731
chr5	93204525	93204996	472	inside	1970	ENSMUSG00000063015	Ccni	protein_coding	93181933	93206495	-	1.75517	2.06299	1.90343	3.81568	3.90365	3.44737	1.86784	2.13195	3.87497	3.80301	3.95493	2	Cell type specific open chromatin in AM, infection independent	-1.22295	-0.90958	-1.07201	0.874721	0.964283	0.499767	-1.10824	-0.839376	0.935081	0.861824	1.01648
chr1	93906319	93907181	863	inside	75	ENSMUSG00000101660	Gm18666	unprocessed_pseudogene	93906244	93916768	+	2.53991	2.72092	2.47726	3.6515	3.78319	3.7827	2.81902	2.85439	3.95719	3.90468	3.87118	2	Cell type specific open chromatin in AM, infection independent	-1.2532	-0.956953	-1.35575	0.566053	0.781582	0.78079	-0.796403	-0.738509	1.06636	0.980427	0.925598
chr12	36155142	36155440	299	inside	1683	ENSMUSG00000020547	Bzw2	protein_coding	36091846	36156825	-	1.39905	1.54865	1.10471	3.01022	2.97632	3.00381	1.3301	2.13195	3.41363	3.26154	3.40177	2	Cell type specific open chromatin in AM, infection independent	-1.10619	-0.943541	-1.42619	0.645459	0.608609	0.638498	-1.18115	-0.30939	1.08405	0.918696	1.07115
chr3	83789263	83790648	1386	overlapStart	693	ENSMUSG00000097250	Gm26771	antisense	83773853	83789956	-	2.94666	3.13643	2.90636	4.17311	3.99738	3.99944	3.16182	3.43204	4.22398	4.27388	4.15149	2	Cell type specific open chromatin in AM, infection independent	-1.30912	-0.967073	-1.38176	0.901478	0.584736	0.588462	-0.921304	-0.434246	0.993177	1.08312	0.862524
chr13	113034908	113035534	627	overlapStart	-203	ENSMUSG00000078926	Cdc20b	protein_coding	113035111	113091195	+	3.07312	3.16128	3.16227	3.83321	4.04063	3.78614	2.81902	3.14315	4.33065	3.90935	3.64662	2	Cell type specific open chromatin in AM, infection independent	-0.956338	-0.774522	-0.772496	0.61114	1.0389	0.514073	-1.48035	-0.811919	1.63699	0.768166	0.226358
chr12	20919982	20921894	1913	overlapStart	1280	ENSMUSG00000085642	3110053B16Rik	transcribed_unprocessed_pseudogene	20874125	20921262	-	3.91892	3.94439	3.85482	5.47387	5.36166	5.23952	3.83282	4.46014	6.22328	5.04362	5.01254	2	Cell type specific open chromatin in AM, infection independent	-1.04158	-1.01006	-1.12091	0.882889	0.744007	0.592843	-1.14813	-0.371749	1.81038	0.350388	0.311926
chrX	71051675	71052750	1076	inside	1419	ENSMUSG00000059401	Mamld1	protein_coding	71050256	71156056	+	2.83426	2.81164	2.84653	3.82272	3.94674	3.80996	2.56588	3.05317	4.42357	3.57526	3.45011	2	Cell type specific open chromatin in AM, infection independent	-0.915115	-0.953302	-0.894402	0.753527	0.962889	0.731989	-1.36817	-0.545566	1.76784	0.335792	0.124518
chr1	93975451	93976288	838	inside	98	ENSMUSG00000099624	Gm7889	unprocessed_pseudogene	93975353	93985816	+	2.80805	2.59522	2.6349	3.8192	4.07154	3.90781	2.81902	3.20016	4.13257	4.15708	3.66429	2	Cell type specific open chromatin in AM, infection independent	-0.993643	-1.32973	-1.26707	0.603157	1.00165	0.743086	-0.976313	-0.374419	1.09803	1.13673	0.358527
chr4	89381634	89382317	684	overlapStart	-323	ENSMUSG00000085147	Gm12609	processed_transcript	89381957	89399880	+	1.91108	1.90713	1.5833	3.08235	3.38263	3.33459	1.70987	2.34917	3.62961	3.51529	3.19849	2	Cell type specific open chromatin in AM, infection independent	-0.975729	-0.980665	-1.38568	0.489175	0.864733	0.80465	-1.22738	-0.427811	1.17363	1.03065	0.634427
chr2	46441552	46442409	858	inside	1158	ENSMUSG00000086644	Gm13470	lincRNA	46419535	46442710	-	2.39774	2.22265	2.0521	3.69433	3.78319	3.74437	1.70987	2.85439	4.33065	3.94161	3.94532	2	Cell type specific open chromatin in AM, infection independent	-0.818712	-1.00866	-1.19369	0.587952	0.684356	0.64224	-1.56498	-0.323288	1.2783	0.856225	0.86026
chr3	146108945	146109487	543	upstream	-815	ENSMUSG00000043020	Wdr63	protein_coding	146040526	146108130	-	2.66202	2.36639	2.00423	3.66722	3.61023	3.51103	2.13979	2.62379	4.14822	3.6773	3.62272	2	Cell type specific open chromatin in AM, infection independent	-0.580486	-0.977832	-1.46461	0.770584	0.693984	0.560655	-1.28241	-0.631875	1.41709	0.784135	0.710774
chr10	10556656	10557034	379	inside	1577	ENSMUSG00000019832	Rab32	protein_coding	10545011	10558233	-	2.15936	1.66446	1.67789	3.03467	2.83278	2.96797	1.70987	1.80438	3.0802	2.94436	2.71286	2	Cell type specific open chromatin in AM, infection independent	-0.422806	-1.23449	-1.21246	1.01274	0.681642	0.903351	-1.16001	-1.005	1.08742	0.864636	0.484963
chr10	71343887	71344354	468	inside	1067	ENSMUSG00000037710	Cisd1	protein_coding	71330480	71344954	-	2.76781	2.34919	2.52892	3.98205	3.82667	4.11595	2.47057	2.44663	4.19415	3.80802	4.01584	2	Cell type specific open chromatin in AM, infection independent	-0.701198	-1.23403	-1.00526	0.844319	0.646541	1.01475	-1.07953	-1.11	1.11428	0.622803	0.887328
chr6	135166475	135166978	504	inside	1740	ENSMUSG00000042770	Hebp1	protein_coding	135137519	135168215	-	1.89871	1.83481	1.86374	3.4662	3.21151	3.23253	2.01021	2.00969	3.5015	3.17891	3.23047	2	Cell type specific open chromatin in AM, infection independent	-1.06582	-1.15341	-1.11375	1.08294	0.733801	0.762625	-0.912967	-0.913676	1.13134	0.689116	0.7598
chr13	9387471	9388699	1229	inside	332	ENSMUSG00000097859	Gm26601	lincRNA	9387139	9391741	+	2.57919	2.36639	2.50332	3.58683	3.61405	3.57598	2.47057	2.493	3.69497	3.43341	3.5358	2	Cell type specific open chromatin in AM, infection independent	-0.86663	-1.23665	-0.998554	0.885481	0.932803	0.866599	-1.0555	-1.0165	1.07351	0.618699	0.796736
chr3	67553689	67554555	867	upstream	-264	ENSMUSG00000103718	RP23-245M20.1	lincRNA	67551329	67553425	-	2.44103	2.12495	2.47726	4.45933	4.46144	4.45066	2.47057	2.62379	4.7449	4.41184	4.44181	2	Cell type specific open chromatin in AM, infection independent	-1.02273	-1.31286	-0.989479	0.829873	0.831806	0.821917	-0.995617	-0.854979	1.092	0.786284	0.813788
chr19	38395626	38396570	945	overlapStart	-354	ENSMUSG00000044026	Slc35g1	protein_coding	38395980	38405607	+	2.54785	2.16483	2.19756	3.53208	3.54363	3.64948	2.47057	2.70482	3.74727	3.12375	3.38055	2	Cell type specific open chromatin in AM, infection independent	-0.759668	-1.39523	-1.34092	0.873476	0.892652	1.06829	-0.887906	-0.499207	1.23054	0.19593	0.622039
chr10	22158350	22159613	1264	overlapStart	-219	ENSMUSG00000053219	Raet1e	protein_coding	22158569	22374139	+	2.99394	2.79267	2.70396	4.13687	4.23935	4.2288	2.81902	2.85439	4.45535	3.96869	3.98336	2	Cell type specific open chromatin in AM, infection independent	-0.796419	-1.07884	-1.20333	0.807395	0.951203	0.936407	-1.04187	-0.992236	1.25431	0.571402	0.591991
chr2	49811633	49812456	824	inside	1315	ENSMUSG00000085357	Gm13480	lincRNA	49805976	49812948	-	2.89156	2.76699	2.65054	5.05251	5.13564	5.14637	2.47057	2.9572	5.80174	4.79394	5.03309	2	Cell type specific open chromatin in AM, infection independent	-0.909515	-1.00617	-1.09654	0.767331	0.831835	0.840161	-1.23619	-0.858574	1.34872	0.566687	0.75226
chr16	50525969	50526295	327	upstream	-335	ENSMUSG00000097694	G730013B05Rik	lincRNA	50526304	50559435	+	0.770852	0.418123	0.345644	3.18967	3.55163	3.75842	0.813199	1.16761	4.1866	3.38061	3.38055	2	Cell type specific open chromatin in AM, infection independent	-0.97624	-1.20604	-1.25325	0.599562	0.835373	0.970095	-0.948652	-0.717759	1.24904	0.723955	0.723916
chr9	119093312	119094044	733	overlapStart	184	ENSMUSG00000010660	Plcd1	protein_coding	119071527	119093496	-	2.82775	2.96067	2.69645	4.37568	4.37846	4.46145	2.96605	3.11378	4.91457	4.15315	4.1681	2	Cell type specific open chromatin in AM, infection independent	-1.11038	-0.946561	-1.27219	0.797294	0.800718	0.902993	-0.939938	-0.757879	1.46142	0.523046	0.541478
chr5	75153881	75154903	1023	inside	1590	ENSMUSG00000029231	Pdgfra	protein_coding	75152291	75198204	+	1.92334	1.90713	2.26004	3.34924	3.36912	3.28689	1.70987	3.20016	3.32005	3.31176	3.15749	2	Cell type specific open chromatin in AM, infection independent	-1.27422	-1.29779	-0.784577	0.799372	0.828282	0.708701	-1.58466	0.582577	0.756928	0.74487	0.520515
chr12	70113442	70113935	494	upstream	-1517	ENSMUSG00000021068	Nin	protein_coding	70011435	70111925	-	2.11728	2.08394	2.0521	3.23257	3.21654	3.1708	1.53245	2.5815	3.17488	3.07473	2.73533	2	Cell type specific open chromatin in AM, infection independent	-0.860047	-0.91557	-0.968574	0.9969	0.970224	0.894059	-1.8338	-0.0871351	0.90085	0.734103	0.168995
chr1	132298351	132299518	1168	overlapStart	-275	ENSMUSG00000042115	Klhdc8a	protein_coding	132298626	132307357	+	2.53192	2.7863	2.86675	4.18681	4.03779	3.89832	2.25868	3.22785	4.12469	3.80802	3.77687	2	Cell type specific open chromatin in AM, infection independent	-1.25958	-0.894462	-0.778981	1.11579	0.901895	0.701705	-1.6518	-0.260673	1.02663	0.572092	0.527379
chr8	94771913	94772780	868	overlapStart	-96	ENSMUSG00000031778	Cx3cl1	protein_coding	94772009	94782423	+	2.20025	2.39182	2.19756	4.33934	4.16311	4.22121	1.70987	2.98991	4.179	3.84746	3.9013	2	Cell type specific open chromatin in AM, infection independent	-1.08638	-0.894617	-1.08908	1.05488	0.878474	0.93663	-1.57726	-0.295924	0.894377	0.562505	0.616393
chr9	22259072	22260309	1238	overlapStart	823	ENSMUSG00000062794	Zfp599	protein_coding	22247430	22259895	-	3.24418	3.15139	3.50525	4.51469	4.5717	4.42224	2.81902	3.58971	4.78047	4.46353	4.44862	2	Cell type specific open chromatin in AM, infection independent	-1.01905	-1.15197	-0.645046	0.801035	0.882705	0.668596	-1.62811	-0.524059	1.18177	0.727747	0.706383
chr13	18718406	18718957	552	inside	1114	ENSMUSG00000041236	Vps41	protein_coding	18717292	18866809	+	0.824144	0.51387	0.45653	3.5449	3.37814	3.21225	0	2.07211	3.74727	3.74675	3.39473	2	Cell type specific open chromatin in AM, infection independent	-0.948122	-1.1526	-1.19039	0.844958	0.735059	0.625728	-1.49126	-0.125662	0.978325	0.977984	0.745991
chr14	60378068	60379401	1334	overlapStart	-218	ENSMUSG00000021986	Amer2	protein_coding	60378286	60381003	+	2.11728	2.04173	2.28028	3.95669	3.88479	3.51103	1.70987	3.14315	3.95719	3.8328	3.79836	2	Cell type specific open chromatin in AM, infection independent	-1.11444	-1.19908	-0.931839	0.946132	0.865588	0.446888	-1.57084	0.0347758	0.946695	0.807345	0.768772
chr17	44737755	44738400	646	downstream	1910	ENSMUSG00000073394	Runx2os1	antisense	44735845	44737612	+	2.74035	3.13141	2.86675	3.89126	4.12343	3.94823	2.81902	3.11378	3.65173	3.53958	3.61668	2	Cell type specific open chromatin in AM, infection independent	-1.35265	-0.555408	-1.09496	0.993703	1.46703	1.10986	-1.19227	-0.591349	0.505378	0.276738	0.433925
chr7	112225299	112226794	1496	overlapStart	-557	ENSMUSG00000038244	Mical2	protein_coding	112225856	112355194	+	4.33154	4.60584	4.4802	5.75154	5.61921	5.64718	4.6351	4.65625	5.69663	5.25089	5.18159	2	Cell type specific open chromatin in AM, infection independent	-1.36129	-0.860941	-1.09011	1.22894	0.987569	1.03859	-0.807557	-0.768974	1.12878	0.315701	0.18929
chr11	4442208	4442822	615	upstream	-1103	ENSMUSG00000020419	Hormad2	protein_coding	4345814	4441105	-	1.01957	1.75868	1.23486	4.13687	3.98562	3.99054	1.3301	1.80438	3.32005	3.20192	3.45688	2	Cell type specific open chromatin in AM, infection independent	-1.33308	-0.73177	-1.15793	1.20305	1.08	1.084	-1.08044	-0.694584	0.538517	0.442406	0.649837
chr1	71652545	71654044	1500	overlapStart	-292	ENSMUSG00000073652	Apol7d	antisense	71652837	71662843	+	3.25392	3.44656	3.37013	5.22442	5.23952	5.11119	3.58232	3.96354	4.88686	4.8773	4.7972	2	Cell type specific open chromatin in AM, infection independent	-1.33659	-1.09978	-1.19373	1.08579	1.10435	0.946598	-0.932886	-0.464242	0.670822	0.659065	0.560595
chr6	88724205	88725182	978	overlapStart	-207	ENSMUSG00000033174	Mgll	protein_coding	88724412	88828360	+	1.82219	1.90713	1.85026	5.11116	4.99318	5.03384	1.70987	2.5815	4.35782	4.25933	3.97395	2	Cell type specific open chromatin in AM, infection independent	-1.1076	-1.04866	-1.08812	1.17488	1.09301	1.12122	-1.18555	-0.580659	0.652075	0.583727	0.385676
chr11	73159494	73161483	1990	overlapStart	-927	ENSMUSG00000005950	P2rx5	protein_coding	73160421	73172685	+	3.60169	3.69147	3.73527	5.74136	5.69065	5.6339	2.96605	4.1046	5.03304	4.80149	4.69488	2	Cell type specific open chromatin in AM, infection independent	-0.954526	-0.86097	-0.815321	1.27518	1.22233	1.16319	-1.61691	-0.430449	0.537055	0.295759	0.184664
chr16	21946714	21947864	1151	overlapStart	838	ENSMUSG00000022856	Tmem41a	protein_coding	21934327	21947552	-	3.32497	3.5367	3.19994	4.61132	4.69052	4.60061	2.89441	3.71236	4.29596	4.211	4.11769	2	Cell type specific open chromatin in AM, infection independent	-0.962094	-0.623654	-1.16194	1.09407	1.22067	1.07695	-1.65032	-0.342867	0.589987	0.454177	0.305025
chr12	16588552	16589244	693	inside	1218	ENSMUSG00000020593	Lpin1	protein_coding	16535669	16589770	-	3.51521	3.43029	3.17313	4.99137	5.01504	4.88319	2.47057	3.38364	4.45535	4.67015	4.32075	2	Cell type specific open chromatin in AM, infection independent	-0.591945	-0.689969	-0.986783	1.11188	1.13919	0.987012	-1.7977	-0.743811	0.493186	0.741116	0.337829
chr1	154033907	154034636	730	overlapStart	394	ENSMUSG00000100502	Gm28286	lincRNA	154027363	154034301	-	2.91016	2.8427	2.72627	4.33443	4.48876	4.38648	1.70987	2.92374	3.92123	3.74675	3.72729	2	Cell type specific open chromatin in AM, infection independent	-0.594646	-0.671976	-0.805457	1.03809	1.21502	1.09777	-1.97063	-0.579077	0.564412	0.364397	0.342092
chr6	119417095	119417725	631	overlapStart	609	ENSMUSG00000030168	Adipor2	protein_coding	119353150	119417704	-	2.78135	2.81791	2.60311	4.30458	4.32581	4.30741	1.86784	3.14315	3.68428	3.6882	3.68752	2	Cell type specific open chromatin in AM, infection independent	-0.745354	-0.700052	-0.966219	1.14222	1.16853	1.14572	-1.87736	-0.297013	0.373553	0.378412	0.377565
chr10	41488446	41489320	875	inside	1923	ENSMUSG00000019822	Smpd2	protein_coding	41485642	41490369	-	2.87902	2.60974	2.57061	3.8192	3.76611	3.76888	2.25868	3.05317	3.66266	3.37387	3.65843	2	Cell type specific open chromatin in AM, infection independent	-0.599772	-1.07337	-1.1422	1.05381	0.960429	0.965306	-1.69082	-0.293476	0.778492	0.270563	0.771041
chr11	53478541	53480387	1847	overlapStart	1733	ENSMUSG00000044352	Sowaha	protein_coding	53476573	53480274	-	2.52389	2.34051	2.0521	3.96307	3.8463	3.7998	1.70987	3.08379	3.57279	3.42691	3.64662	2	Cell type specific open chromatin in AM, infection independent	-0.707155	-0.937127	-1.29881	1.09766	0.951221	0.8929	-1.72799	-0.00501105	0.608217	0.425282	0.700809
chr16	87621873	87622425	553	upstream	-753	ENSMUSG00000064670	Gm22808	snRNA	87621014	87621120	-	2.04056	1.91884	1.89032	3.63959	3.90989	3.80996	1.09468	2.18939	3.64071	3.6158	3.45688	2	Cell type specific open chromatin in AM, infection independent	-0.788284	-0.908758	-0.936983	0.794434	1.06197	0.963063	-1.72451	-0.640964	0.795545	0.770891	0.613592
chr7	43350986	43351901	916	overlapStart	-355	ENSMUSG00000039013	Siglecf	protein_coding	43351341	43359531	+	2.34402	2.02015	1.66255	4.28688	4.3094	4.35906	0.813199	2.74369	4.06825	4.18429	4.02954	2	Cell type specific open chromatin in AM, infection independent	-0.638655	-0.89043	-1.16843	0.871718	0.889227	0.927836	-1.82871	-0.327949	0.701757	0.791968	0.671666
chr8	106603094	106604288	1195	overlapStart	-257	ENSMUSG00000000303	Cdh1	protein_coding	106603351	106670246	+	2.60226	2.72092	2.22914	3.84016	3.68119	3.71943	2.13979	3.22785	3.64071	3.53958	3.06296	2	Cell type specific open chromatin in AM, infection independent	-0.848257	-0.656662	-1.45068	1.15042	0.893751	0.955492	-1.59495	0.161799	0.828401	0.665114	-0.104428
chr1	172555051	172556009	959	overlapStart	-887	ENSMUSG00000049598	Vsig8	protein_coding	172555938	172563717	+	1.95952	1.83481	1.64704	4.54266	4.40076	4.48911	1.86784	3.20016	4.64921	4.07637	4.0386	2	Cell type specific open chromatin in AM, infection independent	-1.09371	-1.19273	-1.34183	0.957409	0.844733	0.914885	-1.1665	-0.108588	1.04201	0.587154	0.557166
chr17	87364988	87365930	943	upstream	-526	ENSMUSG00000089755	0610012D04Rik	antisense	87362239	87364462	-	2.48306	2.03098	1.86374	4.51252	4.56974	4.61033	2.25868	3.25501	4.39762	4.03426	3.95971	2	Cell type specific open chromatin in AM, infection independent	-0.879333	-1.28946	-1.44118	0.96181	1.01372	1.05055	-1.08289	-0.179012	0.857577	0.527928	0.460295
chr7	34910422	34910871	450	upstream	-1957	ENSMUSG00000063931	Pepd	protein_coding	34912379	35044710	+	1.94756	1.7845	1.72295	2.96004	3.11768	3.23756	1.53245	2.18939	3.0802	2.66413	2.69004	2	Cell type specific open chromatin in AM, infection independent	-0.794986	-1.05408	-1.15189	0.813852	1.06433	1.25483	-1.4546	-0.410708	1.00478	0.343651	0.384817
chr1	72211392	72212467	1076	overlapStart	915	ENSMUSG00000039395	Mreg	protein_coding	72159442	72212307	-	2.92243	2.89699	2.59506	4.71139	4.82195	4.6448	2.36851	3.25501	4.44905	4.35823	4.3861	2	Cell type specific open chromatin in AM, infection independent	-0.885906	-0.912673	-1.23032	0.996183	1.11249	0.926124	-1.46866	-0.536016	0.720183	0.624637	0.653959
chr12	84009136	84010044	909	overlapStart	-366	ENSMUSG00000072949	Acot1	protein_coding	84009502	84017670	+	2.80805	2.7605	2.55408	4.41579	4.33047	4.49752	2.36851	3.30784	4.11676	4.00403	4.01584	2	Cell type specific open chromatin in AM, infection independent	-0.926387	-0.984825	-1.23854	1.04968	0.944811	1.15013	-1.46662	-0.312089	0.682143	0.543589	0.558108
chr2	38931712	38932685	974	overlapStart	-266	ENSMUSG00000046618	Olfml2a	protein_coding	38931978	38963753	+	2.00638	2.15496	1.67789	2.88807	2.73786	2.80142	2.36851	2.66487	3.41363	3.3258	3.18223	2	Cell type specific open chromatin in AM, infection independent	-1.16885	-0.901722	-1.75944	0.416318	0.146257	0.260536	-0.517791	0.0150322	1.3612	1.20329	0.94517
chr6	42928764	42929794	1031	downstream	1531	ENSMUSG00000073111	Olfr446	protein_coding	42927233	42928159	+	0.366176	0	0.345644	2.59939	2.66602	2.73898	1.3301	2.44663	3.76766	3.59278	3.35901	2	Cell type specific open chromatin in AM, infection independent	-1.27271	-1.53992	-1.28769	0.356968	0.405595	0.45884	-0.569285	0.245498	1.20951	1.08189	0.911299
chr1	186182425	186183886	1462	overlapEnd	168	ENSMUSG00000102790	RP24-249K4.2	TEC	186182257	186182744	+	0.715516	0.688181	0.624276	2.81232	3.34172	3.18127	1.53245	2.88948	4.1866	3.97761	3.95971	2	Cell type specific open chromatin in AM, infection independent	-1.30497	-1.32455	-1.37033	0.197091	0.576324	0.461391	-0.719756	0.252366	1.18156	1.03185	1.01903
chr13	48260656	48261228	573	upstream	-771	ENSMUSG00000021379	Id4	protein_coding	48261427	48264036	+	0.366176	0.315566	0.183149	2.76196	2.77248	2.54986	0.813199	2.62379	3.62961	3.43341	3.42959	2	Cell type specific open chromatin in AM, infection independent	-1.2509	-1.28784	-1.38449	0.497867	0.505546	0.343046	-0.924599	0.397007	1.13119	0.987976	0.98519
chrX	153656726	153657492	767	overlapEnd	120	ENSMUSG00000083488	Gm8534	processed_pseudogene	153656606	153657371	+	1.08653	1.28477	1.01092	3.20051	3.26598	3.22749	1.53245	2.62379	4.20914	3.82788	3.85588	2	Cell type specific open chromatin in AM, infection independent	-1.29506	-1.13061	-1.35778	0.458517	0.512825	0.480895	-0.925167	-0.019885	1.29519	0.978925	1.00216
chr3	146116798	146118757	1960	overlapStart	-661	ENSMUSG00000036853	Mcoln3	protein_coding	146117459	146141806	+	2.76099	2.41681	2.41454	5.09381	4.96352	4.86706	3.43861	4.07443	6.03418	5.15392	5.2338	2	Cell type specific open chromatin in AM, infection independent	-1.14864	-1.41908	-1.42086	0.684315	0.581943	0.506151	-0.616225	-0.116644	1.42318	0.731544	0.794307
chr11	113469863	113470931	1069	inside	1886	ENSMUSG00000078251	Gm16487	pseudogene	113467977	113472014	+	1.65578	1.43909	1.17125	3.09984	3.12841	3.16025	2.13979	2.78154	3.67351	3.21706	3.43646	2	Cell type specific open chromatin in AM, infection independent	-1.11522	-1.3639	-1.67127	0.542014	0.574805	0.611345	-0.559763	0.176735	1.20038	0.67654	0.928334
chr8	35825600	35827325	1726	overlapStart	959	ENSMUSG00000055976	Cldn23	protein_coding	35824709	35826559	-	1.9355	1.85932	1.66255	4.3121	4.18897	4.06878	2.89441	3.65234	4.80041	4.2223	4.15982	2	Cell type specific open chromatin in AM, infection independent	-1.31484	-1.38175	-1.55459	0.772691	0.664544	0.558967	-0.472564	0.193179	1.20161	0.693814	0.638938
chrX	164256420	164257532	1113	inside	1773	ENSMUSG00000031377	Bmx	protein_coding	164192842	164258193	-	0.743449	0.741899	0.802793	2.99161	2.68795	2.90617	1.70987	2.74369	4.13257	3.38731	3.54218	2	Cell type specific open chromatin in AM, infection independent	-1.36975	-1.37103	-1.32065	0.490252	0.239025	0.419564	-0.570186	0.285143	1.43423	0.817638	0.945769
chrX	164257923	164259026	1104	overlapStart	270	ENSMUSG00000031377	Bmx	protein_coding	164192842	164258193	-	1.54903	1.63636	1.14941	3.34924	3.00572	3.1708	2.13979	2.9572	4.23134	3.33276	3.83523	2	Cell type specific open chromatin in AM, infection independent	-1.21239	-1.12493	-1.61257	0.590353	0.246351	0.41166	-0.620805	0.197762	1.47369	0.573851	1.07703
chr14	67234215	67234857	643	inside	923	ENSMUSG00000022053	Ebf2	protein_coding	67233292	67430918	+	1.611	1.48707	1.51661	3.18967	3.22657	3.36707	2.01021	2.9572	4.25321	3.39399	3.47034	2	Cell type specific open chromatin in AM, infection independent	-1.22339	-1.35407	-1.32292	0.441292	0.480206	0.62836	-0.802425	0.196163	1.56278	0.656747	0.737259
chr6	118065529	118067170	1642	overlapStart	-856	ENSMUSG00000030134	Rasgef1a	protein_coding	118066385	118091546	+	3.10038	3.09058	2.94491	4.25602	4.12878	4.29781	3.33417	4.1774	5.03304	4.10106	4.2523	2	Cell type specific open chromatin in AM, infection independent	-1.18214	-1.19693	-1.41688	0.562739	0.370629	0.625842	-0.829135	0.44403	1.73595	0.328769	0.557123
chr8	41217681	41218670	990	overlapStart	-458	ENSMUSG00000085445	Gm16348	processed_transcript	41218139	41220894	+	2.09578	2.16483	1.91642	3.52347	3.5987	3.70498	2.01021	2.5815	4.42998	3.65524	3.62272	2	Cell type specific open chromatin in AM, infection independent	-1.05328	-0.975226	-1.256	0.560461	0.645496	0.765632	-1.14999	-0.504261	1.58511	0.709408	0.672649
chr14	46882060	46883809	1750	overlapStart	-794	ENSMUSG00000021838	Samd4	protein_coding	46882854	47105817	+	3.4489	3.66738	3.29254	4.4994	4.60666	4.38422	3.6272	3.93022	4.94175	4.44758	4.47222	2	Cell type specific open chromatin in AM, infection independent	-1.22986	-0.829375	-1.51648	0.6958	0.892412	0.48465	-0.903011	-0.347555	1.50665	0.600799	0.64597
chr7	105372574	105373740	1167	overlapStart	1144	ENSMUSG00000097210	Fam160a2	lincRNA	105371211	105373718	-	1.6704	1.8224	1.23486	3.12282	3.13375	3.23253	1.86784	2.66487	3.66266	3.38731	3.29994	2	Cell type specific open chromatin in AM, infection independent	-1.16142	-0.980363	-1.68024	0.568709	0.58172	0.699397	-0.926232	0.023195	1.21177	0.88377	0.779696
chr4	5687980	5688621	642	upstream	-178	ENSMUSG00000077392	Gm24337	snoRNA	5687677	5687802	-	1.30845	1.73238	1.27576	2.79811	2.95236	2.81494	1.70987	2.44663	3.58433	3.03257	3.02698	2	Cell type specific open chromatin in AM, infection independent	-1.41841	-0.880203	-1.45992	0.472847	0.668683	0.494212	-0.908781	0.0266114	1.47103	0.770512	0.763422
chr1	24102457	24103107	651	inside	1832	ENSMUSG00000102398	RP23-255J24.2	TEC	24100625	24103424	+	1.54903	2.28731	1.89032	3.42518	3.49055	3.54387	2.13979	2.88948	4.16369	3.88586	3.60453	2	Cell type specific open chromatin in AM, infection independent	-1.62772	-0.792689	-1.2417	0.494308	0.568249	0.628553	-0.959544	-0.111593	1.32961	1.01537	0.697163
chr8	56294353	56294892	540	overlapStart	-199	ENSMUSG00000031613	Hpgd	protein_coding	56294552	56321046	+	2.28822	2.44137	1.99201	3.07648	2.98816	2.89348	2.36851	2.66487	4.26042	3.40725	3.28479	2	Cell type specific open chromatin in AM, infection independent	-0.929334	-0.688292	-1.39554	0.311301	0.172292	0.0232861	-0.802966	-0.336521	2.1747	0.8319	0.639167
chr9	83447169	83448271	1103	overlapStart	-390	ENSMUSG00000103044	RP23-72A20.2	TEC	83447559	83450179	+	2.86001	2.79267	2.55408	3.33946	3.39602	3.32518	2.47057	3.08379	4.38448	3.81301	3.77144	2	Cell type specific open chromatin in AM, infection independent	-0.676033	-0.791652	-1.20135	0.147267	0.244378	0.122737	-1.34476	-0.29176	1.94172	0.960416	0.889041
chr14	103512873	103513750	878	overlapStart	-468	ENSMUSG00000022123	Scel	protein_coding	103513341	103613346	+	2.51582	2.4971	2.3868	3.07648	3.37364	3.22243	2.47057	2.66487	3.98359	3.16336	3.4433	2	Cell type specific open chromatin in AM, infection independent	-0.906965	-0.943405	-1.15816	0.184666	0.763255	0.468837	-0.995067	-0.616749	1.95086	0.353839	0.898892
chr18	62743134	62743601	468	upstream	-1747	ENSMUSG00000073551	Spink13	protein_coding	62607539	62741387	-	1.43375	1.32052	1.37321	2.60756	2.98225	2.86127	1.70987	1.94445	3.47694	2.98029	3.2462	2	Cell type specific open chromatin in AM, infection independent	-1.13534	-1.27446	-1.20972	0.306792	0.76714	0.618508	-0.796105	-0.507898	1.37491	0.764735	1.09143
chr1	194677607	194678414	808	inside	605	ENSMUSG00000102841	RP23-288J11.3	TEC	194677002	194680565	+	2.17995	2.31415	2.19756	3.67112	3.75922	3.93282	2.81902	2.78154	5.26595	4.49803	4.33553	2	Cell type specific open chromatin in AM, infection independent	-1.20109	-1.07238	-1.1842	0.229088	0.313581	0.480082	-0.58816	-0.624103	1.75869	1.02217	0.866322
chr13	104794329	104795106	778	inside	1845	ENSMUSG00000021716	Srek1ip1	protein_coding	104792484	104839274	+	1.95952	2.04173	2.16527	3.01637	3.30907	3.38077	2.13979	2.29785	4.46162	3.65524	3.66429	2	Cell type specific open chromatin in AM, infection independent	-1.13654	-1.039	-0.892417	0.117414	0.464705	0.549771	-0.922652	-0.735105	1.83221	0.875436	0.886176
chr1	16518520	16520188	1669	overlapStart	1592	ENSMUSG00000025920	Stau2	protein_coding	16228674	16520112	-	3.40147	3.72186	3.63667	4.33688	4.20173	4.24387	3.53598	3.50173	5.18485	4.61408	4.72326	2	Cell type specific open chromatin in AM, infection independent	-1.19162	-0.645242	-0.790529	0.403606	0.173123	0.244984	-0.962227	-1.02064	1.84971	0.876319	1.06252
chr2	58568407	58568911	505	inside	1109	ENSMUSG00000026839	Upp2	protein_coding	58567298	58792971	+	1.86096	1.94198	1.83666	3.05871	2.94023	2.6958	1.86784	2.07211	3.70558	3.09945	3.11528	2	Cell type specific open chromatin in AM, infection independent	-1.05449	-0.932824	-1.09098	0.744191	0.566278	0.199214	-1.04415	-0.737391	1.71562	0.805375	0.829156
chr3	30647556	30648130	575	overlapStart	313	ENSMUSG00000027702	Lrrc34	protein_coding	30624267	30647869	-	1.4508	2.00924	1.86374	3.05273	2.93413	3.05597	1.86784	2.07211	3.86554	3.13176	3.16578	2	Cell type specific open chromatin in AM, infection independent	-1.49939	-0.763189	-0.954997	0.612468	0.45611	0.616735	-0.949591	-0.680295	1.684	0.71665	0.7615
chr2	80580151	80581774	1624	overlapStart	1229	ENSMUSG00000027002	Nckap1	protein_coding	80500512	80581380	-	3.44039	3.7549	3.59283	4.56801	4.40959	4.28087	4.01275	3.7887	5.38955	4.98292	4.70345	2	Cell type specific open chromatin in AM, infection independent	-1.34474	-0.832362	-1.09639	0.492322	0.234226	0.024524	-0.412273	-0.777294	1.83074	1.16827	0.712978
chr7	42642183	42643338	1156	overlapStart	405	ENSMUSG00000074158	9830147E19Rik	protein_coding	42609526	42642588	-	2.09578	2.72092	2.33936	3.68277	3.48639	3.6305	3.16182	2.85439	4.94175	4.01706	4.01584	2	Cell type specific open chromatin in AM, infection independent	-1.52043	-0.767868	-1.2272	0.390027	0.153615	0.327103	-0.237104	-0.607192	1.90561	0.792456	0.790988
chr1	42865542	42866770	1229	overlapEnd	1276	ENSMUSG00000077448	Gm23126	snoRNA	42866685	42866818	-	2.07394	2.27825	1.80906	3.4617	3.38263	3.40331	2.56588	2.88948	4.43636	3.78788	3.74954	2	Cell type specific open chromatin in AM, infection independent	-1.22429	-0.974721	-1.54785	0.470923	0.374339	0.399598	-0.623358	-0.228065	1.66152	0.869372	0.82253
chr3	37639405	37641204	1800	overlapStart	-542	ENSMUSG00000037211	Spry1	protein_coding	37639947	37644598	+	3.2636	3.38035	3.08957	4.60521	4.48459	4.2954	3.48812	3.76999	5.25154	4.82885	4.72606	2	Cell type specific open chromatin in AM, infection independent	-1.14727	-0.988556	-1.38383	0.676474	0.512506	0.255331	-0.842062	-0.458897	1.55507	0.980474	0.840754
chr6	4902662	4904368	1707	overlapStart	-255	ENSMUSG00000032827	Ppp1r9a	protein_coding	4902917	5165661	+	2.67658	2.74085	2.61113	3.53208	3.62546	3.4517	2.73948	3.11378	4.48028	3.7828	3.85075	2	Cell type specific open chromatin in AM, infection independent	-1.08095	-0.974258	-1.18961	0.339258	0.494281	0.205824	-0.976536	-0.355162	1.91337	0.75549	0.868284
chrX	162642251	162643974	1724	overlapStart	1398	ENSMUSG00000040855	Reps2	protein_coding	162411954	162643649	-	2.97639	3.01077	3.08957	4.26121	4.13145	4.05745	3.22159	3.73183	5.05396	4.53172	4.26394	2	Cell type specific open chromatin in AM, infection independent	-1.25419	-1.20474	-1.09137	0.594222	0.407549	0.301085	-0.901437	-0.167377	1.73472	0.98339	0.598147
chr7	141949125	141950373	1249	overlapStart	-626	ENSMUSG00000053046	Brsk2	protein_coding	141949751	142004247	+	2.94064	3.04323	2.88669	4.46384	4.54191	4.62767	3.87065	3.63176	3.84649	4.25933	3.73846	2	Cell type specific open chromatin in AM, infection independent	-1.354	-1.19323	-1.43855	1.03315	1.1555	1.28991	0.103501	-0.27088	0.0656354	0.712644	-0.103668
chr3	88536196	88537278	1083	includeFeature	186	ENSMUSG00000084728	Mir1905	miRNA	88536301	88536382	-	2.44103	2.8851	2.36801	4.18681	4.19664	4.06878	3.713	2.98991	3.3338	3.82788	3.51647	2	Cell type specific open chromatin in AM, infection independent	-1.46045	-0.792228	-1.57032	1.16652	1.18132	0.988916	0.453555	-0.63452	-0.117045	0.626417	0.157828
chr7	4206977	4207729	753	upstream	-855	ENSMUSG00000083309	Gm15926	unprocessed_pseudogene	4207832	4208668	+	2.0629	2.34051	1.97968	3.8192	3.8463	3.86946	3.16182	2.493	2.6892	3.29045	3.16578	2	Cell type specific open chromatin in AM, infection independent	-1.29139	-0.898075	-1.40929	1.19691	1.23531	1.26812	0.265546	-0.682026	-0.404049	0.44779	0.271156
chr7	100472654	100474534	1881	overlapStart	-336	ENSMUSG00000032942	Ucp3	protein_coding	100472990	100486432	+	2.02925	2.17463	2.43274	5.28809	5.33989	5.18461	3.97852	3.35881	3.26373	4.52565	4.55032	2	Cell type specific open chromatin in AM, infection independent	-1.43489	-1.31903	-1.11332	1.16234	1.20363	1.07987	0.118638	-0.375254	-0.451038	0.554691	0.574356
chr6	51433603	51434602	1000	inside	933	ENSMUSG00000029832	Nfe2l3	protein_coding	51432670	51458768	+	1.9355	1.96475	2.15434	3.40657	3.53156	3.30137	2.96605	2.74369	2.55482	3.01535	3.08061	2	Cell type specific open chromatin in AM, infection independent	-1.49777	-1.44631	-1.11273	1.09046	1.31038	0.905377	0.315407	-0.0758129	-0.408122	0.402155	0.516969
chr11	83746154	83747726	1573	overlapStart	-786	ENSMUSG00000051748	Wfdc21	protein_coding	83746940	83752642	+	2.17995	2.0524	1.69306	5.17028	4.96801	4.86056	3.6272	3.22785	3.19007	3.87636	3.95971	2	Cell type specific open chromatin in AM, infection independent	-1.12201	-1.2282	-1.52733	1.36734	1.19896	1.10951	0.0827774	-0.249676	-0.281122	0.290189	0.359575
chr11	117086217	117086903	687	downstream	381	ENSMUSG00000093083	Gm24323	miRNA	117085836	117085912	+	1.4508	1.3554	1.37321	4.01928	3.87845	3.76888	2.65529	2.53793	2.45773	3.01535	3.41575	2	Cell type specific open chromatin in AM, infection independent	-1.26398	-1.35892	-1.3412	1.29245	1.15228	1.04323	-0.0651374	-0.181948	-0.26177	0.293238	0.691752
chr11	84957069	84958392	1324	overlapStart	-717	ENSMUSG00000000805	Car4	protein_coding	84957786	84966044	+	0.900563	1.22943	1.29579	4.77081	4.75254	4.70593	3.16182	3.02188	3.37427	3.56938	3.85588	2	Cell type specific open chromatin in AM, infection independent	-1.56866	-1.33921	-1.29292	1.13156	1.11881	1.08629	0.00898958	-0.0886421	0.157211	0.293335	0.493228
chr9	57503314	57504846	1533	overlapStart	-788	ENSMUSG00000062309	Rpp25	protein_coding	57504102	57505447	+	2.25949	2.45751	2.18687	4.03451	4.01483	4.04604	3.38733	3.30784	3.30618	3.69903	3.62873	2	Cell type specific open chromatin in AM, infection independent	-1.48808	-1.20558	-1.59167	1.04418	1.01611	1.06062	0.120912	0.00751076	0.00513288	0.565574	0.465291
chr7	43967104	43968263	1160	inside	353	ENSMUSG00000063133	Klk1b1	protein_coding	43966751	43971318	+	1.4508	1.66446	1.39194	2.90143	3.19118	3.40778	2.47057	2.29785	2.27031	2.84066	2.93293	2	Cell type specific open chromatin in AM, infection independent	-1.41843	-1.1115	-1.50299	0.665498	1.08174	1.3929	0.0465398	-0.201578	-0.241146	0.578207	0.710748
chr11	100291009	100291986	978	overlapStart	277	ENSMUSG00000086163	Gm14206	antisense	100278706	100291286	-	0.174297	0.482655	0.45653	3.45265	3.56749	3.32989	2.47057	2.07211	2.18188	3.46545	3.23836	2	Cell type specific open chromatin in AM, infection independent	-1.5773	-1.34443	-1.36415	0.898493	0.985216	0.805784	0.15683	-0.144079	-0.0611851	0.908159	0.736659
chr17	29236822	29239086	2265	overlapStart	975	ENSMUSG00000024008	Cpne5	protein_coding	29156550	29237797	-	1.82219	2.21317	2.07546	5.19761	5.42288	5.15967	4.23204	3.61089	3.41363	4.98955	4.97055	2	Cell type specific open chromatin in AM, infection independent	-1.5275	-1.24266	-1.34299	0.931595	1.09571	0.903958	0.228152	-0.224378	-0.368086	0.780017	0.766176
chr15	101938630	101939338	709	inside	1694	ENSMUSG00000061397	Krt79	protein_coding	101929332	101940324	-	0	0	0.22552	3.6515	3.46538	3.51931	2.13979	1.47538	1.76136	2.83086	3.254	2	Cell type specific open chromatin in AM, infection independent	-1.40251	-1.40251	-1.24665	1.12106	0.99243	1.0297	0.0763079	-0.382865	-0.185227	0.55391	0.846348
chr5	35577027	35577754	728	upstream	-1957	ENSMUSG00000029097	Trmt44	protein_coding	35557206	35575070	-	0.366176	0.71529	0.686269	3.53208	3.40045	3.47317	2.47057	1.56493	1.98689	3.29045	3.33714	2	Cell type specific open chromatin in AM, infection independent	-1.51052	-1.23157	-1.25476	1.01905	0.913884	0.971988	0.170903	-0.552708	-0.215561	0.825996	0.863299
chr1	86018222	86018958	737	inside	1406	ENSMUSG00000026226	Spata3	protein_coding	86016816	86029958	+	1.76883	1.65048	1.78093	2.96641	2.99403	3.03302	2.73948	1.80438	2.77231	3.20192	3.13231	2	Cell type specific open chromatin in AM, infection independent	-1.20311	-1.38986	-1.18402	0.686608	0.730198	0.791718	0.328519	-1.147	0.380327	1.05823	0.948393
chr3	93500851	93501288	438	upstream	-551	ENSMUSG00000104135	RP23-298L2.1	processed_pseudogene	93499815	93500300	-	1.50075	1.71905	1.85026	2.87459	3.24147	3.18127	3.16182	2.07211	2.88863	3.13973	3.15749	2	Cell type specific open chromatin in AM, infection independent	-1.63735	-1.31715	-1.12468	0.377817	0.915965	0.827662	0.799128	-0.799269	0.3984	0.766719	0.79277
chr19	44407214	44408958	1745	overlapStart	495	ENSMUSG00000037071	Scd1	protein_coding	44394451	44407709	-	2.49132	2.55827	2.31993	3.8015	3.90677	4.12683	4.0462	2.92374	3.48927	4.24463	4.17223	2	Cell type specific open chromatin in AM, infection independent	-1.30081	-1.21107	-1.5305	0.455178	0.596271	0.891199	0.783132	-0.721246	0.0367141	1.04909	0.952045
chr3	106221244	106222097	854	upstream	-1737	ENSMUSG00000063779	Chil4	protein_coding	106201490	106219507	-	1.62608	1.38946	1.75223	2.81232	2.82621	2.9497	3.09947	2.07211	2.5781	3.19429	3.08936	2	Cell type specific open chromatin in AM, infection independent	-1.31141	-1.67061	-1.11991	0.489404	0.51048	0.697958	0.925316	-0.634293	0.133841	1.06926	0.909964
chr18	5591140	5592990	1851	overlapStart	571	ENSMUSG00000103138	RP23-345J21.1	TEC	5588043	5591711	-	2.75415	2.73424	2.78411	4.2482	4.20427	4.10774	3.97852	3.43204	3.58433	4.19961	3.88129	2	Cell type specific open chromatin in AM, infection independent	-1.42224	-1.45464	-1.37347	1.00928	0.937787	0.780679	0.57038	-0.318987	-0.0711407	0.930207	0.412146
chr11	80300616	80303005	2390	overlapStart	-296	ENSMUSG00000017692	Rhbdl3	protein_coding	80300912	80355955	+	3.4489	3.58159	3.40281	4.61538	4.76806	4.57899	4.56761	3.84341	4.15597	4.48558	4.25619	2	Cell type specific open chromatin in AM, infection independent	-1.39886	-1.13597	-1.49017	0.912209	1.21471	0.840114	0.817571	-0.617243	0.00201898	0.655045	0.200569
chr8	69887286	69888871	1586	overlapStart	401	ENSMUSG00000044006	Cilp2	protein_coding	69880369	69887687	-	3.01701	3.03787	3.06061	4.20038	3.97079	4.10224	3.94345	3.40804	3.58433	3.75195	3.9013	2	Cell type specific open chromatin in AM, infection independent	-1.39698	-1.34978	-1.29832	1.28081	0.761288	1.05873	0.699425	-0.512122	-0.113204	0.266101	0.604041
chr14	25534943	25535804	862	downstream	504	ENSMUSG00000093081	Mir3075	miRNA	25534439	25534523	+	1.91108	1.96475	1.91642	4.20038	3.96182	4.08281	3.83282	2.66487	2.79236	3.77259	3.88632	2	Cell type specific open chromatin in AM, infection independent	-1.34999	-1.29292	-1.3443	1.08448	0.830791	0.959461	0.693616	-0.548394	-0.412824	0.629571	0.750506
chr19	3413972	3414991	1020	overlapStart	500	ENSMUSG00000024907	Gal	protein_coding	3409919	3414472	-	2.11728	2.17463	2.09844	3.73964	3.71362	3.73373	3.43861	2.70482	2.50709	3.3397	3.35901	2	Cell type specific open chromatin in AM, infection independent	-1.28688	-1.20264	-1.31456	1.09632	1.0581	1.08764	0.654105	-0.423804	-0.714263	0.50881	0.537178
chr14	66124222	66125393	1172	overlapStart	278	ENSMUSG00000022040	Ephx2	protein_coding	66084377	66124500	-	2.37113	2.47348	2.666	3.56602	3.34172	3.202	3.33417	2.70482	2.88863	3.15553	3.26948	2	Cell type specific open chromatin in AM, infection independent	-1.58085	-1.32255	-0.836688	1.43463	0.86857	0.51597	0.849538	-0.738727	-0.274869	0.398697	0.686273
chr1	91366132	91367209	1078	overlapStart	-298	ENSMUSG00000047443	Fam132b	protein_coding	91366430	91374217	+	2.28822	2.50489	2.2702	3.37819	3.40045	3.22749	3.48812	2.66487	2.77231	3.17116	3.254	2	Cell type specific open chromatin in AM, infection independent	-1.4364	-0.964154	-1.47567	0.939206	0.987727	0.610755	1.1788	-0.615474	-0.381314	0.48798	0.668544
chr12	17010739	17012131	1393	overlapStart	988	ENSMUSG00000071398	2410004P03Rik	protein_coding	17003319	17011727	-	3.29225	3.44251	3.21579	4.2638	4.26145	4.22375	4.3167	3.52423	3.79773	3.88586	4.01584	2	Cell type specific open chromatin in AM, infection independent	-1.32307	-0.960125	-1.50774	1.0237	1.01804	0.926956	1.15147	-0.762707	-0.102086	0.110798	0.424768
chr7	43782332	43783415	1084	inside	1278	ENSMUSG00000030693	Klk10	protein_coding	43781054	43785410	+	2.32566	2.61695	2.51191	3.43898	3.4696	3.21735	3.09947	3.02188	3.3338	3.29759	2.86324	2	Cell type specific open chromatin in AM, infection independent	-1.77212	-1.02638	-1.2953	1.07813	1.15653	0.510717	0.208939	0.0103132	0.808855	0.716156	-0.395849
chr16	18629352	18630242	891	overlapStart	586	ENSMUSG00000072214	2021-09-05	protein_coding	18621811	18629938	-	2.38892	2.45751	2.6349	3.57854	3.51529	3.62284	3.22159	2.92374	3.3338	3.24687	2.72414	2	Cell type specific open chromatin in AM, infection independent	-1.47821	-1.32688	-0.93551	1.14643	1.00689	1.24415	0.35889	-0.298249	0.606459	0.414655	-0.73863
chr18	4634598	4635945	1348	overlapStart	-331	ENSMUSG00000033960	9430020K01Rik	protein_coding	4634929	4682868	+	2.60986	2.55076	2.57061	3.75075	3.83652	3.73373	3.48812	3.20016	3.89365	3.26882	2.95223	2	Cell type specific open chromatin in AM, infection independent	-1.23882	-1.35151	-1.31366	0.936572	1.1001	0.904112	0.435787	-0.113268	1.20904	0.0176517	-0.586003
chr5	147956941	147958184	1244	overlapStart	225	ENSMUSG00000085565	Gm15721	processed_transcript	147949882	147957166	-	2.37113	2.6025	2.81912	3.60327	3.44835	3.56402	3.75405	2.92374	3.88434	3.20192	3.30746	2	Cell type specific open chromatin in AM, infection independent	-1.74315	-1.27106	-0.829068	0.770923	0.45481	0.690827	1.07858	-0.615601	1.34441	-0.0480042	0.167343
chr1	193274071	193274997	927	upstream	-854	ENSMUSG00000009633	G0s2	protein_coding	193272161	193273217	-	0.949349	1.5335	0.884398	3.2059	3.20645	3.15494	3.713	1.64924	3.86554	3.17116	3.14075	2	Cell type specific open chromatin in AM, infection independent	-1.48349	-0.954831	-1.54227	0.558688	0.559184	0.512571	1.01761	-0.850088	1.15565	0.527243	0.499727
chr12	59039881	59041185	1305	includeFeature	-454	ENSMUSG00000065232	Gm22973	snRNA	59040335	59040525	+	2.21029	2.53563	2.33936	3.55338	3.46538	3.54792	4.26081	2.74369	3.87497	3.6773	3.72168	2	Cell type specific open chromatin in AM, infection independent	-1.53746	-1.06384	-1.34957	0.417783	0.289665	0.40983	1.44765	-0.76095	0.88594	0.598176	0.66278
chr14	51912485	51914507	2023	overlapStart	1003	ENSMUSG00000004558	Ndrg2	protein_coding	51905271	51913488	-	2.67658	3.05388	2.88007	4.15649	4.09635	3.96954	4.14211	3.87876	4.4987	4.27388	4.07869	2	Cell type specific open chromatin in AM, infection independent	-1.80333	-1.19299	-1.47415	0.590637	0.493354	0.288216	0.56737	0.141371	1.14421	0.780529	0.464777
chr5	50058084	50059551	1468	overlapStart	912	ENSMUSG00000029090	Gpr125	protein_coding	49959951	50058996	-	2.16969	2.81791	2.51191	4.07043	4.10453	3.88236	4.3167	3.7887	4.61584	4.15315	3.95971	2	Cell type specific open chromatin in AM, infection independent	-1.88415	-1.07113	-1.45493	0.499857	0.542626	0.263966	0.808736	0.146491	1.18394	0.603605	0.360981
chr4	108878752	108880012	1261	overlapStart	-311	ENSMUSG00000003411	Rab3b	protein_coding	108879063	108943324	+	1.92334	1.93045	2.19756	3.54915	3.41805	3.42551	3.67074	3.33355	3.9029	3.26882	3.2462	2	Cell type specific open chromatin in AM, infection independent	-1.62662	-1.61661	-1.24057	0.662236	0.477675	0.48817	0.833415	0.358716	1.16026	0.267588	0.23574
chr7	34132245	34133646	1402	overlapStart	1023	ENSMUSG00000036459	Wtip	protein_coding	34109543	34133268	-	1.80903	2.0943	2.18687	3.28446	3.21654	2.91247	3.48812	3.11378	3.3338	3.17116	3.00866	2	Cell type specific open chromatin in AM, infection independent	-1.86775	-1.36767	-1.20538	0.718722	0.599668	0.066607	1.07574	0.41951	0.805221	0.520102	0.235233
chr14	57103547	57105119	1573	overlapStart	1155	ENSMUSG00000046352	Gjb2	protein_coding	57098600	57104702	-	1.91108	1.69201	1.75223	3.80861	3.63678	3.54792	3.48812	2.85439	3.73696	2.91681	3.23047	2	Cell type specific open chromatin in AM, infection independent	-1.28709	-1.55554	-1.48174	1.03819	0.827628	0.718739	0.645453	-0.131125	0.950389	-0.054638	0.329731
chr19	24224400	24225735	1336	overlapStart	626	ENSMUSG00000024812	Tjp2	protein_coding	24094523	24225026	-	2.13848	2.26913	1.99201	4.20038	4.37395	4.10774	4.34384	3.71236	4.11676	3.88112	3.8661	2	Cell type specific open chromatin in AM, infection independent	-1.51206	-1.37167	-1.66945	0.70357	0.89009	0.604023	0.857734	0.17917	0.613717	0.360507	0.344371
chr7	81453488	81454959	1472	inside	1977	ENSMUSG00000025586	Cpeb1	protein_coding	81347026	81455465	-	2.46639	2.46552	2.18687	4.04659	3.98857	3.78614	4.26081	3.47887	4.07645	3.65524	3.67595	2	Cell type specific open chromatin in AM, infection independent	-1.35136	-1.35255	-1.73057	0.792413	0.713703	0.439075	1.08305	0.0222267	0.832926	0.261492	0.289593
chr11	50601569	50602919	1351	overlapStart	879	ENSMUSG00000085564	Gm12198	processed_transcript	50599298	50602448	-	0.366176	0.166394	0.345644	3.16773	3.18605	3.13353	4.01275	1.94445	3.0802	2.84066	2.89352	2	Cell type specific open chromatin in AM, infection independent	-1.40501	-1.55128	-1.42004	0.64615	0.659565	0.621113	1.26484	-0.249474	0.582067	0.40669	0.445386
chr9	106147060	106149164	2105	overlapStart	-1627	ENSMUSG00000086296	D030055H07Rik	antisense	106148687	106160201	+	2.89156	2.96067	2.83973	4.05557	4.08262	4.04604	4.34384	3.56821	4.30994	3.72043	3.82479	2	Cell type specific open chromatin in AM, infection independent	-1.43071	-1.30761	-1.52303	0.642456	0.690632	0.625467	1.15588	-0.225558	1.09549	0.0455518	0.231427
chr1	71887602	71888821	1220	overlapStart	-510	ENSMUSG00000099707	Gm8883	lincRNA	71888112	71891204	+	1.28963	1.48707	1.39194	3.8015	4.39411	4.05175	2.96605	2.88948	4.39107	3.86679	3.88129	2	Cell type specific open chromatin in AM, infection independent	-1.51195	-1.34959	-1.42782	0.553642	1.04096	0.759434	-0.133378	-0.19634	1.03846	0.607332	0.619255
chr16	45407970	45409329	1360	overlapStart	1083	ENSMUSG00000022661	Cd200	protein_coding	45382135	45409053	-	2.19014	2.17463	2.0521	3.83321	4.01772	3.91724	3.27898	3.17194	4.38448	4.03852	3.83523	2	Cell type specific open chromatin in AM, infection independent	-1.36892	-1.38717	-1.53128	0.56361	0.780633	0.662447	-0.088257	-0.214156	1.212	0.8051	0.565993
chr11	16259066	16259562	497	inside	1342	ENSMUSG00000048834	Vstm2a	protein_coding	16257724	16427310	+	0	0	0.0944787	3.08235	3.12305	3.16553	2.01021	2.00969	3.91209	3.4591	3.47034	2	Cell type specific open chromatin in AM, infection independent	-1.46215	-1.46215	-1.39969	0.575741	0.60265	0.630736	-0.133103	-0.133445	1.12432	0.824828	0.832258
chr15	91048944	91050432	1489	overlapStart	1004	ENSMUSG00000022629	Kif21a	protein_coding	90933276	91049948	-	0.715516	0.818902	0.884398	4.09389	4.2169	4.04317	3.0343	3.22785	5.08273	4.45078	4.06101	2	Cell type specific open chromatin in AM, infection independent	-1.52046	-1.45584	-1.4149	0.591127	0.668012	0.559425	-0.0711473	0.0498243	1.20919	0.814199	0.570578
chr18	9211444	9214087	2644	overlapStart	-1412	ENSMUSG00000036904	Fzd8	protein_coding	9212856	9216201	+	1.17123	1.47125	1.85026	5.53084	5.44558	5.44689	3.53598	4.27351	6.01298	5.25456	5.35663	2	Cell type specific open chromatin in AM, infection independent	-1.62141	-1.45659	-1.24838	0.773569	0.726731	0.72745	-0.322317	0.0828449	1.03843	0.621792	0.677864
chr11	50930743	50932061	1319	overlapStart	890	ENSMUSG00000020335	Zfp354b	protein_coding	50921823	50931633	-	1.62608	1.65048	1.90343	3.78358	4.02348	3.68304	2.81902	3.35881	4.0846	3.87636	3.67013	2	Cell type specific open chromatin in AM, infection independent	-1.55615	-1.53098	-1.27001	0.669683	0.917183	0.565956	-0.325426	0.231463	0.980236	0.765397	0.552643
chr5	93044011	93045533	1523	overlapStart	1011	ENSMUSG00000045314	Sowahb	protein_coding	93041123	93045022	-	1.75517	1.63636	1.82293	4.4928	4.43574	4.2288	3.27898	3.87876	5.00754	4.40525	4.26007	2	Cell type specific open chromatin in AM, infection independent	-1.45091	-1.54621	-1.39655	0.745189	0.699418	0.533413	-0.228524	0.252615	1.15811	0.674955	0.558492
chr1	31095394	31096741	1348	overlapStart	1060	ENSMUSG00000100371	Gm29669	lincRNA	31019188	31096454	-	0.254136	0.166394	0.420507	3.28446	3.37814	3.54792	2.36851	2.66487	3.64071	3.47808	3.08936	2	Cell type specific open chromatin in AM, infection independent	-1.51749	-1.57982	-1.3993	0.635211	0.701763	0.822371	-0.0154664	0.195066	0.888289	0.772754	0.496614
chr12	18514060	18515656	1597	overlapStart	-678	ENSMUSG00000073197	5730507C01Rik	protein_coding	18514738	18534191	+	0.43631	0.166394	0.559499	5.45927	5.43805	5.40058	3.27898	3.38364	5.99795	4.89152	4.97763	2	Cell type specific open chromatin in AM, infection independent	-1.42257	-1.54259	-1.36779	0.811012	0.801576	0.784912	-0.158508	-0.111969	1.05055	0.558547	0.596838
chr3	57574876	57576676	1801	overlapStart	1034	ENSMUSG00000027803	Wwtr1	protein_coding	57455649	57575910	-	1.32703	1.26656	1.33502	5.80581	5.71489	5.62625	3.97852	4.02794	5.64519	5.32786	5.3292	2	Cell type specific open chromatin in AM, infection independent	-1.46239	-1.49398	-1.45821	0.87779	0.83028	0.783969	-0.0769784	-0.0511542	0.793863	0.628059	0.628757
chr3	101208564	101209602	1039	upstream	-1165	ENSMUSG00000082415	Gm12486	processed_pseudogene	101206859	101207399	-	0.401669	0.0855947	0.420507	3.80861	3.93456	3.90781	2.25868	2.92374	4.30994	3.74675	4.05656	2	Cell type specific open chromatin in AM, infection independent	-1.39961	-1.59092	-1.38821	0.662513	0.738747	0.722557	-0.275618	0.126928	0.965956	0.625072	0.81259
chr4	57914902	57917396	2495	overlapStart	1395	ENSMUSG00000052117	D630039A03Rik	protein_coding	57908483	57916297	-	1.10817	0.818902	0.936345	5.08213	5.13564	5.14503	3.713	3.91327	5.36634	5.19464	5.19786	2	Cell type specific open chromatin in AM, infection independent	-1.41086	-1.56344	-1.50149	0.685356	0.713578	0.718533	-0.0368448	0.0687975	0.835269	0.744703	0.746398
chr14	44102449	44103393	945	overlapStart	-205	ENSMUSG00000072596	Ear2	protein_coding	44102654	44103534	+	1.84815	1.32052	1.17125	3.90789	3.99445	3.7998	2.47057	2.81843	3.98359	3.98647	3.69327	2	Cell type specific open chromatin in AM, infection independent	-1.02249	-1.49107	-1.62364	0.806745	0.88361	0.710744	-0.46973	-0.160798	0.873968	0.876525	0.616139
chr8	40634070	40635062	993	overlapStart	727	ENSMUSG00000039431	Mtmr7	protein_coding	40551095	40634797	-	1.27056	0.892003	1.03494	4.02234	4.03494	4.0716	2.25868	2.493	4.14042	4.08465	3.65843	2	Cell type specific open chromatin in AM, infection independent	-1.21264	-1.4934	-1.38739	0.828248	0.83759	0.864779	-0.479796	-0.306004	0.915819	0.874458	0.558346
chr18	50134520	50135428	909	overlapStart	-206	ENSMUSG00000085939	Cd63-ps	transcribed_processed_pseudogene	50134726	50135600	+	1.17123	0.688181	0.624276	3.8946	3.94674	3.75492	2.36851	2.24464	4.27474	3.9	3.97866	2	Cell type specific open chromatin in AM, infection independent	-1.13942	-1.47647	-1.52106	0.760807	0.797185	0.663347	-0.304023	-0.39045	1.02605	0.764575	0.819462
chr13	12666657	12667734	1078	downstream	606	ENSMUSG00000088112	Gm24065	misc_RNA	12666051	12666314	+	1.80903	1.5335	1.49945	4.69615	4.7421	4.98684	3.0343	2.9572	5.25877	4.93794	4.97999	2	Cell type specific open chromatin in AM, infection independent	-1.21951	-1.3995	-1.42174	0.666432	0.696447	0.856322	-0.419133	-0.469495	1.03395	0.82438	0.851843
chr13	13403523	13404783	1261	downstream	687	ENSMUSG00000088470	Gm23081	misc_RNA	13402836	13403132	+	1.76883	1.91884	1.83666	5.03444	5.18915	5.17154	3.22159	3.28167	5.62297	5.19846	5.18974	2	Cell type specific open chromatin in AM, infection independent	-1.39471	-1.29872	-1.35131	0.694827	0.793823	0.782552	-0.465144	-0.426703	1.07141	0.799778	0.794201
chr4	56914047	56915208	1162	downstream	405	ENSMUSG00000064595	Gm22300	snoRNA	56913642	56913767	+	0.628316	0.71529	0.525986	4.06153	4.05195	4.06878	2.01021	2.53793	3.95719	4.11729	3.95971	2	Cell type specific open chromatin in AM, infection independent	-1.38887	-1.33286	-1.45477	0.822145	0.815971	0.82681	-0.498921	-0.159068	0.754947	0.858051	0.756567
chr8	19123147	19124033	887	overlapStart	-605	ENSMUSG00000052554	Defb34	protein_coding	19123752	19126540	+	0.0897788	0.166394	0.139495	3.73964	4.03208	4.07722	1.86784	2.24464	3.96604	4.04278	3.88632	2	Cell type specific open chromatin in AM, infection independent	-1.42952	-1.38533	-1.40085	0.675516	0.844177	0.870208	-0.404033	-0.186716	0.80609	0.850347	0.760109
chr2	143876060	143877756	1697	upstream	-1889	ENSMUSG00000081293	Gm11673	processed_pseudogene	143877949	143878279	+	1.54903	1.48707	1.67789	3.90126	3.80007	3.77926	2.81902	2.85439	3.99228	4.04278	4.06101	2	Cell type specific open chromatin in AM, infection independent	-1.443	-1.50111	-1.32215	0.763061	0.668152	0.648639	-0.251929	-0.218753	0.848424	0.895783	0.912881
chr18	50133558	50134205	648	upstream	-1168	ENSMUSG00000085939	Cd63-ps	transcribed_processed_pseudogene	50134726	50135600	+	0.329787	0.315566	0.183149	3.17324	3.11768	3.19167	2.01021	1.80438	3.21999	3.25422	3.21457	2	Cell type specific open chromatin in AM, infection independent	-1.3973	-1.40812	-1.50895	0.767714	0.725407	0.781747	-0.117819	-0.274537	0.803305	0.829372	0.799181
chr2	71751245	71752175	931	upstream	-1083	ENSMUSG00000097235	Gm17250	lincRNA	71748075	71750162	-	0.715516	0.868045	0.686269	3.31472	3.21151	3.47317	2.25868	2.13195	3.43929	3.30469	3.35901	2	Cell type specific open chromatin in AM, infection independent	-1.46914	-1.33866	-1.49416	0.754244	0.665954	0.889784	-0.149107	-0.257512	0.860801	0.745668	0.792127
chr6	5382600	5384608	2009	overlapStart	-786	ENSMUSG00000042607	Asb4	protein_coding	5383386	5433022	+	3.08408	3.10089	3.24698	4.06451	4.09362	4.06596	3.79398	3.52423	4.37121	4.27026	4.38255	2	Cell type specific open chromatin in AM, infection independent	-1.46985	-1.43618	-1.14361	0.493625	0.551927	0.496527	-0.0481628	-0.588366	1.10785	0.905678	1.13056
chr10	29311810	29312349	540	upstream	-1356	ENSMUSG00000019883	Echdc1	protein_coding	29313166	29346661	+	0.687031	0.418123	0.686269	3.14545	2.83933	2.96797	2.25868	1.80438	3.61842	3.31176	3.34447	2	Cell type specific open chromatin in AM, infection independent	-1.33249	-1.5574	-1.33312	0.723711	0.467675	0.575265	-0.017979	-0.397944	1.1193	0.862813	0.890166
chr18	67342796	67344124	1329	overlapStart	1307	ENSMUSG00000046415	B430212C06Rik	processed_transcript	67321209	67344103	-	2.07394	2.14503	2.13224	4.09679	3.77979	3.89832	3.43861	3.22785	4.14822	4.05125	4.24449	2	Cell type specific open chromatin in AM, infection independent	-1.50957	-1.42773	-1.44245	0.819322	0.454356	0.590819	0.0615571	-0.181088	0.878524	0.76689	0.989364
chr12	101717893	101718816	924	overlapStart	630	ENSMUSG00000021187	Tc2n	protein_coding	101645443	101718523	-	1.19165	1.13221	0.910606	4.87265	4.73685	4.6315	3.33417	2.29785	5.23699	4.2847	4.14312	2	Cell type specific open chromatin in AM, infection independent	-1.29535	-1.33114	-1.46457	0.92108	0.839312	0.775877	-0.00527507	-0.629272	1.14046	0.567061	0.481811
chr3	101376609	101377986	1378	overlapStart	-516	ENSMUSG00000042035	Igsf3	protein_coding	101377125	101463059	+	1.97138	1.94198	2.00423	4.36848	4.26389	4.25383	3.58232	2.92374	4.73975	4.08051	3.89133	2	Cell type specific open chromatin in AM, infection independent	-1.40002	-1.42773	-1.36905	0.859731	0.76113	0.751647	0.118611	-0.502225	1.20972	0.588263	0.409917
chr11	113618479	113619738	1260	overlapStart	-863	ENSMUSG00000047904	Sstr2	protein_coding	113619342	113626028	+	2.16969	2.21317	2.22914	4.21382	4.18126	3.97858	3.33417	2.98991	4.61584	4.05125	3.90626	2	Cell type specific open chromatin in AM, infection independent	-1.40624	-1.35826	-1.34064	0.849669	0.81374	0.590053	-0.121114	-0.50105	1.29334	0.670256	0.510239
chr3	145987465	145989269	1805	overlapStart	-405	ENSMUSG00000036863	Syde2	protein_coding	145987870	146021720	+	1.88624	1.89533	1.5833	6.03137	5.9032	5.81212	4.17271	3.86119	6.77497	5.52321	5.37821	2	Cell type specific open chromatin in AM, infection independent	-1.35212	-1.34731	-1.51262	0.84399	0.776087	0.727831	-0.140735	-0.30578	1.23795	0.574764	0.497941
chr10	18844790	18845518	729	overlapStart	-281	ENSMUSG00000019851	Perp	protein_coding	18845071	18857073	+	0.824144	1.19133	1.4645	4.72084	4.55191	4.56306	3.0343	2.74369	4.9507	4.23723	4.35742	2	Cell type specific open chromatin in AM, infection independent	-1.61077	-1.37482	-1.19928	0.893205	0.784652	0.791817	-0.190545	-0.377287	1.04091	0.58244	0.659678
chr13	31806940	31809000	2061	inside	249	ENSMUSG00000050295	Foxc1	protein_coding	31806691	31810643	+	2.44953	2.4971	2.46846	4.28942	4.08538	3.96045	3.58232	3.17194	4.38448	4.15315	4.18452	2	Cell type specific open chromatin in AM, infection independent	-1.43015	-1.36922	-1.40591	0.92653	0.665179	0.505156	0.0208114	-0.504835	1.04829	0.751982	0.792172
chr3	98339029	98340163	1135	overlapStart	961	ENSMUSG00000053398	Phgdh	protein_coding	98313170	98339990	-	2.45799	2.54322	2.51191	4.61538	4.48876	4.48277	3.90751	3.47887	4.71895	4.26298	4.48884	2	Cell type specific open chromatin in AM, infection independent	-1.48956	-1.39595	-1.43034	0.879795	0.740738	0.734159	0.102376	-0.368368	0.993542	0.492775	0.740828
chr13	3853491	3855304	1814	includeFeature	-652	ENSMUSG00000099269	Calm5	protein_coding	3854143	3855016	+	2.01786	2.15496	2.39611	4.03148	4.17092	4.10499	3.67074	2.98991	3.98359	3.76746	3.98336	2	Cell type specific open chromatin in AM, infection independent	-1.63633	-1.47264	-1.1847	0.76796	0.934453	0.85573	0.337228	-0.475698	0.710777	0.452717	0.710507
chr4	3870733	3871875	1143	inside	1372	ENSMUSG00000078365	Mos	protein_coding	3870657	3872105	-	1.64101	1.87143	2.06383	3.72845	3.82006	3.64948	3.38733	2.9572	4.12469	3.47808	3.77687	2	Cell type specific open chromatin in AM, infection independent	-1.70765	-1.4445	-1.22476	0.67637	0.781003	0.586189	0.286792	-0.204452	1.12891	0.390426	0.73167
chr12	80757730	80759504	1775	overlapStart	-676	ENSMUSG00000097575	Gm26796	lincRNA	80758406	80761267	+	1.56478	1.93045	1.72295	3.35896	3.43111	3.06731	2.96605	2.44663	3.23471	3.29759	3.34447	2	Cell type specific open chromatin in AM, infection independent	-1.67554	-1.1631	-1.45389	0.838695	0.939812	0.430002	0.288104	-0.439767	0.664591	0.752704	0.818391
chr13	45508295	45508856	562	inside	851	ENSMUSG00000000253	Gmpr	protein_coding	45507444	45546382	+	0.850069	1.54865	1.23486	3.29462	3.27083	3.10631	2.36851	2.00969	2.73136	2.95343	2.81131	2	Cell type specific open chromatin in AM, infection independent	-1.79352	-0.97456	-1.34242	1.07225	1.04437	0.851496	-0.0134332	-0.434075	0.411937	0.672275	0.50567
chr6	53067546	53069001	1456	overlapStart	1085	ENSMUSG00000063568	Jazf1	protein_coding	52768797	53068631	-	2.53192	2.77346	2.52044	3.70579	3.58707	3.45602	3.0343	2.92374	3.40063	3.62718	3.254	2	Cell type specific open chromatin in AM, infection independent	-1.46108	-0.903612	-1.48759	1.24827	0.974261	0.671782	-0.301568	-0.556748	0.543937	1.06684	0.205518
chr1	179959479	179960637	1159	overlapStart	-993	ENSMUSG00000026490	Cdc42bpa	protein_coding	179960472	180165603	+	2.96457	2.83036	2.86675	3.94706	3.90677	3.66449	3.48812	3.28167	3.47694	3.914	3.71604	2	Cell type specific open chromatin in AM, infection independent	-1.17455	-1.49294	-1.40661	1.1561	1.06053	0.485794	0.0673925	-0.422343	0.0408788	1.07768	0.608072
chr11	98981734	98983069	1336	includeFeature	1282	ENSMUSG00000047197	Gjd3	protein_coding	98982180	98983016	-	2.17995	2.17463	1.76665	3.54915	3.84305	3.46033	2.96605	2.39872	3.17488	3.58112	3.29994	2	Cell type specific open chromatin in AM, infection independent	-1.09435	-1.10196	-1.68558	0.864313	1.28474	0.737252	0.0301794	-0.781387	0.328915	0.910055	0.507822
chr6	108457515	108458598	1084	downstream	1332	ENSMUSG00000098674	Gm27813	misc_RNA	108456183	108456536	+	2.44953	1.93045	1.85026	4.41811	4.46567	4.42885	3.713	2.92374	4.60455	4.51956	4.54079	2	Cell type specific open chromatin in AM, infection independent	-1.04962	-1.51422	-1.58599	0.712353	0.754924	0.721967	0.0812429	-0.625181	0.879222	0.803151	0.822154
chr7	72307793	72308393	601	upstream	-1198	ENSMUSG00000032776	Mctp2	protein_coding	72077830	72306595	-	1.65578	1.3554	1.41042	2.99161	3.08499	3.08972	2.81902	2.00969	3.12832	2.98914	3.13231	2	Cell type specific open chromatin in AM, infection independent	-1.15715	-1.56162	-1.48754	0.641598	0.767349	0.773716	0.409204	-0.680589	0.825685	0.638277	0.831067
chr3	101109419	101110662	1244	overlapStart	859	ENSMUSG00000027864	Ptgfrn	protein_coding	101040232	101110278	-	2.39774	2.44137	2.18687	4.25342	4.02636	4.03453	3.53598	3.02188	3.99228	4.1958	3.81428	2	Cell type specific open chromatin in AM, infection independent	-1.32928	-1.27393	-1.5968	1.02499	0.736922	0.74729	0.114795	-0.537436	0.693694	0.951893	0.467866
chr11	107025448	107026139	692	includeFeature	-233	ENSMUSG00000086772	Gm11705	antisense	107025681	107025907	+	1.91108	1.74559	1.66255	2.99161	2.97632	2.94356	2.65529	2.07211	2.94345	2.90751	2.64329	2	Cell type specific open chromatin in AM, infection independent	-1.09068	-1.39943	-1.55437	0.925277	0.896763	0.835643	0.297807	-0.790228	0.835425	0.768377	0.275411
chr12	104864439	104865240	802	overlapStart	637	ENSMUSG00000021097	Clmn	protein_coding	104763114	104865076	-	1.4508	1.75868	1.53358	4.35156	4.20173	4.03164	3.09947	1.94445	4.00951	3.94161	3.8456	2	Cell type specific open chromatin in AM, infection independent	-1.39675	-1.13698	-1.32691	1.05072	0.924309	0.780791	-0.0057102	-0.98024	0.762125	0.704829	0.623822
chr3	84479346	84481529	2184	overlapStart	1083	ENSMUSG00000041842	Fhdc1	protein_coding	84442198	84480429	-	3.08408	3.15139	3.15132	4.79785	4.68508	4.74352	4.28903	3.58971	4.67103	4.69739	4.75659	2	Cell type specific open chromatin in AM, infection independent	-1.43831	-1.34723	-1.34733	0.88071	0.728122	0.807196	0.192187	-0.754112	0.709102	0.744781	0.824881
chr9	43261762	43262366	605	inside	1883	ENSMUSG00000095385	D630033O11Rik	protein_coding	43259879	43280075	+	0.973138	0.768026	0.884398	4.04358	4.51966	4.37284	2.81902	1.56493	3.38751	3.8377	3.96922	2	Cell type specific open chromatin in AM, infection independent	-1.24079	-1.37778	-1.30005	0.809927	1.1279	1.02984	-0.00794157	-0.845536	0.371745	0.672426	0.760261
chr12	33064320	33065690	1371	downstream	1879	ENSMUSG00000092931	Gm22904	miRNA	33062441	33062600	+	2.12792	1.99824	1.89032	4.34179	4.36717	4.26125	3.0343	2.44663	4.00951	4.06386	4.17223	2	Cell type specific open chromatin in AM, infection independent	-1.16212	-1.2867	-1.39038	0.964765	0.989151	0.887393	-0.291351	-0.855927	0.645543	0.697759	0.801863
chr3	60603668	60604649	982	overlapStart	-716	ENSMUSG00000104125	RP24-303N8.3	TEC	60604384	60607757	+	1.95952	2.10459	1.80906	3.78358	3.76954	3.75842	2.81902	2.44663	3.5015	3.73102	3.72168	2	Cell type specific open chromatin in AM, infection independent	-1.31462	-1.13759	-1.49823	0.911353	0.894216	0.880652	-0.265739	-0.720177	0.567124	0.847205	0.835808
chr19	53040437	53040984	548	upstream	-223	ENSMUSG00000025027	Xpnpep1	protein_coding	52943417	53040214	-	0.43631	0.279694	0.345644	3.39245	3.59483	3.3486	2.13979	1.80438	3.20511	3.53958	3.32978	2	Cell type specific open chromatin in AM, infection independent	-1.35864	-1.47217	-1.42436	0.784257	0.930965	0.752472	-0.123794	-0.366926	0.648454	0.890913	0.738828
chr13	3805589	3806055	467	upstream	-1271	ENSMUSG00000063130	Calml3	protein_coding	3802893	3804318	-	0.824144	0.741899	0.655605	3.27423	3.5112	3.61513	2.47057	1.94445	2.97887	3.14765	3.13231	2	Cell type specific open chromatin in AM, infection independent	-1.35352	-1.42459	-1.49916	0.763581	0.968347	1.05815	0.0691431	-0.385472	0.508363	0.654204	0.640953
chr4	101717330	101718149	820	overlapStart	-74	ENSMUSG00000057722	Lepr	protein_coding	101717404	101815352	+	0.292457	0.205158	0.0944787	3.98519	4.26875	4.28573	2.81902	2.07211	3.4645	4.05967	3.81955	2	Cell type specific open chromatin in AM, infection independent	-1.38358	-1.43439	-1.49881	0.765637	0.93067	0.940553	0.0869105	-0.347797	0.462587	0.808985	0.66923
chr1	40680889	40682690	1802	inside	315	ENSMUSG00000026062	Slc9a2	protein_coding	40680574	40769273	+	2.04056	1.77165	1.85026	5.4604	5.46794	5.26928	4.17271	2.85439	5.36634	5.02868	5.05781	2	Cell type specific open chromatin in AM, infection independent	-1.26641	-1.43751	-1.38749	0.90955	0.914343	0.787943	0.0902255	-0.748588	0.849697	0.634855	0.65339
chr4	57299480	57301082	1603	overlapStart	-616	ENSMUSG00000085654	Gm12536	lincRNA	57300096	57307305	+	2.79476	2.65944	2.6889	5.12546	4.88343	4.75584	4.0462	3.52423	4.98158	4.64798	4.64235	2	Cell type specific open chromatin in AM, infection independent	-1.30239	-1.44078	-1.41065	1.08129	0.833762	0.703269	-0.0225013	-0.556328	0.934149	0.592964	0.587209
chr6	113434506	113435134	629	inside	1254	ENSMUSG00000030278	Cidec	protein_coding	113424634	113435760	-	0.214768	0.242908	0.306704	5.4694	5.42614	5.35967	2.73948	1.94445	4.94623	4.98292	4.91258	2	Cell type specific open chromatin in AM, infection independent	-1.36825	-1.35586	-1.32777	0.945372	0.926327	0.897057	-0.256616	-0.606667	0.71502	0.731175	0.700206
chr5	76657226	76658809	1584	overlapStart	1129	ENSMUSG00000103529	RP23-136I1.2	TEC	76655929	76658355	-	0.875537	1.07056	0.559499	5.07036	5.02799	4.8142	3.22159	2.5815	4.86336	4.52868	4.63938	2	Cell type specific open chromatin in AM, infection independent	-1.38315	-1.27573	-1.55723	0.927447	0.90411	0.786353	-0.0908944	-0.443472	0.813429	0.629082	0.690055
chr12	73545336	73546437	1102	overlapStart	1059	ENSMUSG00000034435	Tmem30b	protein_coding	73543114	73546395	-	1.68488	1.3554	1.35424	4.10836	4.15001	4.05461	2.81902	2.62379	3.96604	3.78788	3.87624	2	Cell type specific open chromatin in AM, infection independent	-1.20429	-1.49056	-1.49157	0.901354	0.937541	0.854653	-0.218893	-0.388523	0.777705	0.622908	0.699682
chr6	121062859	121063688	830	upstream	-1605	ENSMUSG00000097011	Gm4651	lincRNA	121064464	121069954	+	1.06455	0.632385	0.306704	5.54368	5.50238	5.47377	3.0343	2.5815	5.04145	4.85085	4.77839	2	Cell type specific open chromatin in AM, infection independent	-1.18366	-1.3913	-1.54777	0.968357	0.948515	0.93477	-0.237285	-0.454838	0.727057	0.635486	0.60067
chr10	43578301	43579676	1376	overlapStart	-868	ENSMUSG00000047139	Cd24a	protein_coding	43579169	43584262	+	3.34789	3.24273	2.95754	4.88278	4.89604	4.79216	4.20268	3.91327	4.57592	4.43145	4.42463	2	Cell type specific open chromatin in AM, infection independent	-1.16129	-1.31325	-1.72535	1.05662	1.07578	0.92568	0.073881	-0.344315	0.613202	0.404442	0.394593
chr6	120492263	120494432	2170	overlapStart	1544	ENSMUSG00000094626	Cecr6	protein_coding	120488939	120493807	-	3.2636	3.05388	3.02506	4.27922	4.31411	4.16163	3.87065	3.69263	4.03498	3.89059	3.9013	2	Cell type specific open chromatin in AM, infection independent	-1.09534	-1.54751	-1.60965	1.0945	1.16972	0.840947	0.213551	-0.170279	0.567874	0.25655	0.279637
chr15	97246827	97248643	1817	overlapStart	-280	ENSMUSG00000044250	Pced1b	protein_coding	97247107	97385689	+	2.74035	2.67333	2.666	4.5212	4.44865	4.4398	4.01275	3.35881	3.89365	4.18429	4.13046	2	Cell type specific open chromatin in AM, infection independent	-1.34104	-1.43153	-1.44142	1.06344	0.965487	0.95354	0.376948	-0.505996	0.216135	0.608556	0.535873
chr19	58860230	58861408	1179	overlapStart	754	ENSMUSG00000025092	Hspa12a	protein_coding	58795751	58860984	-	0.43631	0.741899	0.686269	4.91442	4.92403	4.91805	3.48812	2.44663	3.98359	3.98204	4.20479	2	Cell type specific open chromatin in AM, infection independent	-1.52738	-1.35582	-1.38705	0.986675	0.992074	0.988719	0.185936	-0.398764	0.464099	0.463232	0.588285
chr7	28692919	28694065	1147	inside	70	ENSMUSG00000037463	Fbxo27	protein_coding	28692849	28699338	+	2.22027	2.19403	2.21869	4.6788	4.68144	4.71857	3.87065	3.33355	4.179	4.26298	4.08745	2	Cell type specific open chromatin in AM, infection independent	-1.42389	-1.44954	-1.42543	0.979449	0.982032	1.01832	0.189439	-0.335595	0.490869	0.572965	0.401372
chr13	51567196	51567930	735	upstream	-112	ENSMUSG00000021448	Shc3	protein_coding	51431041	51567084	-	0.292457	0.242908	0.183149	3.56602	3.37814	3.46033	3.22159	1.87612	3.20511	3.23947	3.3734	2	Cell type specific open chromatin in AM, infection independent	-1.44244	-1.47689	-1.51843	0.833514	0.702892	0.76003	0.594048	-0.341394	0.582588	0.60648	0.699596
chr4	142237979	142239606	1628	overlapStart	1422	ENSMUSG00000040606	Kazn	protein_coding	142102390	142239401	-	1.01957	1.28477	0.884398	3.71716	3.72427	3.6035	3.48812	2.18939	3.0802	3.38061	3.16578	2	Cell type specific open chromatin in AM, infection independent	-1.47647	-1.24139	-1.59628	0.914688	0.92099	0.813933	0.711661	-0.439529	0.350083	0.616363	0.425942
chr10	127138423	127139269	847	includeFeature	194	ENSMUSG00000088672	Gm23664	snRNA	127138529	127138617	-	2.66202	2.33178	2.07546	3.51045	3.36459	3.2575	2.65529	2.44663	3.21999	3.02399	3.2462	2	Cell type specific open chromatin in AM, infection independent	-0.478435	-1.1704	-1.70747	1.29931	0.99368	0.769284	-0.492537	-0.929738	0.690688	0.280007	0.74562
chr7	16843404	16844321	918	inside	502	ENSMUSG00000041187	Prkd2	protein_coding	16842902	16870461	+	2.77459	2.68709	2.2903	3.6633	3.42677	3.57994	3.09947	2.81843	3.67351	3.3258	3.50344	2	Cell type specific open chromatin in AM, infection independent	-0.845771	-1.03413	-1.88823	1.0672	0.558065	0.887761	-0.146467	-0.751416	1.08918	0.340711	0.723093
chr11	104230936	104231880	945	overlapStart	-454	ENSMUSG00000018411	Mapt	protein_coding	104231390	104332090	+	2.09578	2.14503	1.85026	3.31472	3.26111	3.56802	2.47057	2.493	3.29216	3.11569	3.18223	2	Cell type specific open chromatin in AM, infection independent	-1.17441	-1.09216	-1.58445	0.861385	0.771854	1.28442	-0.548459	-0.510991	0.823715	0.528986	0.640105
chr13	34963366	34964332	967	overlapStart	-616	ENSMUSG00000085962	Gm16984	lincRNA	34963982	34990452	+	2.00638	1.83481	1.31554	3.83321	3.76954	3.88876	2.47057	2.5815	4.06	3.64967	3.68175	2	Cell type specific open chromatin in AM, infection independent	-1.01609	-1.19007	-1.71667	0.8365	0.771935	0.89284	-0.545354	-0.432863	1.0665	0.650377	0.682906
chr6	121063768	121064243	476	upstream	-696	ENSMUSG00000097011	Gm4651	lincRNA	121064464	121069954	+	0.43631	0.242908	0.0480126	5.20031	5.27376	5.35041	1.70987	2.24464	5.05396	4.48558	4.51829	2	Cell type specific open chromatin in AM, infection independent	-1.22031	-1.30753	-1.39542	0.928179	0.961304	0.995874	-0.645951	-0.404777	0.862176	0.605848	0.620601
chr7	84170749	84171797	1049	downstream	184	ENSMUSG00000092743	Gm22177	snRNA	84170565	84170722	+	1.83523	1.33807	1.29579	4.32949	4.26632	4.46145	2.36851	2.44663	4.37786	4.21478	4.15149	2	Cell type specific open chromatin in AM, infection independent	-1.02265	-1.39804	-1.42997	0.860702	0.813003	0.960336	-0.619986	-0.560996	0.897221	0.774083	0.7263
chr6	135169217	135169622	406	upstream	-1002	ENSMUSG00000042770	Hebp1	protein_coding	135137519	135168215	-	1.92334	1.51819	1.29579	3.61548	3.53559	3.7654	2.25868	1.56493	3.60715	3.56347	3.52938	2	Cell type specific open chromatin in AM, infection independent	-0.805611	-1.20362	-1.42211	0.856717	0.778237	1.004	-0.476185	-1.15771	0.848532	0.805617	0.772136
chr14	44007755	44008855	1101	upstream	-1337	ENSMUSG00000072598	Ang6	protein_coding	44001664	44006418	-	2.48306	2.30526	1.99201	3.98205	4.07154	3.88236	3.0343	2.74369	4.04337	3.81798	3.77144	2	Cell type specific open chromatin in AM, infection independent	-1.01855	-1.24457	-1.64279	0.887042	1.00081	0.760305	-0.317782	-0.687217	0.964989	0.678466	0.619304
chr2	181594102	181594543	442	upstream	-1299	ENSMUSG00000000823	Znf512b	protein_coding	181582103	181592803	-	1.91108	1.95341	1.5995	3.35896	3.30434	3.18648	2.36851	2.00969	3.30618	3.17116	3.23836	2	Cell type specific open chromatin in AM, infection independent	-1.09074	-1.03018	-1.53654	0.98084	0.902705	0.734071	-0.436266	-0.949647	0.905327	0.712144	0.808294
chr3	57574100	57574531	432	inside	1810	ENSMUSG00000027803	Wwtr1	protein_coding	57455649	57575910	-	0.174297	0	0.0480126	4.15371	4.06038	3.99351	1.3301	1.7289	3.41363	3.96421	3.91612	2	Cell type specific open chromatin in AM, infection independent	-1.26422	-1.3617	-1.33485	0.961318	0.909123	0.871728	-0.61782	-0.39479	0.547421	0.85534	0.828446
chr8	40632946	40633900	955	inside	1851	ENSMUSG00000039431	Mtmr7	protein_coding	40551095	40634797	-	0.657972	0.892003	0.774532	3.86082	3.66654	3.80658	1.3301	1.94445	3.32005	3.81301	3.72729	2	Cell type specific open chromatin in AM, infection independent	-1.33999	-1.17217	-1.25641	0.956681	0.817369	0.917789	-0.858024	-0.417492	0.568916	0.9224	0.860935
chr19	58910793	58911872	1080	includeFeature	966	ENSMUSG00000092813	Mir3086	miRNA	58911673	58911759	-	1.06455	1.19133	1.10471	3.88455	3.52751	3.66449	2.25868	2.13195	3.23471	3.4591	3.3734	2	Cell type specific open chromatin in AM, infection independent	-1.40933	-1.29496	-1.3731	1.13461	0.812521	0.936097	-0.332102	-0.446425	0.548389	0.750811	0.673501
chr13	100551447	100553640	2194	overlapStart	1271	ENSMUSG00000021638	Ocln	protein_coding	100496507	100552718	-	3.03407	3.2145	3.12358	5.0909	5.12897	4.97485	3.87065	3.91327	4.70315	4.87491	4.7063	2	Cell type specific open chromatin in AM, infection independent	-1.45283	-1.23538	-1.34496	1.02602	1.0719	0.886159	-0.444608	-0.393236	0.558713	0.765717	0.562506
chr6	119416652	119417048	397	inside	1052	ENSMUSG00000030168	Adipor2	protein_coding	119353150	119417704	-	1.04224	1.07056	1.08183	4.08806	3.92536	3.87914	1.86784	2.18939	3.3338	3.24687	3.50344	2	Cell type specific open chromatin in AM, infection independent	-1.31334	-1.2903	-1.28114	1.16371	1.03139	0.993809	-0.641904	-0.380398	0.550302	0.479602	0.688264
chr1	135765575	135766860	1286	overlapStart	-544	ENSMUSG00000041801	Phlda3	protein_coding	135766119	135769136	+	2.78807	2.8851	2.70396	5.16752	4.80533	4.86382	3.38733	3.63176	4.3443	4.54377	4.44522	2	Cell type specific open chromatin in AM, infection independent	-1.29043	-1.18364	-1.383	1.32837	0.929737	0.994112	-0.630887	-0.361873	0.422337	0.641875	0.533408
chr14	34501807	34503482	1676	overlapStart	1534	ENSMUSG00000021796	Bmpr1a	protein_coding	34410734	34503341	-	2.98226	3.06446	3.17853	4.52336	4.45079	4.24637	3.48812	3.25501	4.38448	4.28829	4.4177	2	Cell type specific open chromatin in AM, infection independent	-1.34895	-1.22021	-1.04156	1.06464	0.95098	0.630829	-0.556707	-0.92179	0.847128	0.696479	0.899162
chr17	83630920	83633506	2587	overlapStart	975	ENSMUSG00000045053	Kcng3	protein_coding	83585957	83631895	-	3.33418	3.54428	3.3367	4.94698	4.99172	4.60256	3.6272	3.58971	4.99894	4.66464	4.67177	2	Cell type specific open chromatin in AM, infection independent	-1.23252	-0.936818	-1.22898	1.03745	1.10041	0.552689	-0.820101	-0.872876	1.11058	0.640065	0.6501
chr19	38096651	38097720	1070	overlapStart	-428	ENSMUSG00000054200	Ffar4	protein_coding	38097079	38114263	+	2.9346	2.73424	2.69645	5.67778	5.62964	5.66409	3.48812	3.11378	5.42209	4.78126	4.81576	2	Cell type specific open chromatin in AM, infection independent	-1.04746	-1.20475	-1.23441	1.10602	1.06823	1.09527	-0.612931	-0.906799	0.905294	0.402228	0.429311
chr4	19922194	19922841	648	overlapStart	411	ENSMUSG00000028238	Atp6v0d2	protein_coding	19876841	19922605	-	2.53991	2.34051	2.02836	5.21108	5.41304	5.28393	3.16182	2.493	4.97283	5.03723	4.65714	2	Cell type specific open chromatin in AM, infection independent	-0.996059	-1.13979	-1.3648	0.929422	1.075	0.981942	-0.547761	-1.02987	0.757683	0.804111	0.530123
chr4	152353663	152354678	1016	upstream	-22	ENSMUSG00000085179	Gm13645	processed_transcript	152352198	152353641	-	3.07861	2.955	3.03105	6.10825	6.14567	6.08948	3.79398	3.52423	5.92491	5.70062	5.53209	2	Cell type specific open chromatin in AM, infection independent	-1.16247	-1.25019	-1.19622	0.98749	1.01404	0.974167	-0.654817	-0.846236	0.857385	0.69822	0.578624
chr13	100615967	100617187	1221	overlapStart	1004	ENSMUSG00000021636	Marveld2	protein_coding	100595957	100616971	-	2.63245	2.81164	2.52892	4.34668	4.07986	4.17741	2.96605	2.9572	4.19415	4.18043	3.91612	2	Cell type specific open chromatin in AM, infection independent	-1.2198	-0.975308	-1.36105	1.11915	0.755096	0.888194	-0.764626	-0.776696	0.911035	0.892322	0.531686
chr14	51855272	51855830	559	downstream	1573	ENSMUSG00000062148	Ear6	protein_coding	51853699	51854643	+	1.80903	2.06299	1.72295	3.83669	3.85925	3.92037	2.25868	2.13195	3.96604	3.30469	3.65254	2	Cell type specific open chromatin in AM, infection independent	-1.21346	-0.944976	-1.30446	0.930182	0.954032	1.01865	-0.738094	-0.872072	1.06694	0.36776	0.735497
chr15	90679916	90680578	663	upstream	-484	ENSMUSG00000052560	Cpne8	protein_coding	90487482	90679432	-	1.9355	2.12495	2.10979	4.76535	4.63704	4.84911	2.56588	2.29785	4.93725	4.22604	4.14312	2	Cell type specific open chromatin in AM, infection independent	-1.23163	-1.08328	-1.09515	0.984293	0.883825	1.04989	-0.738007	-0.947889	1.11891	0.561991	0.497054
chr9	114329161	114329667	507	upstream	-974	ENSMUSG00000053820	Bcl2a1c	protein_coding	114330135	114330578	+	1.611	1.83481	1.89032	3.53636	3.5987	3.63432	2.01021	1.87612	3.3338	3.23947	3.22254	2	Cell type specific open chromatin in AM, infection independent	-1.3028	-1.03699	-0.971061	0.983829	1.05786	1.10016	-0.828677	-0.987934	0.743258	0.631229	0.611125
chr1	36470020	36470544	525	upstream	-1600	ENSMUSG00000037408	Cnnm4	protein_coding	36471620	36508764	+	2.86001	3.02167	2.91932	4.15091	4.00322	3.99648	3.09947	2.98991	3.98359	3.80802	3.9013	2	Cell type specific open chromatin in AM, infection independent	-1.24868	-0.943401	-1.13666	1.18899	0.910095	0.897372	-0.796488	-1.00338	0.873028	0.54149	0.717633
chr14	57524357	57526550	2194	overlapStart	-472	ENSMUSG00000050222	Il17d	protein_coding	57524829	57543165	+	3.14295	3.09058	3.11797	4.7321	4.60666	4.56306	3.713	3.61089	5.01609	4.78888	4.48222	2	Cell type specific open chromatin in AM, infection independent	-1.24876	-1.31865	-1.2821	0.872224	0.704812	0.646617	-0.48793	-0.624213	1.25127	0.948015	0.53872
chr5	91138987	91140121	1135	overlapStart	-628	ENSMUSG00000029378	Areg	protein_coding	91139615	91148432	+	1.74138	1.74559	1.5995	4.54904	4.495	4.27599	2.65529	2.66487	5.1347	4.19961	4.13469	2	Cell type specific open chromatin in AM, infection independent	-1.24704	-1.24384	-1.35492	0.887824	0.846729	0.680202	-0.552133	-0.544846	1.33314	0.622129	0.572763
chr1	165484467	165485444	978	overlapStart	-716	ENSMUSG00000026567	Adcy10	protein_coding	165485183	165576774	+	2.01786	1.98716	1.96725	4.36608	4.38518	4.24137	2.89441	2.88948	4.86809	4.38529	4.22874	2	Cell type specific open chromatin in AM, infection independent	-1.28654	-1.31363	-1.33121	0.785987	0.80285	0.675922	-0.512904	-0.517249	1.22906	0.80294	0.664774
chr1	9982669	9983669	1001	inside	282	ENSMUSG00000087199	Gm15818	antisense	9982387	9992366	+	2.24001	2.41681	2.2702	4.19496	4.26389	4.14567	2.89441	3.02188	4.52889	4.2223	4.14731	2	Cell type specific open chromatin in AM, infection independent	-1.36365	-1.17016	-1.33061	0.775858	0.851291	0.721912	-0.647475	-0.507962	1.14131	0.805774	0.723708
chr13	13783503	13785328	1826	overlapStart	-556	ENSMUSG00000021303	Gng4	protein_coding	13784059	13827897	+	3.03407	2.71422	2.78411	4.57219	4.70852	4.60451	3.713	3.20016	5.0498	4.6283	4.63042	2	Cell type specific open chromatin in AM, infection independent	-1.05226	-1.41295	-1.33413	0.682215	0.835943	0.718658	-0.286663	-0.864967	1.22079	0.745486	0.747874
chr13	31558733	31560157	1425	overlapStart	600	ENSMUSG00000090863	A530084C06Rik	protein_coding	31556134	31559333	-	2.31639	1.95341	2.30025	4.16759	4.17869	4.08281	2.89441	2.70482	4.82495	4.27388	4.37899	2	Cell type specific open chromatin in AM, infection independent	-1.11283	-1.46559	-1.12852	0.686233	0.697017	0.603845	-0.551093	-0.73534	1.32508	0.789531	0.891677
chr11	21250356	21250766	411	upstream	-796	ENSMUSG00000089155	Gm23582	snoRNA	21249422	21249560	-	0.973138	0.843683	1.4645	3.07648	2.86522	3.16025	1.53245	2.07211	3.23471	3.15553	3.01785	2	Cell type specific open chromatin in AM, infection independent	-1.40759	-1.54402	-0.889739	0.809149	0.586508	0.897437	-0.818125	-0.249361	0.975916	0.892461	0.747361
chr16	96148771	96149477	707	upstream	-1187	ENSMUSG00000087282	Gm15317	antisense	96145476	96147584	-	1.4508	1.15218	1.73766	3.69816	3.71005	3.60738	2.13979	2.18939	3.66266	3.75195	3.52294	2	Cell type specific open chromatin in AM, infection independent	-1.27514	-1.56077	-1.00075	0.874495	0.885874	0.787669	-0.616112	-0.568661	0.840543	0.925953	0.706898
chr11	50915624	50916555	932	overlapStart	541	ENSMUSG00000049321	Zfp2	protein_coding	50898712	50916165	-	2.05177	2.18436	2.3868	3.88791	4.00613	3.94209	2.36851	2.81843	4.39762	3.79294	3.78766	2	Cell type specific open chromatin in AM, infection independent	-1.35806	-1.20634	-0.974678	0.743046	0.878332	0.805047	-0.995614	-0.480766	1.32632	0.634379	0.628329
chr1	20067313	20067982	670	upstream	-1765	ENSMUSG00000104095	RP23-245C4.1	TEC	20062070	20065548	-	0.43631	0.574344	0.0944787	4.33196	4.3188	4.15101	0.813199	1.47538	4.54671	4.21478	3.97395	2	Cell type specific open chromatin in AM, infection independent	-1.15375	-1.08115	-1.33352	0.895051	0.888129	0.799884	-0.955534	-0.60728	1.00799	0.833421	0.706764
chr7	68616868	68617333	466	upstream	-1588	ENSMUSG00000094854	Gm5334	transcribed_processed_pseudogene	68618456	68620009	+	0.132656	0.166394	0.139495	4.02539	4.09635	3.86622	1.09468	1.27766	4.2676	3.84259	3.861	2	Cell type specific open chromatin in AM, infection independent	-1.25597	-1.23755	-1.25224	0.868843	0.907576	0.781959	-0.730859	-0.63098	1.00105	0.769062	0.779111
chr15	90678328	90679866	1539	overlapStart	1104	ENSMUSG00000052560	Cpne8	protein_coding	90487482	90679432	-	2.64731	2.77989	2.72627	6.08063	6.12505	6.03566	3.53598	4.14872	6.56083	5.68438	5.60862	2	Cell type specific open chromatin in AM, infection independent	-1.32692	-1.24209	-1.2764	0.869778	0.8982	0.841003	-0.758329	-0.366291	1.17702	0.616248	0.567779
chr8	13026231	13026627	397	inside	197	ENSMUSG00000031443	F7	protein_coding	13026034	13035809	+	1.32703	1.43909	1.14941	3.81215	3.8463	3.76192	1.86784	2.24464	4.04337	3.35346	3.83002	2	Cell type specific open chromatin in AM, infection independent	-1.24064	-1.14552	-1.3914	0.868744	0.897736	0.826109	-0.781595	-0.461764	1.06501	0.479408	0.883917
chr12	21778235	21779232	998	upstream	-1528	ENSMUSG00000091105	Gm5633	processed_pseudogene	21776159	21776707	-	0.174297	0.043432	0.306704	3.6633	3.44835	3.54387	3.43861	1.80438	4.39107	3.49059	3.04508	2	Cell type specific open chromatin in AM, infection independent	-1.43903	-1.52048	-1.35662	0.732553	0.598763	0.658216	0.5927	-0.424451	1.18552	0.625054	0.347768
chr18	62921897	62923283	1387	overlapStart	-430	ENSMUSG00000071847	Apcdd1	protein_coding	62922327	62953195	+	2.30706	1.96475	2.20816	4.56801	4.52373	4.56106	4.72044	3.22785	5.39939	4.63677	4.2484	2	Cell type specific open chromatin in AM, infection independent	-1.28569	-1.57067	-1.36802	0.596567	0.559706	0.590777	0.723467	-0.519129	1.2887	0.653809	0.330489
chr12	24096512	24097797	1286	overlapStart	456	ENSMUSG00000073158	9030624G23Rik	protein_coding	24044701	24096968	-	0.292457	0.793688	0.345644	3.92761	4.06876	3.81333	3.97852	2.18939	4.89616	4.10106	3.65254	2	Cell type specific open chromatin in AM, infection independent	-1.54837	-1.25238	-1.51696	0.598289	0.681641	0.530802	0.628351	-0.428176	1.17024	0.700715	0.435849
chr17	86753911	86755335	1425	inside	4	ENSMUSG00000024140	Epas1	protein_coding	86753907	86833410	+	1.94756	2.32299	2.22914	3.89126	3.76267	3.9141	4.17271	3.05317	4.37121	4.1688	3.83523	2	Cell type specific open chromatin in AM, infection independent	-1.68174	-1.25423	-1.3611	0.531567	0.385141	0.557582	0.852065	-0.422768	1.07809	0.847612	0.467772
chr6	5495885	5496952	1068	overlapStart	424	ENSMUSG00000019577	Pdk4	protein_coding	5483351	5496309	-	0.99654	1.22943	1.35424	4.16205	4.30704	4.34749	4.56761	2.92374	5.16961	4.63113	4.40724	2	Cell type specific open chromatin in AM, infection independent	-1.58627	-1.4365	-1.35625	0.449351	0.542588	0.568597	0.710152	-0.34696	1.09727	0.750997	0.607026
chr14	121035191	121036560	1370	overlapStart	-9	ENSMUSG00000025555	Farp1	protein_coding	121035200	121283744	+	1.64101	2.08394	1.5995	4.18953	4.08813	4.00829	3.83282	3.35881	4.70844	4.05125	3.79302	2	Cell type specific open chromatin in AM, infection independent	-1.60103	-1.19693	-1.6389	0.724066	0.631556	0.558719	0.398629	-0.0338223	1.19748	0.597909	0.362318
chr14	27622031	27622918	888	overlapStart	-411	ENSMUSG00000040640	Erc2	protein_coding	27622442	28478537	+	0	0.205158	0	2.96004	3.10686	3.202	2.96605	2.00969	3.59579	3.17116	2.72414	2	Cell type specific open chromatin in AM, infection independent	-1.54492	-1.39929	-1.54492	0.556226	0.660446	0.727974	0.56049	-0.118365	1.0075	0.706083	0.388773
chr12	19387241	19388779	1539	overlapStart	-568	ENSMUSG00000093908	Gm5784	protein_coding	19387809	19390286	+	1.10817	1.24812	0.830511	4.29449	4.1605	4.19302	4.56761	3.20016	5.17725	4.34795	4.03408	2	Cell type specific open chromatin in AM, infection independent	-1.45482	-1.36514	-1.63276	0.587098	0.501232	0.522073	0.762126	-0.114191	1.15281	0.621359	0.420217
chr13	31806172	31806861	690	overlapStart	-519	ENSMUSG00000050295	Foxc1	protein_coding	31806691	31810643	+	1.80903	1.66446	1.51661	3.57021	3.44835	3.56802	3.48812	2.85439	4.00951	3.41383	3.19849	2	Cell type specific open chromatin in AM, infection independent	-1.30787	-1.4724	-1.64065	0.696395	0.557716	0.693902	0.602974	-0.118219	1.19634	0.518437	0.273371
chr1	167000473	167001648	1176	overlapStart	-944	ENSMUSG00000060568	Fam78b	protein_coding	167001417	167091302	+	2.57142	2.72759	2.43274	3.79794	3.79671	3.47317	3.87065	3.22785	3.94828	3.63847	3.64662	2	Cell type specific open chromatin in AM, infection independent	-1.45415	-1.17174	-1.70492	0.763725	0.761501	0.176461	0.895208	-0.267152	1.0356	0.47537	0.490108
chr16	88707451	88708064	614	overlapStart	511	ENSMUSG00000050704	2310061N02Rik	protein_coding	88707169	88707962	-	0.503192	0.350568	0.22552	3.03467	3.29008	3.15494	3.43861	2.07211	3.59579	3.31176	3.22254	2	Cell type specific open chromatin in AM, infection independent	-1.38449	-1.49696	-1.58912	0.481146	0.669379	0.569789	0.77884	-0.228229	0.894678	0.68536	0.619607
chr5	91073653	91075024	1372	overlapStart	-964	ENSMUSG00000029377	Ereg	protein_coding	91074617	91093649	+	0.628316	0.45075	0.306704	4.17586	4.25901	4.01123	4.0462	2.62379	4.33749	4.252	3.99272	2	Cell type specific open chromatin in AM, infection independent	-1.39851	-1.50288	-1.58755	0.68665	0.735528	0.589888	0.610438	-0.225622	0.781656	0.731405	0.579005
chr3	67373793	67374808	1016	overlapStart	-304	ENSMUSG00000048416	Mlf1	protein_coding	67374097	67400003	+	1.19165	1.21051	1.4467	3.39245	3.23652	3.1008	3.713	2.493	4.58744	3.21706	3.27716	2	Cell type specific open chromatin in AM, infection independent	-1.46757	-1.45043	-1.23572	0.533096	0.391351	0.267969	0.824498	-0.284558	1.61942	0.373655	0.428289
chr3	158560885	158562582	1698	overlapStart	1336	ENSMUSG00000028176	Lrrc7	protein_coding	158084439	158562221	-	0.174297	0	0.345644	2.94722	2.72378	2.61312	3.713	1.80438	4.45535	3.69903	3.64662	2	Cell type specific open chromatin in AM, infection independent	-1.39389	-1.5043	-1.28535	0.362621	0.22108	0.150983	0.847703	-0.36131	1.31795	0.838852	0.805656
chr16	10192565	10193964	1400	overlapStart	-147	ENSMUSG00000039200	Atf7ip2	protein_coding	10192712	10243051	+	1.46764	1.38946	1.76665	3.39245	3.36004	3.49433	3.79398	2.66487	4.40415	3.53355	3.8661	2	Cell type specific open chromatin in AM, infection independent	-1.49041	-1.56585	-1.20187	0.367023	0.335754	0.465335	0.754495	-0.335083	1.34331	0.503182	0.824096
chrX	37048423	37049927	1505	overlapStart	-422	ENSMUSG00000044400	Sowahd	protein_coding	37048845	37050418	+	2.4065	2.11481	2.10979	3.15663	3.24641	3.19684	3.53598	2.88948	3.81743	3.55157	3.26176	2	Cell type specific open chromatin in AM, infection independent	-1.06494	-1.56629	-1.5749	0.22433	0.378633	0.293444	0.876334	-0.234824	1.36006	0.903125	0.405021
chr16	16212647	16213816	1170	overlapStart	-671	ENSMUSG00000041957	Pkp2	protein_coding	16213318	16272712	+	1.84815	1.71905	1.75223	2.89477	3.16535	2.81494	3.38733	2.66487	3.45195	3.33276	3.34447	2	Cell type specific open chromatin in AM, infection independent	-1.33685	-1.52583	-1.47726	0.195154	0.591234	0.0783086	0.916161	-0.141357	1.01074	0.836282	0.853413
chr8	87958355	87959514	1160	inside	1240	ENSMUSG00000045333	Zfp423	protein_coding	87661810	87959595	-	0.900563	0.892003	0.857706	2.67132	2.83933	2.42321	3.22159	2.29785	3.68428	3.08302	3.23047	2	Cell type specific open chromatin in AM, infection independent	-1.42658	-1.43487	-1.4681	0.2892	0.451998	0.0487972	0.822389	-0.0726678	1.27072	0.688119	0.830996
chr1	193272261	193273772	1512	overlapStart	956	ENSMUSG00000009633	G0s2	protein_coding	193272161	193273217	-	1.69922	1.5335	1.61552	3.74706	3.90365	3.72302	3.83282	2.78154	4.66016	3.99966	4.08745	2	Cell type specific open chromatin in AM, infection independent	-1.3611	-1.50798	-1.43528	0.453969	0.592763	0.432658	0.52998	-0.4018	1.26328	0.677855	0.755664
chr4	58205621	58206796	1176	inside	1238	ENSMUSG00000028369	Svep1	protein_coding	58042442	58206859	-	0.715516	0.843683	0.559499	2.93429	3.06837	2.95582	3.33417	2.24464	4.01805	3.4591	3.51647	2	Cell type specific open chromatin in AM, infection independent	-1.44756	-1.34438	-1.57316	0.338675	0.446621	0.356009	0.660608	-0.216526	1.21117	0.761182	0.807367
chr15	91572382	91573884	1503	overlapStart	879	ENSMUSG00000036298	Slc2a13	protein_coding	91267696	91573261	-	1.89871	1.8224	1.37321	3.97575	4.00613	3.68672	3.75405	2.9572	4.92822	4.3376	4.24057	2	Cell type specific open chromatin in AM, infection independent	-1.24291	-1.30773	-1.6893	0.521474	0.547279	0.275948	0.333148	-0.343752	1.33056	0.828851	0.746425
chr2	144330369	144332296	1928	overlapStart	1777	ENSMUSG00000037279	Ovol2	protein_coding	144305175	144332146	-	2.82775	2.79902	2.39611	4.57844	4.60666	4.39775	4.65691	3.56821	5.45075	4.64519	4.77025	2	Cell type specific open chromatin in AM, infection independent	-1.23947	-1.26829	-1.67246	0.51668	0.544989	0.335427	0.595398	-0.496703	1.39172	0.583634	0.709089
chr9	111311504	111313198	1695	overlapStart	-235	ENSMUSG00000062296	Trank1	protein_coding	111311739	111395774	+	1.68488	1.4062	1.35424	3.47069	3.3371	3.13891	3.6272	2.18939	3.78778	3.63284	3.50344	2	Cell type specific open chromatin in AM, infection independent	-1.18509	-1.47344	-1.5272	0.662659	0.524436	0.319378	0.824607	-0.663078	0.990748	0.830435	0.696549
chr13	98353822	98355979	2158	overlapStart	-420	ENSMUSG00000078302	Foxd1	protein_coding	98354242	98356703	+	2.54785	2.54322	2.52892	4.05258	3.9558	3.54792	4.17271	3.22785	4.53485	4.09288	4.09615	2	Cell type specific open chromatin in AM, infection independent	-1.37871	-1.38494	-1.40417	0.645392	0.515205	-0.0334596	0.806985	-0.464011	1.29412	0.699591	0.703998
[truncated: 6,705 more rows]
